# Supplementary material for: Crystal structure of 2-[4-(methyl­sulfan­yl)quinazolin-2-yl]-1-phenyl­ethanol
Source: Acta Crystallogr Sect E Struct Rep Online. 2014 Sep 10;70(Pt 10):o1101. doi: 10.1107/S1600536814019990 (PMC4257174; doi:10.1107/S1600536814019990)
Supplement: Supplementary file 1 [file e-70-o1101-sup1.cif]

##############################################################################
#                                                                            #
# This CIF contains the data in a paper accepted for publication in          #
# Acta Crystallographica Section E. It conforms to the requirements of       #
# Notes for Authors for Acta Crystallographica Section E, and has been       #
# peer reviewed under the auspices of the IUCr Commission on Journals.       #
#                                                                            #
# Full details of the Crystallographic Information File format               #
# are given in the paper "The Crystallographic Information File (CIF):       #
# a New Standard Archive File for Crystallography" by S. R. Hall, F. H.      #
# Allen and I. D. Brown [Acta Cryst. (1991), A47, 655-685].                  #
#                                                                            #
# The current version of the core CIF dictionary is obtainable from          #
# ftp://ftp.iucr.org/pub/cif_core.dic.                                       #
#                                                                            #
# Software is freely available for graphical display of the structure(s)     #
# in this CIF. For information consult the CIF software page                 #
# http://www.iucr.org/resources/cif/software.                                #
#                                                                            #
# This file may be used for bona fide research purposes within the           #
# scientific community so long as proper attribution is given to the journal # 
# article from which it was obtained.                                        #
#                                                                            #
##############################################################################
data_I
_database_code_depnum_ccdc_archive 'CCDC 1022918'
_audit_creation_method     SHELXL-2013
_chemical_name_systematic
;
2-[4-(Methylsulfanyl)quinazolin-2-yl]-1-phenylethanol
;
_chemical_name_common     ?
_chemical_formula_moiety     'C17 H16 N2 O S'
_chemical_formula_sum     'C17 H16 N2 O S'
_chemical_formula_iupac     'C17 H16 N2 O S'
_chemical_formula_weight     296.38
_chemical_melting_point     ?
_shelx_space_group_comment
;
The symmetry employed for this shelxl refinement is uniquely defined
by the following loop, which should always be used as a source of
symmetry information in preference to the above space-group names.
They are only intended as comments.
;
_space_group_crystal_system     monoclinic
_space_group_name_H-M_alt     'P 21/n'
_space_group_name_Hall     '-P 2yn'
loop_
    _space_group_symop_operation_xyz
    'x, y, z'
    '-x+1/2, y+1/2, -z+1/2'
    '-x, -y, -z'
    'x-1/2, -y-1/2, z-1/2'
_cell_length_a     15.6142(3)
_cell_length_b     5.61420(10)
_cell_length_c     17.2355(3)
_cell_angle_alpha     90
_cell_angle_beta     101.138(2)
_cell_angle_gamma     90
_cell_volume     1482.43(5)
_cell_formula_units_Z     4
_cell_measurement_reflns_used     5816
_cell_measurement_theta_min     3.479
_cell_measurement_theta_max     73.739
_cell_measurement_temperature     293(2)
_exptl_crystal_description     block
_exptl_crystal_colour     colourless
_exptl_crystal_size_max     0.320
_exptl_crystal_size_mid     0.190
_exptl_crystal_size_min     0.140
_exptl_crystal_density_diffrn     1.328
_exptl_crystal_density_meas     ?
_exptl_crystal_density_method     ?
_exptl_crystal_F_000     624
_exptl_absorpt_coefficient_mu     1.932
_exptl_absorpt_correction_type     multi-scan
_exptl_absorpt_process_details
;
(CrysAlis PRO; Agilent, 2014)
;
_shelx_estimated_absorpt_T_min     0.577
_shelx_estimated_absorpt_T_max     0.774
_exptl_absorpt_correction_T_min     0.86674
_exptl_absorpt_correction_T_max     1.0000
_exptl_special_details
;
Absorption correction: CrysAlisPro, Agilent Technologies,
Version 1.171.36.28 (release 01-02-2013 CrysAlis171 .NET)
(compiled Feb  1 2013,16:14:44)
Empirical absorption correction in SCALE3 ABSPACK.
;
_diffrn_ambient_temperature     293(2)
_diffrn_radiation_type     CuK\a
_diffrn_radiation_wavelength     1.54184
_diffrn_measurement_device_type     'Agilent SuperNova (Dual, Cu at 0, Atlas)'
_diffrn_measurement_method     '\w scans'
_diffrn_detector_area_resol_mean     ?
_diffrn_reflns_number     9606
_diffrn_reflns_av_R_equivalents     0.0144
_diffrn_reflns_theta_min     3.499
_diffrn_reflns_theta_max     74.013
_diffrn_reflns_theta_full     67.684
_diffrn_measured_fraction_theta_max     0.982
_diffrn_measured_fraction_theta_full     0.998
_diffrn_reflns_limit_h_min     -19
_diffrn_reflns_limit_h_max     19
_diffrn_reflns_limit_k_min     -6
_diffrn_reflns_limit_k_max     6
_diffrn_reflns_limit_l_min     -11
_diffrn_reflns_limit_l_max     21
_diffrn_standards_number     0
_diffrn_standards_interval_count     0
_diffrn_standards_decay_%     0
_refine_special_details     ?
_reflns_number_total     2938
_reflns_number_gt     2688
_reflns_threshold_expression     I>2\s(I)
_refine_ls_structure_factor_coef     Fsqd
_refine_ls_matrix_type     full
_refine_ls_R_factor_all     0.0350
_refine_ls_R_factor_gt     0.0322
_refine_ls_wR_factor_gt     0.0908
_refine_ls_wR_factor_ref     0.0939
_refine_ls_goodness_of_fit_ref     1.064
_refine_ls_restrained_S_all     1.064
_refine_ls_number_reflns     2938
_refine_ls_number_parameters     192
_refine_ls_number_restraints     0
_refine_ls_hydrogen_treatment     constr
_refine_ls_weighting_scheme     calc
_refine_ls_weighting_details
              'w=1/[\s^2^(Fo^2^)+(0.0507P)^2^+0.2343P] where P=(Fo^2^+2Fc^2^)/3'
_atom_sites_solution_hydrogens     geom
_atom_sites_solution_primary     ?
_atom_sites_solution_secondary     ?
_refine_ls_shift/su_max     0.001
_refine_ls_shift/su_mean     0.000
_refine_diff_density_max     0.160
_refine_diff_density_min     -0.283
_refine_ls_extinction_method     none
_refine_ls_extinction_coef     .
loop_
    _atom_type_symbol
    _atom_type_description
    _atom_type_scat_dispersion_real
    _atom_type_scat_dispersion_imag
    _atom_type_scat_source
    'C' 'C' 0.0181 0.0091
                         'International Tables Vol C Tables 4.2.6.8 and 6.1.1.4'
    'H' 'H' 0.0000 0.0000
                         'International Tables Vol C Tables 4.2.6.8 and 6.1.1.4'
    'N' 'N' 0.0311 0.0180
                         'International Tables Vol C Tables 4.2.6.8 and 6.1.1.4'
    'O' 'O' 0.0492 0.0322
                         'International Tables Vol C Tables 4.2.6.8 and 6.1.1.4'
    'S' 'S' 0.3331 0.5567
                         'International Tables Vol C Tables 4.2.6.8 and 6.1.1.4'
_computing_data_collection     'CrysAlis PRO (Agilent, 2014)'
_computing_cell_refinement     'CrysAlis PRO (Agilent, 2014)'
_computing_data_reduction     'CrysAlis PRO (Agilent, 2014)'
_computing_structure_solution     'SHELXL2013 (Sheldrick, 2008)'
_computing_structure_refinement     'SHELXL2013 (Sheldrick, 2008)'
_computing_molecular_graphics
;
Mercury (Macrae <i>et al.</i> 2006), ORTEP-3 for Windows (Farrugia,
2012) and <i>CHEMDRAW Ultra</i> (Cambridge Soft, 2001)
;
_computing_publication_material     'publCIF, (Westrip, 2010)'
loop_
    _atom_site_type_symbol
    _atom_site_label
    _atom_site_fract_x
    _atom_site_fract_y
    _atom_site_fract_z
    _atom_site_U_iso_or_equiv
    _atom_site_adp_type
    _atom_site_calc_flag
    _atom_site_occupancy
    _atom_site_disorder_assembly
    _atom_site_disorder_group
    C C1 0.67633(8) 0.0261(2) 0.10297(7) 0.0458(3) Uani d 1 . .
    C C2 0.68632(8) -0.1600(2) 0.04845(7) 0.0450(3) Uani d 1 . .
    C C3 0.62090(9) -0.3225(3) 0.01440(8) 0.0553(3) Uani d 1 . .
    H H3 0.5652 -0.3110 0.0258 0.066 Uiso calc 1 . .
    C C4 0.63923(10) -0.4967(3) -0.03523(9) 0.0601(4) Uani d 1 . .
    H H4 0.5961 -0.6048 -0.0569 0.072 Uiso calc 1 . .
    C C5 0.72249(10) -0.5136(3) -0.05366(8) 0.0569(3) Uani d 1 . .
    H H5 0.7342 -0.6336 -0.0873 0.068 Uiso calc 1 . .
    C C6 0.78660(9) -0.3561(3) -0.02273(8) 0.0523(3) Uani d 1 . .
    H H6 0.8413 -0.3669 -0.0363 0.063 Uiso calc 1 . .
    C C7 0.76994(8) -0.1775(2) 0.02961(7) 0.0444(3) Uani d 1 . .
    C C8 0.81859(8) 0.1354(2) 0.11131(7) 0.0445(3) Uani d 1 . .
    C C9 0.59215(12) 0.3019(3) 0.19721(11) 0.0734(5) Uani d 1 . .
    H H9A 0.6392 0.2626 0.2400 0.110 Uiso calc 1 . .
    H H9B 0.5401 0.3312 0.2176 0.110 Uiso calc 1 . .
    H H9C 0.6070 0.4421 0.1708 0.110 Uiso calc 1 . .
    C C10 0.88942(8) 0.3057(2) 0.14745(8) 0.0479(3) Uani d 1 . .
    H H10A 0.8870 0.3261 0.2029 0.058 Uiso calc 1 . .
    H H10B 0.8775 0.4595 0.1220 0.058 Uiso calc 1 . .
    C C11 0.98167(8) 0.2298(2) 0.14133(7) 0.0429(3) Uani d 1 . .
    H H11 0.9941 0.0764 0.1683 0.051 Uiso calc 1 . .
    C C12 1.04767(8) 0.4094(2) 0.18105(7) 0.0414(3) Uani d 1 . .
    C C13 1.06970(9) 0.6065(2) 0.14024(8) 0.0483(3) Uani d 1 . .
    H H13 1.0441 0.6280 0.0873 0.058 Uiso calc 1 . .
    C C14 1.12977(9) 0.7713(2) 0.17802(9) 0.0538(3) Uani d 1 . .
    H H14 1.1449 0.9011 0.1499 0.065 Uiso calc 1 . .
    C C15 1.16716(9) 0.7448(2) 0.25659(9) 0.0544(3) Uani d 1 . .
    H H15 1.2075 0.8556 0.2815 0.065 Uiso calc 1 . .
    C C16 1.14426(9) 0.5519(3) 0.29825(8) 0.0541(3) Uani d 1 . .
    H H16 1.1681 0.5350 0.3517 0.065 Uiso calc 1 . .
    C C17 1.08585(8) 0.3841(2) 0.26030(8) 0.0477(3) Uani d 1 . .
    H H17 1.0720 0.2526 0.2883 0.057 Uiso calc 1 . .
    N N1 0.83603(7) -0.0253(2) 0.06177(6) 0.0475(3) Uani d 1 . .
    N N2 0.74020(7) 0.1686(2) 0.13399(6) 0.0475(3) Uani d 1 . .
    O O1 0.99198(7) 0.2036(2) 0.06187(6) 0.0606(3) Uani d 1 . .
    H H1 0.9563 0.1070 0.0393 0.091 Uiso calc 1 . .
    S S1 0.57374(2) 0.05921(7) 0.12865(2) 0.06185(14) Uani d 1 . .
loop_
    _atom_site_aniso_label
    _atom_site_aniso_U_11
    _atom_site_aniso_U_22
    _atom_site_aniso_U_33
    _atom_site_aniso_U_12
    _atom_site_aniso_U_13
    _atom_site_aniso_U_23
    C1 0.0408(6) 0.0551(7) 0.0426(6) 0.0077(5) 0.0110(5) 0.0052(5)
    C2 0.0415(6) 0.0531(7) 0.0399(6) 0.0044(5) 0.0071(5) 0.0040(5)
    C3 0.0463(7) 0.0683(9) 0.0517(7) -0.0049(6) 0.0101(6) -0.0006(6)
    C4 0.0609(8) 0.0649(8) 0.0529(8) -0.0122(7) 0.0070(6) -0.0060(6)
    C5 0.0654(9) 0.0565(8) 0.0487(7) 0.0011(7) 0.0105(6) -0.0077(6)
    C6 0.0504(7) 0.0597(8) 0.0474(7) 0.0065(6) 0.0107(5) -0.0063(6)
    C7 0.0414(6) 0.0508(7) 0.0405(6) 0.0059(5) 0.0065(5) 0.0007(5)
    C8 0.0398(6) 0.0514(7) 0.0418(6) 0.0076(5) 0.0072(5) -0.0004(5)
    C9 0.0777(11) 0.0691(10) 0.0845(11) 0.0061(8) 0.0435(9) -0.0105(8)
    C10 0.0431(6) 0.0510(7) 0.0492(7) 0.0052(5) 0.0078(5) -0.0062(5)
    C11 0.0433(6) 0.0459(6) 0.0410(6) 0.0028(5) 0.0123(5) 0.0009(5)
    C12 0.0376(6) 0.0434(6) 0.0451(6) 0.0061(5) 0.0129(5) -0.0006(5)
    C13 0.0508(7) 0.0475(7) 0.0482(6) 0.0057(5) 0.0139(5) 0.0037(5)
    C14 0.0538(7) 0.0434(6) 0.0691(8) 0.0010(6) 0.0244(6) 0.0017(6)
    C15 0.0451(7) 0.0510(7) 0.0677(8) -0.0014(6) 0.0123(6) -0.0110(6)
    C16 0.0479(7) 0.0604(8) 0.0517(7) 0.0045(6) 0.0038(6) -0.0037(6)
    C17 0.0468(6) 0.0489(7) 0.0477(6) 0.0037(5) 0.0098(5) 0.0039(5)
    N1 0.0390(5) 0.0554(6) 0.0482(5) 0.0046(4) 0.0084(4) -0.0067(5)
    N2 0.0429(5) 0.0546(6) 0.0462(5) 0.0072(5) 0.0116(4) -0.0021(5)
    O1 0.0655(6) 0.0740(7) 0.0477(5) -0.0177(5) 0.0247(4) -0.0148(5)
    S1 0.0459(2) 0.0755(3) 0.0698(2) 0.00317(16) 0.02499(17) -0.00692(17)
_geom_special_details
;
All e.s.d.'s (except the e.s.d. in the dihedral angle between two l.s. planes)
are estimated using the full covariance matrix. The cell e.s.d.'s are taken
into account individually in the estimation of e.s.d.'s in distances, angles
and torsion angles; correlations between e.s.d.'s in cell parameters are only
used when they are defined by crystal symmetry. An approximate (isotropic)
treatment of cell e.s.d.'s is used for estimating e.s.d.'s involving l.s.
planes.
;
loop_
    _geom_bond_atom_site_label_1
    _geom_bond_atom_site_label_2
    _geom_bond_site_symmetry_2
    _geom_bond_distance
    _geom_bond_publ_flag
    C1 N2 . 1.3092(17) ?
    C1 C2 . 1.4340(18) ?
    C1 S1 . 1.7521(13) ?
    C2 C7 . 1.4083(17) ?
    C2 C3 . 1.4100(19) ?
    C3 C4 . 1.365(2) ?
    C3 H3 . 0.9300 ?
    C4 C5 . 1.400(2) ?
    C4 H4 . 0.9300 ?
    C5 C6 . 1.365(2) ?
    C5 H5 . 0.9300 ?
    C6 C7 . 1.4065(18) ?
    C6 H6 . 0.9300 ?
    C7 N1 . 1.3713(17) ?
    C8 N1 . 1.3067(16) ?
    C8 N2 . 1.3678(16) ?
    C8 C10 . 1.5032(18) ?
    C9 S1 . 1.7902(17) ?
    C9 H9A . 0.9600 ?
    C9 H9B . 0.9600 ?
    C9 H9C . 0.9600 ?
    C10 C11 . 1.5252(16) ?
    C10 H10A . 0.9700 ?
    C10 H10B . 0.9700 ?
    C11 O1 . 1.4173(14) ?
    C11 C12 . 1.5082(17) ?
    C11 H11 . 0.9800 ?
    C12 C17 . 1.3880(17) ?
    C12 C13 . 1.3894(18) ?
    C13 C14 . 1.3873(19) ?
    C13 H13 . 0.9300 ?
    C14 C15 . 1.375(2) ?
    C14 H14 . 0.9300 ?
    C15 C16 . 1.384(2) ?
    C15 H15 . 0.9300 ?
    C16 C17 . 1.3843(19) ?
    C16 H16 . 0.9300 ?
    C17 H17 . 0.9300 ?
    O1 H1 . 0.8200 ?
loop_
    _geom_angle_atom_site_label_1
    _geom_angle_atom_site_label_2
    _geom_angle_atom_site_label_3
    _geom_angle_site_symmetry_1
    _geom_angle_site_symmetry_3
    _geom_angle
    _geom_angle_publ_flag
    N2 C1 C2 . . 122.82(11) ?
    N2 C1 S1 . . 119.58(10) ?
    C2 C1 S1 . . 117.60(10) ?
    C7 C2 C3 . . 119.24(12) ?
    C7 C2 C1 . . 115.14(11) ?
    C3 C2 C1 . . 125.62(12) ?
    C4 C3 C2 . . 120.08(13) ?
    C4 C3 H3 . . 120.0 ?
    C2 C3 H3 . . 120.0 ?
    C3 C4 C5 . . 120.48(13) ?
    C3 C4 H4 . . 119.8 ?
    C5 C4 H4 . . 119.8 ?
    C6 C5 C4 . . 120.70(13) ?
    C6 C5 H5 . . 119.7 ?
    C4 C5 H5 . . 119.7 ?
    C5 C6 C7 . . 120.01(13) ?
    C5 C6 H6 . . 120.0 ?
    C7 C6 H6 . . 120.0 ?
    N1 C7 C6 . . 119.03(12) ?
    N1 C7 C2 . . 121.49(11) ?
    C6 C7 C2 . . 119.47(12) ?
    N1 C8 N2 . . 126.28(12) ?
    N1 C8 C10 . . 118.73(11) ?
    N2 C8 C10 . . 114.98(11) ?
    S1 C9 H9A . . 109.5 ?
    S1 C9 H9B . . 109.5 ?
    H9A C9 H9B . . 109.5 ?
    S1 C9 H9C . . 109.5 ?
    H9A C9 H9C . . 109.5 ?
    H9B C9 H9C . . 109.5 ?
    C8 C10 C11 . . 115.00(10) ?
    C8 C10 H10A . . 108.5 ?
    C11 C10 H10A . . 108.5 ?
    C8 C10 H10B . . 108.5 ?
    C11 C10 H10B . . 108.5 ?
    H10A C10 H10B . . 107.5 ?
    O1 C11 C12 . . 108.24(10) ?
    O1 C11 C10 . . 112.40(10) ?
    C12 C11 C10 . . 110.70(10) ?
    O1 C11 H11 . . 108.5 ?
    C12 C11 H11 . . 108.5 ?
    C10 C11 H11 . . 108.5 ?
    C17 C12 C13 . . 118.57(12) ?
    C17 C12 C11 . . 120.28(11) ?
    C13 C12 C11 . . 121.12(11) ?
    C14 C13 C12 . . 120.31(12) ?
    C14 C13 H13 . . 119.8 ?
    C12 C13 H13 . . 119.8 ?
    C15 C14 C13 . . 120.65(13) ?
    C15 C14 H14 . . 119.7 ?
    C13 C14 H14 . . 119.7 ?
    C14 C15 C16 . . 119.52(13) ?
    C14 C15 H15 . . 120.2 ?
    C16 C15 H15 . . 120.2 ?
    C15 C16 C17 . . 119.99(13) ?
    C15 C16 H16 . . 120.0 ?
    C17 C16 H16 . . 120.0 ?
    C16 C17 C12 . . 120.92(12) ?
    C16 C17 H17 . . 119.5 ?
    C12 C17 H17 . . 119.5 ?
    C8 N1 C7 . . 117.30(11) ?
    C1 N2 C8 . . 116.95(11) ?
    C11 O1 H1 . . 109.5 ?
    C1 S1 C9 . . 102.08(7) ?
loop_
    _geom_hbond_atom_site_label_D
    _geom_hbond_atom_site_label_H
    _geom_hbond_atom_site_label_A
    _geom_hbond_site_symmetry_A
    _geom_hbond_distance_DH
    _geom_hbond_distance_HA
    _geom_hbond_distance_DA
    _geom_hbond_angle_DHA
    O1 H1 N1 . 0.82 2.12 2.7531(15) 134
_shelx_hkl_file
;
   0   0   2 77810.3 217.969   6
   0   0   3-14.1445 11.9460   6
   0   0   4 119894. 895.578   3
   0   0   5-11.8506 35.7994   3
   0   0   6 27441.2 604.436   2
   0   0   6 26932.2 535.576   3
   0   0   7 54.9494 57.8782   2
   0   0   7 20.0451 50.3128   3
   0   0   8 21082.8 645.891   2
   0   0   8 20964.3 564.015   3
   0   0   9 37.9905 68.8607   2
   0   0   9 11.4588 57.8421   3
   0   0  10 125250. 1600.14   3
   0   0  10 132526. 1872.53   2
   0   0  11-116.478 72.5978   3
   0   0  11 34.7481 79.0687   2
   0   0  12 91851.3 763.892  12
   0   0  12 91039.1 1515.89   3
   0   0  12 91453.6 815.002  19
   0   0  12 91246.8 1767.55   2
   0   0  13-15.8261 40.7395  19
   0   0  13 46.6541 38.2908   8
   0   0  13-61.7822 76.5824   2
   0   0  13 55.6140 40.9170  12
   0   0  14 160.148 51.1740   8
   0   0  14 102.013 50.2505  19
   0   0  14 84.8277 48.3584  12
   0   0  15-22.4694 48.4723  19
   0   0  15 197.675 53.1689   8
   0   0  16 17491.7 415.182  19
   0   0  16 16929.3 387.120   8
   0   0  16 17053.0 369.526  14
   0   0  17 54.9587 39.4527   8
   0   0  17-30.6709 39.2156  14
   0   0  17 37.8297 51.5176  19
   0   0  18 3819.18 164.178   8
   0   0  18 3820.16 157.475  14
   0   0  18 3913.28 183.542  19
   0   0  19 27.6413 25.0410  14
   0   0  19 21.5506 24.9854   8
   0   0  20 79.5640 20.8036  14
   0  -1   0 2.30901 14.5489   5
   0  -1   0 22.1887 16.0267   3
   0  -1   1 84120.5 354.470   5
   0   1   1 83714.7 337.248   6
   0   1   1 85086.0 373.034   2
   0  -1   1 83958.6 590.679   3
   0  -1   2 452508. 1358.31   2
   0   1   2 443439. 1266.36   2
   0  -1   3 190930. 1095.49   2
   0   1   3 191517. 635.221   3
   0   1   3 189712. 620.245   6
   0  -1   4 60396.3 725.445   2
   0  -1   4 61523.8 775.846   3
   0   1   4 60929.4 702.643   2
   0   1   4 61553.0 386.691   6
   0   1   4 62428.9 485.612   3
   0   1   5 247786. 1611.74   2
   0   1   5 245394. 832.253   6
   0   1   5 244205. 1163.32   3
   0   1  -5 242275. 966.283   1
   0  -1   5 247563. 1658.19   2
   0  -1   5 246882. 1699.24   3
   0  -1   6 96057.6 1160.47   2
   0   1   6 97440.2 563.256   6
   0   1   6 94391.9 838.043   3
   0   1   6 99032.1 843.751   1
   0   1   6 94899.2 1121.51   2
   0  -1   6 96912.2 1162.74   3
   0  -1   7 959.394 138.698   3
   0   1   7 1213.18 108.904   3
   0  -1   7 1118.74 148.676   2
   0   1   7 943.702 131.359   2
   0   1   7 907.569 63.8073   6
   0   1   7 1156.17 93.6176   1
   0  -1   8 5274.93 320.897   3
   0   1   8 4586.80 298.221   2
   0  -1   8 4714.21 309.662   2
   0   1   8 5009.59 236.807   3
   0  -1   9 41573.7 954.620   3
   0   1   9 42804.3 747.313   3
   0  -1   9 39931.8 971.685   2
   0   1   9 41514.5 969.796   2
   0   1  10 7665.38 449.513   2
   0   1  10 8049.67 351.230   3
   0  -1  10 7806.64 463.092   2
   0   1  11 19796.7 765.474   2
   0  -1  11 19948.2 788.422   2
   0  -1  11 20453.3 751.001   3
   0  -1  12 9979.37 266.485  12
   0   1  12 10128.6 272.412  19
   0  -1  12 9822.06 250.424  14
   0  -1  12 9698.44 547.604   3
   0  -1  12 9759.65 586.269   2
   0  -1  12 9880.99 269.167  19
   0   1  12 10001.5 579.350   2
   0  -1  13 1726.96 122.688  19
   0   1  13 1625.45 249.976   2
   0   1  13 1846.80 125.445  10
   0   1  13 1962.17 130.237  19
   0  -1  13 2084.56 264.392   3
   0  -1  13 1825.76 125.337  12
   0  -1  13 1848.21 120.071  14
   0  -1  14 11766.4 296.721  14
   0   1  14 11796.0 326.647  19
   0   1  14 11955.2 317.394  10
   0  -1  14 12214.4 322.773  12
   0  -1  14 12120.9 343.204   8
   0  -1  14 12028.4 330.227  19
   0  -1  15 6348.01 235.386  12
   0   1  15 5872.85 225.199  10
   0   1  15 6048.22 239.259  19
   0  -1  15 6115.89 241.492  19
   0  -1  15 5997.09 246.719   8
   0  -1  15 6001.42 214.689  14
   0   1  16 3492.45 182.815  19
   0   1  16 3587.23 170.378  10
   0  -1  16 3555.96 179.468  12
   0  -1  16 3603.13 164.006  14
   0  -1  16 3545.36 184.907  19
   0  -1  16 3408.51 188.000   8
   0   1  17 3163.27 169.694  19
   0  -1  17 3036.65 141.253  14
   0   1  17 2977.83 145.219  10
   0  -1  17 3424.11 181.101   8
   0  -1  17 3383.57 174.433  19
   0   1  18 346.190 60.0354  14
   0   1  18 275.302 57.1426  19
   0  -1  18 242.602 55.3153   8
   0  -1  18 200.834 50.9720  19
   0  -1  18 251.600 42.3189  14
   0  -1  19 12.6114 32.3475   8
   0   1  19-6.94303 28.7573  14
   0   1  20 11.7230 20.4656  14
   0  -1  20-26.6559 29.1860   8
   0   2   0 4823.21 106.982   6
   0  -2   0 4944.50 91.9071   4
   0  -2   0 4904.45 128.079   5
   0  -2   1 9032.26 173.035   5
   0  -2  -1 9045.24 173.062   5
   0   2  -1 8651.69 132.241   6
   0   2   1 8925.81 153.684   6
   0   2  -2 32679.7 231.969   6
   0  -2  -2 33722.1 342.172   5
   0  -2   2 32604.1 543.849   3
   0   2   2 32708.0 315.406   6
   0  -2   2 33694.9 336.836   5
   0   2   3 179261. 785.250   6
   0   2  -3 176125. 475.274   6
   0   2   3 181684. 890.362   2
   0  -2   3 173238. 1390.78   3
   0  -2   4 60407.0 891.273   3
   0   2   4 60142.0 654.847   2
   0   2   4 61214.5 483.844   6
   0   2   5 142142. 1174.67   2
   0   2   5 140159. 781.736   6
   0  -2   5 139634. 1470.65   3
   0   2   6 18903.3 304.917   6
   0   2  -6 17895.4 438.602   1
   0   2   6 18561.5 480.271   2
   0  -2   6 18409.8 579.678   3
   0  -2   7 123022. 1449.53   2
   0  -2   7 126143. 1610.21   3
   0   2   7 125771. 1390.77   2
   0   2   7 126752. 1378.67   1
   0   2   7 126462. 820.921   6
   0  -2   8 811.937 149.840   3
   0   2   8 877.965 79.5144   6
   0   2   8 784.250 129.099   2
   0   2   9 4979.81 329.559   2
   0  -2   9 4988.47 366.638   3
   0   2  10 4952.88 352.338   2
   0  -2  10 4358.85 360.736   3
   0  -2  10 4686.03 174.873  12
   0  -2  11 7662.52 501.520   3
   0  -2  11 7265.30 231.656  12
   0  -2  11 7168.19 211.138  19
   0  -2  11 6891.80 200.570  14
   0   2  11 7214.72 450.857   2
   0  -2  11 7689.02 229.176   7
   0   2  11 7404.28 214.124  19
   0   2  12 11199.4 321.299  10
   0  -2  12 11591.6 637.108   3
   0  -2  12 11123.0 298.137  12
   0  -2  12 10773.6 275.505  19
   0  -2  12 11448.5 287.716   7
   0  -2  12 10800.6 262.384  14
   0   2  12 10950.8 276.041  19
   0  -2  13 23848.1 397.339  14
   0   2  13 23972.3 479.152  10
   0  -2  13 23543.5 418.713   7
   0  -2  13 23109.9 416.923  19
   0   2  13 23910.5 425.192  19
   0  -2  13 23596.5 449.559  12
   0  -2  13 24590.9 946.286   3
   0  -2  13 23860.0 480.626   8
   0   2  14 338.745 63.0727  19
   0  -2  14 491.087 70.2082   7
   0  -2  14 337.507 57.2625  14
   0  -2  14 410.998 72.8349  12
   0   2  14 347.278 69.7430  10
   0  -2  14 332.884 72.2839   8
   0  -2  14 344.701 60.3254  19
   0  -2  15 165.928 58.4067   8
   0  -2  15 201.013 50.5463   7
   0  -2  15 62.2410 40.7814  19
   0   2  15 186.416 55.2529  10
   0  -2  15 192.406 46.8432  14
   0  -2  15 145.392 53.7049  12
   0   2  15 110.187 41.9593  19
   0   2  16 848.801 93.0123  10
   0   2  16 832.426 84.9543  19
   0  -2  16 1039.31 100.642  12
   0  -2  16 833.524 83.6536  19
   0  -2  17 1665.40 126.831   8
   0   2  17 1626.50 105.048  19
   0  -2  17 1729.07 118.862  12
   0  -2  17 1581.67 104.707  19
   0   2  17 1631.84 115.695  10
   0  -2  18 974.586 89.0664   8
   0   2  18 943.880 78.7200  10
   0  -2  19 260.428 45.2902   8
   0   2  19 364.042 46.9798  14
   0   2  19 330.955 38.8278  10
   0  -2  20 30.9956 23.2623   8
   0   3   0 5.87836 23.8756   6
   0  -3   0-5.93296 38.4972   5
   0   3  -1 1356.74 70.4734   6
   0  -3   1 1356.02 92.2277   5
   0  -3  -1 1491.14 64.6453   4
   0  -3  -1 1429.00 94.2874   5
   0   3   1 1353.60 79.7025   6
   0  -3  -2 17616.2 229.064   4
   0  -3  -2 17783.0 319.290   5
   0   3  -2 18084.3 227.881   6
   0  -3  -3 22414.8 365.277   5
   0   3   3 22435.5 339.731   6
   0   3  -4 18609.7 628.342   1
   0   3   4 18760.8 326.270   6
   0  -3  -4 19031.8 343.606   5
   0  -3   4 18360.4 555.537   3
   0  -3   5 4678.97 302.372   3
   0   3   5 4856.36 175.878   6
   0   3  -5 4032.66 291.450   1
   0  -3  -5 4746.49 179.461   5
   0  -3  -6 5856.47 203.350   5
   0   3   6 5655.70 196.870   6
   0  -3   6 5503.86 349.276   3
   0   3  -6 5394.49 326.110   1
   0   3   6 6311.28 397.607   1
   0   3   7 6186.43 214.112   6
   0  -3   7 6183.82 391.079   3
   0  -3   8 385.835 61.2320  11
   0  -3   8 209.849 99.6175   3
   0  -3   8 339.276 55.2314  12
   0   3   8 333.564 102.161   1
   0  -3   8 350.175 59.6500   7
   0   3   8 348.992 58.1444  15
   0   3   9 12177.7 301.783  15
   0  -3   9 11833.4 293.597  11
   0  -3   9 12394.8 311.511   7
   0   3   9 12011.1 316.776  10
   0  -3   9 11917.2 598.136   3
   0  -3   9 13359.4 307.699  12
   0  -3  10 2195.73 135.872  12
   0   3  10 2137.64 131.802  15
   0  -3  10 2181.65 130.003  11
   0   3  10 2332.21 149.513  10
   0  -3  10 2089.42 136.331   7
   0   3  11 10795.9 326.495  10
   0  -3  11 11089.2 310.508   7
   0  -3  11 11201.8 306.875   8
   0  -3  11 11430.8 308.529  12
   0  -3  11 11093.4 283.373  11
   0   3  11 11207.3 291.864  15
   0   3  12 42734.1 553.192  15
   0  -3  12 42858.5 618.867   8
   0  -3  12 43046.7 611.423   7
   0  -3  12 42493.3 542.053  11
   0  -3  12 43612.9 612.209  12
   0   3  12 43665.0 668.129  10
   0  -3  13 2049.88 137.556   7
   0  -3  13 1976.93 138.615  12
   0   3  13 1958.46 148.846  10
   0  -3  13 1832.26 134.377   8
   0  -3  14 1844.87 128.480   7
   0   3  14 1975.83 146.793  10
   0  -3  14 1996.19 138.970   8
   0  -3  14 1767.00 128.583  12
   0   3  15 2871.65 167.029  10
   0  -3  15 2680.67 153.834   8
   0  -3  15 2865.34 154.833  12
   0   3  16 393.032 56.7204  16
   0  -3  16 297.604 58.4282  12
   0   3  16 372.129 67.9559  10
   0  -3  16 247.732 54.5228   8
   0  -3  17 1902.34 110.937   8
   0  -3  17 1790.30 105.825  12
   0   3  17 2017.76 117.786  10
   0   3  18 918.773 70.0587  10
   0  -3  18 863.259 67.2729   8
   0   4   0 2843.29 318.260   1
   0  -4   0 2678.01 152.415   5
   0   4   0 2962.80 139.826  15
   0  -4   0 3054.43 155.840  18
   0  -4  -1 16759.6 363.539  18
   0  -4  -1 16047.9 366.769   5
   0   4   1 16985.7 760.094   1
   0   4  -1 17450.9 763.832   1
   0   4   1 17612.1 316.579   6
   0   4   1 16754.1 336.781  15
   0  -4   1 16665.9 358.636  18
   0   4  -2-5.26774 91.0157   1
   0   4   2 54.7467 89.9602   1
   0  -4  -2 2.64339 39.3538  18
   0  -4  -2 2.83385 36.8358   5
   0  -4   2 2.52654 40.8006  18
   0   4   2-18.2955 32.2097   6
   0   4   2-47.7264 42.8118  15
   0   4   3 1256.30 94.9513   6
   0   4   3 1376.73 106.327  15
   0   4  -3 1185.88 204.368   1
   0  -4   3 1285.14 103.018  18
   0  -4   3 1285.33 89.8061  12
   0  -4  -3 1416.00 114.618   5
   0  -4  -3 1281.46 107.420  18
   0   4   3 1258.41 217.649   1
   0  -4  -4-8.22456 36.4898   5
   0   4   4 21.0888 32.5757   6
   0  -4   4 21.6069 35.8190  18
   0   4   4-3.67187 114.791   1
   0   4  -4-0.86165 62.4364   1
   0  -4  -4 36.3489 37.4050  18
   0  -4   4 70.9363 34.6036  12
   0   4   4 66.4650 41.1908  15
   0  -4  -5 7547.90 260.561   5
   0   4   5 7488.48 253.485  15
   0  -4  -5 7554.15 245.135  18
   0   4  -5 6554.59 440.412   1
   0  -4   5 7334.66 222.534  12
   0  -4   5 7520.90 234.690  18
   0   4   5 7352.52 508.742   1
   0   4   6 1493.60 239.549   1
   0  -4   6 1456.46 107.199  18
   0  -4   6 1324.81 102.296  12
   0  -4  -6 1280.84 113.125   5
   0   4   6 1315.82 114.291  15
   0  -4  -6 1245.96 102.105  18
   0   4   7 392.199 131.942   1
   0  -4  -7 268.324 59.2487   5
   0  -4   7 199.015 54.8931  11
   0   4   7 223.482 58.7448  15
   0   4   7 131.156 44.6221  10
   0  -4   7 403.551 60.7626  12
   0   4   8 8225.20 262.848  10
   0  -4   8 8568.28 258.998  12
   0  -4   8 8629.02 282.707  11
   0   4   8 8922.66 528.145   1
   0  -4  -8 8460.19 278.923   5
   0   4   8 8693.99 287.175  15
   0  -4   9 4946.59 216.265  11
   0   4   9 4962.43 212.162  10
   0   4   9 4950.98 220.036  15
   0  -4   9 4786.74 199.684  12
   0   4  10 2631.86 160.870  15
   0   4  10 2588.64 159.278  10
   0  -4  10 2673.09 158.346  11
   0  -4  10 2704.08 153.333  12
   0   4  11 9817.63 306.514  10
   0   4  11 10496.9 302.082  15
   0  -4  11 10584.2 297.013  11
   0  -4  11 10325.2 290.600  12
   0  -4  12-19.6114 46.0320  12
   0   4  12-5.23460 46.3354  10
   0   4  12 19.9016 35.8720  15
   0  -4  12-37.2518 37.1431  11
   0  -4  13 728.470 73.1510  11
   0  -4  13 699.514 77.8391  12
   0   4  13 749.620 89.8253  10
   0  -4  13 723.629 69.7473   8
   0   4  13 629.994 71.5915  15
   0  -4  14 388.842 51.8551   8
   0  -4  14 394.669 63.2781  12
   0   4  14 428.244 70.1783  10
   0   4  15 105.396 41.7639  10
   0   4  15 134.612 42.5344  16
   0  -4  15 124.969 40.5843  12
   0  -4  15 51.4263 26.1905   8
   0   4  16 8.97186 24.3212  16
   0   4  16 28.7448 29.2556  10
   0  -4  16 81.2396 31.6232  12
   0   4  17 296.862 37.2437  10
   0   5   0-16.6365 42.9184  15
   0  -5   0 3.11606 55.3561  18
   0   5  -1 1843.78 118.688  15
   0  -5  -1 1957.59 147.375  18
   0   5   1 1766.19 126.247  15
   0  -5   1 2050.00 151.429  18
   0  -5  -2 4908.87 226.634  18
   0   5   2 4598.00 205.086  15
   0  -5   2 4982.67 223.656  18
   0  -5   3 1018.18 108.301  18
   0  -5   3 1099.38 108.608  11
   0  -5  -3 917.710 104.756  18
   0   5   3 952.719 102.443  15
   0  -5  -4 241.263 63.9852  18
   0   5   4 239.061 63.5203  15
   0  -5   4 366.279 56.8954  12
   0  -5   4 314.584 67.8594  18
   0  -5   4 266.663 63.1280  11
   0   5   5 156.183 60.9214  15
   0  -5   5 275.843 53.4659  12
   0  -5   5 248.107 65.8046  11
   0   5   6 451.333 82.8376  15
   0  -5   6 416.035 80.5913  11
   0  -5   6 508.375 65.2647  12
   0  -5   7 11.3425 32.1863  12
   0   5   7 11.1371 50.4679  15
   0  -5   7-31.9636 49.5211  11
   0   5   8 10.9848 46.9499  15
   0  -5   8 26.4036 31.3785  12
   0  -5   8 30.6326 51.5211  11
   0   5   9 2637.36 156.190  15
   0  -5   9 2376.53 125.987  12
   0  -5   9 2702.23 158.296  11
   0   5  10 3914.16 177.927  15
   0   5  10 3801.78 146.807  13
   0  -5  10 3928.99 154.735  12
   0   5  10 3758.57 149.972  10
   0  -5  10 3992.09 179.336  11
   0   5  11 71.3159 34.5428  10
   0  -5  11 129.689 44.5415  11
   0   5  11 157.924 45.9598  15
   0  -5  11 43.6745 29.9320  12
   0   5  12 327.656 46.5496  10
   0  -5  12 332.588 44.0459  12
   0  -5  12 251.037 44.0658  11
   0   5  12 289.499 48.9142  15
   0  -5  13-8.75820 22.7113  11
   0   5  13-42.4091 34.1378  16
   0  -5  13 14.1539 22.5364  12
   0   5  14 165.621 33.0462  16
   0  -6   0 353.899 54.3241  11
   0  -6   1 694.511 75.7279  11
   0   6  -1 812.382 86.6120  13
   0  -6   2 14148.2 313.690  11
   0   6  -2 13766.0 301.225  13
   0   6  -3 67.4444 32.7041  13
   0  -6   3 15.2318 39.9498  11
   0  -6   4 1123.73 95.6126  11
   0  -6   5 578.904 72.5718  11
   0   6   5 594.545 74.2993  13
   0   6   6 105.833 43.8809  13
   0  -6   6 108.760 46.5117  11
   0   6   7 470.727 49.8036  16
   0   6   7 489.795 60.8985  13
   0  -6   7 477.152 62.4894  11
   0   6   8 504.279 49.3336  16
   0  -6   8 541.414 60.3942  11
   0   6   8 590.200 58.5220  13
   0  -6   9 696.839 61.6640  11
   0   6   9 688.628 50.4006  13
   0   6   9 716.407 54.4769  16
   0   6  10 152.128 26.6624  16
   0  -6  10 129.091 29.1137  11
  -1   0  20-6.26258 21.8704  14
  -1   0  19 19.3449 32.2017  14
  -1   0  19 29.8721 28.9853   8
  -1   0  18-23.6960 49.0002  19
  -1   0  18 31.2702 38.9416  14
  -1   0  18 23.4520 33.7529   8
  -1   0  17 32.2165 36.0592   8
  -1   0  17 21.0962 43.8836  14
  -1   0  17-7.88963 47.2690  19
  -1   0  16 1.18630 49.1936   8
  -1   0  16 21.2490 57.0753  19
  -1   0  16 83.8847 51.0145  14
  -1   0  15 1000.23 101.637   8
  -1   0  15 963.862 105.576  19
  -1   0  14 33.2884 39.9097  12
  -1   0  14 101.624 85.7463   3
  -1   0  14 16.6182 45.7096  19
  -1   0  14-0.69325 38.7231   8
  -1   0  13 59955.1 700.876  19
  -1   0  13 61583.2 1295.14   3
  -1   0  13 61076.8 688.465   8
  -1   0  13 59608.8 639.723  12
  -1   0  12 32.3343 30.9332  12
  -1   0  12 112.417 45.1106   8
  -1   0  12 7.75576 37.9119  19
  -1   0  11 2778.14 258.425   3
  -1   0  11 2717.13 290.611   2
  -1   0  10 108.876 84.4921   2
  -1   0  10 3.12804 65.5437   3
  -1   0   9 311738. 2633.96   2
  -1   0   9 315504. 2341.90   3
  -1   0   8-74.5440 68.6833   3
  -1   0   8 46.8617 72.6741   2
  -1   0   7 57281.5 948.832   2
  -1   0   7 58749.6 869.738   3
  -1   0   6 13.8092 14.4382   6
  -1   0   6 3.96646 41.0349   2
  -1   0   6 72.2699 40.6592   3
  -1   0   5 39869.0 240.231   6
  -1   0   5 41755.0 602.030   3
  -1   0   4 8.56445 12.2960   6
   1   0  -2 5.24091 12.5786   1
   1   0  -1 2506.88 74.1243   1
   1   0   1 48734.5 326.889   1
   1   0   2 1.68826 12.5862   1
   1   0   3 395361. 913.543   1
   1   0   4 137.736 41.2905   3
   1   0   4 22.8907 12.7769   1
   1   0   5 227956. 1645.82   2
   1   0   5 224642. 1436.58   3
   1   0   6 112.966 65.6069   2
   1   0   6 43.6396 48.5659   3
   1   0   7 34129.5 676.296   3
   1   0   7 34293.5 771.378   2
   1   0   8 69.8492 58.3644   3
   1   0   8 51.4762 78.6323   2
   1   0   9 83044.9 1419.04   2
   1   0   9 80618.6 1211.11   3
   1   0  10 22.9828 66.2058   3
   1   0  10 51.5286 89.1960   2
   1   0  11 35879.1 1069.54   2
   1   0  11 36019.9 916.004   3
   1   0  12 14.1068 36.0513  12
   1   0  12 47.2051 40.5558  19
   1   0  13 202.503 52.8426  12
   1   0  13 66.3465 67.8565   2
   1   0  13 54.5540 43.1046  19
   1   0  14-50.9439 49.0033  19
   1   0  14 52.2282 43.6852   8
   1   0  14 1.13442 94.5720   2
   1   0  15 94.0257 53.0277  19
   1   0  15 198.695 55.2145   8
   1   0  16 13.0328 48.5731  19
   1   0  16-3.66156 43.8311   8
   1   0  16-72.6266 47.6475  14
   1   0  17 13.5438 38.0906   8
   1   0  17 8.69579 44.3555  19
   1   0  17 50.6990 36.7171  14
   1   0  18 4.80451 43.4476  19
   1   0  18-29.9618 35.6078  14
   1   0  18 10.6959 31.4009   8
   1   0  19 1150.95 78.3507   8
   1   0  19 1257.28 95.1368  19
   1   0  19 1226.59 69.8491  14
  -1   1  20 37.9031 27.4457  14
  -1  -1  20 11.0637 27.8174   8
  -1  -1  19 145.435 42.7232   8
  -1   1  19 177.275 41.5101  14
  -1  -1  19 174.870 37.7369  14
  -1   1  18 1581.11 111.210  14
  -1   1  18 1540.19 112.356  19
  -1  -1  18 1601.56 115.209  19
  -1  -1  18 1511.93 99.6715  14
  -1  -1  18 1616.29 120.526   8
  -1  -1  17 326.455 67.8817  19
  -1   1  17 230.862 60.1137  19
  -1  -1  17 275.344 64.7449   8
  -1  -1  17 341.600 59.7462  14
  -1   1  17 296.742 53.9431  10
  -1  -1  16 36.4855 46.3142  12
  -1   1  16-45.2495 43.6299  10
  -1  -1  16-8.16690 52.7980   8
  -1   1  16 4.06479 49.6719  19
  -1  -1  16 18.1912 39.4347  14
  -1  -1  16 0.72305 46.2101  19
  -1  -1  15 9632.78 301.714  19
  -1   1  15 9568.90 285.893  10
  -1  -1  15 9215.20 283.855  12
  -1  -1  15 9453.95 309.943   8
  -1   1  15 9347.10 296.749  19
  -1  -1  15 9426.92 279.229  14
  -1  -1  14 6339.99 247.240   8
  -1   1  14 5966.70 233.292  19
  -1  -1  14 6520.84 209.385   7
  -1  -1  14 6485.53 469.361   3
  -1   1  14 6142.80 227.529  10
  -1  -1  14 6002.34 233.427  19
  -1  -1  14 6416.80 226.882  14
  -1  -1  14 6454.92 232.549  12
  -1  -1  13-20.9042 39.3936  12
  -1  -1  13 8.51291 36.0926  14
  -1   1  13-39.2973 47.6935  10
  -1  -1  13 67.9131 37.1477   7
  -1  -1  13-59.1967 45.5492  19
  -1   1  13 16.4021 38.1126  19
  -1  -1  13 25.5112 40.0013   8
  -1  -1  12 8504.27 237.417  14
  -1   1  12 8787.79 250.435  19
  -1  -1  12 8969.18 254.424  19
  -1  -1  12 9203.12 529.537   3
  -1   1  12 8978.29 253.949  10
  -1  -1  12 8863.44 248.403  12
  -1   1  11 14785.4 505.793   3
  -1  -1  11 14356.0 627.710   3
  -1   1  11 14853.4 653.883   2
  -1   1  10 23161.2 593.544   3
  -1  -1  10 21796.1 726.721   3
  -1   1  10 20567.6 721.285   2
  -1  -1  10 21953.8 765.956   2
  -1   1   9 22385.8 545.941   3
  -1   1   9 22474.8 697.992   2
  -1  -1   9 22526.9 723.985   2
  -1  -1   9 22512.6 693.600   3
  -1   1   9 22094.2 317.597   6
  -1  -1   8 226508. 2078.10   3
  -1  -1   8 223872. 2092.24   2
  -1   1   8 227337. 1589.20   3
  -1   1   8 220856. 2017.88   2
  -1   1   8 220139. 942.968   6
  -1  -1   7 83009.0 1156.62   3
  -1   1   7 82934.2 875.981   3
  -1   1   7 81375.7 538.217   6
  -1  -1   7 80937.0 1149.48   2
  -1   1   6 7076.68 151.143   6
   1   1  -6 7027.69 151.267   1
  -1   1   6 6901.19 232.433   3
  -1  -1   6 7084.66 313.013   2
  -1  -1   6 7322.04 324.434   3
  -1   1   6 6997.08 300.370   2
  -1   1   5 13836.1 287.787   3
  -1  -1   5 14179.6 406.433   3
   1   1  -5 13478.5 254.707   1
  -1   1   5 14046.6 375.207   2
  -1  -1   5 14466.8 400.460   2
  -1   1   5 13849.3 195.155   6
   1   1  -4 56719.7 557.071   1
  -1   1   4 58589.3 673.272   2
  -1   1   4 58869.1 372.261   6
  -1  -1   4 57190.1 704.537   2
  -1  -1   4 59012.5 748.152   3
  -1   1   4 57706.3 507.153   3
   1   1  -3 263714. 1239.87   1
  -1   1   3 264189. 1200.32   2
  -1  -1   3 261305. 1408.76   3
  -1   1   3 260957. 910.514   3
   1   1  -2 73287.0 664.570   1
  -1  -1   2 70956.1 642.598   3
  -1  -1   1 1567.74 82.4879   3
  -1  -1   1 1576.59 45.4922   4
  -1  -1   1 1545.61 50.9388   5
   1   1  -1 1531.43 35.9402   6
   1   1   0 195995. 469.472   6
  -1  -1   0 194512. 537.771   5
   1  -1   0 193190. 532.989   5
  -1  -1   0 197637. 699.361   3
  -1  -1  -1 1984.85 56.5487   5
   1   1   1 1979.56 55.8904   6
   1  -1   1 1973.99 104.960   3
   1  -1   1 2005.77 77.7728   2
   1  -1   1 1996.60 55.5958   5
   1   1   4 931550. 1555.85   6
   1   1   4 930555. 2632.92   1
   1  -1   4 932893. 2972.79   2
   1   1   4 933742. 2997.35   2
   1  -1   5 262003. 1811.78   3
   1  -1   5 258880. 1755.32   2
   1   1   5 257946. 1409.73   1
   1   1   5 263136. 1756.90   2
   1   1   6 7559.56 240.378   1
   1   1   6 8104.17 341.905   2
   1  -1   6 7628.89 337.722   2
   1  -1   6 7961.96 345.129   3
   1   1   6 7771.73 248.013   3
   1   1   7 88.1391 44.6072   3
   1   1   7 128.508 74.7652   2
   1  -1   7 63.3848 68.4457   2
   1   1   7 76.5828 38.4256   1
   1  -1   7 67.9185 65.9577   3
   1  -1   8 14013.6 544.817   2
   1   1   8 14124.5 537.265   2
   1  -1   8 14910.5 542.573   3
   1   1   9 684.458 138.931   2
   1  -1   9 847.370 146.562   3
   1  -1   9 847.667 156.364   2
   1   1  10 14045.9 622.286   2
   1  -1  10 14411.7 609.009   3
   1  -1  10 13792.3 631.521   2
   1  -1  11 4613.86 388.178   2
   1   1  11 5020.02 398.774   2
   1  -1  11 5035.91 179.988  12
   1  -1  11 4874.28 374.751   3
   1  -1  12 3435.31 143.712  14
   1  -1  12 3895.56 353.050   3
   1  -1  12 3581.84 359.336   2
   1  -1  12 3523.04 162.727  12
   1   1  12 3381.43 162.036  19
   1  -1  12 3292.43 160.334  19
   1  -1  13 1211.07 105.687  12
   1   1  13 714.386 174.592   2
   1  -1  13 1140.63 211.776   2
   1   1  13 1116.30 102.200  19
   1  -1  13 1188.53 105.990  19
   1  -1  13 1061.36 88.5518  14
   1  -1  14 10022.3 264.759  14
   1   1  14 9657.17 617.213   2
   1  -1  14 9949.51 303.144  19
   1   1  14 9313.42 292.133  19
   1  -1  14 10208.8 295.898  12
   1   1  14 9741.71 290.024  10
   1   1  15 1911.78 132.278  10
   1  -1  15 1841.18 141.737   8
   1  -1  15 2194.99 143.850  12
   1   1  15 2054.38 143.918  19
   1  -1  15 1984.28 141.471  19
   1  -1  15 2002.07 119.889  14
   1  -1  16 9118.93 298.137   8
   1   1  16 8057.72 251.566  10
   1  -1  16 8736.81 283.670  19
   1   1  16 8662.47 281.089  19
   1  -1  16 9052.58 239.829  14
   1  -1  17 951.915 100.302   8
   1  -1  17 790.746 90.1155  19
   1   1  17 786.693 90.3116  19
   1   1  17 799.728 78.7701  10
   1  -1  18 2108.97 127.198  19
   1   1  18 2470.46 124.895  14
   1   1  18 2274.05 129.987  19
   1  -1  18 2352.18 136.217   8
   1   1  19 15.7377 24.4238  14
   1   1  19-36.6230 37.9938  19
   1  -1  19 1.04942 34.3142   8
   1  -1  19-28.3806 37.6069  19
   1  -1  20 86.7430 26.4117   8
  -1  -2  20 1588.18 79.8258   8
  -1   2  20 1556.59 72.8426  14
  -1   2  19 586.246 60.6603  14
  -1   2  19 470.241 48.8013  10
  -1  -2  19 583.655 63.4806   8
  -1   2  18 722.077 72.6613  10
  -1  -2  18 643.747 76.9000   8
  -1   2  17 11.7057 39.3251  10
  -1  -2  17 12.9243 46.9074   8
  -1  -2  17 14.5263 31.3748   7
  -1  -2  17 52.7568 31.4087  14
  -1  -2  17 31.7721 43.5264  12
  -1  -2  16 114.350 51.2810   8
  -1  -2  16 155.235 46.6122   7
  -1   2  16 180.573 50.8163  10
  -1  -2  16 150.918 42.8953  14
  -1  -2  16 107.245 53.2481  12
  -1  -2  16 106.761 42.3089  19
  -1   2  16 136.093 47.3907  19
  -1  -2  15 199.098 53.7192   7
  -1  -2  15 189.295 45.5785  14
  -1   2  15 146.995 48.5092  19
  -1  -2  15 233.258 63.5507   8
  -1   2  15 164.436 55.2588  10
  -1  -2  15 165.604 41.8483  19
  -1  -2  15 198.562 60.7023  12
  -1  -2  14 273.474 61.1232  12
  -1  -2  14 163.079 55.7570   8
  -1   2  14 228.250 63.0614  10
  -1  -2  14 271.806 57.5794  19
  -1   2  14 200.905 53.0087  19
  -1  -2  14 270.806 56.1516   7
  -1  -2  14 182.049 50.7345  14
  -1  -2  13 701.324 167.772   3
  -1  -2  13 998.997 94.5372   7
  -1   2  13 971.322 103.412  10
  -1  -2  13 1000.41 92.2786  19
  -1  -2  13 1016.40 100.846  12
  -1  -2  13 935.866 100.539   8
  -1  -2  13 1075.61 93.9473  14
  -1   2  13 994.728 90.9843  19
  -1   2  12 7341.19 257.354  10
  -1   2  12 7244.63 222.982  19
  -1  -2  12 7173.27 498.450   3
  -1  -2  12 7006.07 220.012  14
  -1  -2  12 6897.91 217.904  19
  -1  -2  12 7175.46 234.671   7
  -1  -2  12 7187.45 251.283   8
  -1  -2  12 7225.43 239.721  12
  -1   2  11 42380.8 586.192  10
  -1  -2  11 40848.5 501.994  14
  -1  -2  11 42478.6 1164.97   3
  -1  -2  11 43319.9 547.511   7
  -1  -2  11 42519.2 503.213  19
  -1  -2  11 42317.1 550.420  12
  -1  -2  10 2418.69 267.914   3
  -1  -2   9 12845.4 578.289   3
  -1   2   9 13046.8 288.244   6
  -1  -2   8 42774.3 982.809   3
  -1   2   8 44223.5 503.344   6
  -1  -2   7 10015.1 449.242   3
  -1   2   7 10184.2 233.892   6
   1   2  -6 12279.4 372.414   1
  -1   2   6 12284.9 244.714   6
  -1  -2   6 11763.0 451.324   3
  -1  -2   5 64413.1 978.869   3
  -1   2   5 65896.0 531.965   6
   1   2  -4 1424.00 139.112   1
  -1  -2   4 1620.02 148.785   3
  -1   2   4 1726.81 86.6590   6
   1   2  -3 81929.0 1032.86   1
  -1  -2   3 82706.3 937.277   3
   1   2  -3 82741.0 292.719   6
   1   2  -2 16333.2 158.397   6
  -1  -2   2 15894.5 369.032   3
  -1   2   2 16522.1 227.245   6
  -1  -2   1 104811. 829.748   3
  -1  -2   1 106003. 480.608   4
  -1   2   1 107104. 546.340   6
  -1  -2   1 106313. 593.987   5
   1   2  -1 104064. 453.125   6
   1   2   0 32699.3 275.680   6
  -1  -2   0 33164.0 369.422   3
  -1   2   0 32305.3 285.907   6
  -1  -2   0 33478.7 328.951   5
   1  -2   0 33480.4 328.094   5
   1  -2   0 33670.9 188.308   4
  -1  -2   0 33341.8 274.194   4
   1  -2   1 109924. 587.125   5
   1   2   1 108630. 537.550   6
   1   2   2 7268.03 150.570   6
   1  -2   2 7471.49 159.496   5
  -1  -2  -2 6970.12 154.763   5
   1  -2   2 7087.09 269.681   3
   1   2   2 7336.43 175.236   2
   1  -2   3 29626.0 429.461   2
   1  -2   3 30287.7 607.528   3
   1   2   3 30409.7 328.931   6
   1   2   4 60230.1 942.984   1
   1  -2   4 58310.7 910.698   3
   1   2   4 58686.6 480.931   6
   1  -2   4 57170.9 715.952   2
   1   2   4 57784.2 704.334   2
   1   2   5 14497.9 256.776   6
   1   2   5 14203.3 397.427   2
   1   2   5 14913.8 474.578   1
   1  -2   5 13889.0 407.721   2
   1  -2   5 14494.5 488.336   3
   1   2   6 1796.96 100.870   6
   1   2   6 1613.65 155.438   2
   1   2   6 1801.55 172.290   1
   1  -2   6 2041.25 177.751   2
   1  -2   6 1966.03 202.410   3
   1   2   7 142053. 1540.73   2
   1  -2   7 145345. 1763.19   3
   1  -2   7 143317. 1589.66   2
   1   2   7 146203. 1504.61   1
   1   2   8 114290. 1494.97   2
   1  -2   8 113300. 1657.21   3
   1  -2   8 111835. 1529.85   2
   1   2   8 116948. 1328.41   1
   1  -2   9 3755.91 304.245   2
   1   2   9 3962.81 305.945   2
   1  -2   9 3516.45 315.449   3
   1   2  10 17206.9 664.518   2
   1  -2  10 17414.9 335.744  12
   1  -2  10 17721.6 699.883   2
   1  -2  10 17467.4 724.390   3
   1   2  11 3987.07 340.949   2
   1  -2  11 4590.03 172.838  19
   1   2  11 4891.89 177.358  19
   1  -2  11 4848.20 179.452   7
   1  -2  11 4394.31 181.190  12
   1  -2  11 4382.24 385.177   3
   1  -2  12 10675.5 293.474  12
   1   2  12 10074.3 558.769   2
   1  -2  12 10046.6 269.028  19
   1  -2  12 10887.0 273.302   7
   1   2  12 10879.1 278.052  19
   1  -2  13 5356.67 204.173  19
   1   2  13 5320.69 204.224  19
   1  -2  13 5729.87 202.902   7
   1   2  13 5329.98 231.077  10
   1  -2  13 5685.47 223.163  12
   1  -2  14 2533.26 133.179   7
   1  -2  14 2392.87 151.521  12
   1   2  14 2388.72 141.103  19
   1  -2  14 2133.41 134.232  19
   1  -2  14 2492.38 164.545   8
   1   2  14 2394.43 161.391  10
   1   2  15 5384.42 229.101  10
   1  -2  15 5089.97 226.857   8
   1  -2  15 4954.29 198.800  19
   1   2  15 5004.92 199.063  19
   1  -2  15 5276.97 216.289  12
   1  -2  16 4280.54 203.607   8
   1  -2  16 4163.23 186.486  12
   1   2  16 3610.31 163.109  19
   1  -2  16 3705.42 165.248  19
   1   2  16 4125.55 192.471  10
   1   2  17 784.886 80.5603  10
   1  -2  17 795.790 76.1353  19
   1   2  17 725.107 72.0460  19
   1  -2  17 905.797 94.5770   8
   1   2  18 695.835 67.5157  10
   1  -2  18 846.031 81.9188   8
   1   2  19 1454.26 71.0986  10
   1   2  19 1503.78 76.8916  14
   1  -2  19 1453.66 87.0046   8
  -1   3  19 26.2357 19.7305  14
  -1   3  18 43.0518 29.0828  10
  -1  -3  18 2.03920 27.2041   8
  -1   3  17 119.121 42.2216  10
  -1  -3  17 128.156 43.6832  12
  -1  -3  17 134.625 44.2241   8
  -1   3  17 85.3826 30.3194  16
  -1   3  16 263.426 63.6377  10
  -1   3  16 188.195 43.3990  16
  -1  -3  16 203.462 54.8456  12
  -1  -3  16 203.581 54.5843   8
  -1  -3  15 4965.93 208.742   8
  -1  -3  15 5264.20 211.448  12
  -1  -3  15 5011.77 197.493   7
  -1   3  15 4953.09 218.983  10
  -1  -3  14 669.178 86.9799   8
  -1  -3  14 787.167 92.1791   7
  -1  -3  14 756.666 93.9589  12
  -1   3  14 572.066 92.9572  10
  -1  -3  13 26895.2 487.641   7
  -1   3  13 27911.5 537.050  10
  -1  -3  13 27109.1 490.405  12
  -1  -3  13 26003.3 486.672   8
  -1  -3  12 5414.62 221.300   8
  -1   3  12 5214.60 233.726  10
  -1   3  12 5113.71 191.660  15
  -1  -3  12 5288.69 218.219  12
  -1  -3  11 9553.98 291.050   7
  -1  -3  11 9569.59 280.772   8
  -1   3  11 9567.11 266.937  15
  -1   3  11 9084.03 298.964  10
  -1  -3  11 9492.66 285.020  12
  -1  -3  11 9380.87 564.506   3
  -1  -3  11 9421.02 258.367  11
  -1  -3  10 144.229 49.6587   7
  -1  -3  10 110.834 41.4639  11
  -1  -3  10 164.423 43.2164   8
  -1  -3  10 182.634 53.5100  12
  -1  -3  10 192.281 102.403   3
  -1   3  10 196.046 54.3996  10
  -1   3  10 211.850 54.4353  15
  -1  -3   9 632.694 65.7924   8
  -1  -3   9 747.586 82.7442   7
  -1   3   9 809.516 87.7659   6
  -1  -3   9 576.705 142.004   3
  -1   3   9 826.238 82.6422  15
  -1  -3   9 722.835 74.4306  11
  -1   3   9 820.343 86.3299  10
  -1  -3   9 669.879 76.5451  12
  -1  -3   8 734.406 79.9405   7
  -1   3   8 792.750 151.899   1
  -1   3   8 715.761 83.9533   6
  -1  -3   8 841.834 81.4886  12
  -1   3   8 776.359 79.6300  15
  -1   3   8 660.577 73.4584  10
  -1  -3   8 590.368 133.797   3
  -1  -3   7 25767.3 782.485   3
  -1   3   7 27178.4 444.302   6
  -1   3   6 3859.55 163.424   6
   1   3  -6 3933.10 279.026   1
  -1  -3   6 3304.96 267.162   3
   1  -3  -5 69.2765 44.1724   5
   1   3  -5 160.633 77.3884   1
  -1  -3   4 5333.41 295.280   3
  -1   3   4 5847.57 184.947   6
   1   3  -4 5699.47 353.419   1
   1  -3  -4 5907.98 196.700   5
  -1   3   3 102260. 730.345   6
   1  -3  -3 104798. 787.680   5
  -1  -3   3 103574. 1169.45   3
   1   3  -3 102330. 1502.23   1
  -1   3   2-7.57502 30.5734   6
   1   3  -2 44.7526 63.5651   1
   1  -3  -2 83.9501 43.3498   5
  -1   3   1 2029.07 97.9187   6
   1   3  -1 2097.43 83.3745   6
  -1  -3   1 1910.96 110.091   5
   1  -3  -1 1895.20 108.174   5
   1   3   0 13404.9 224.175   6
  -1   3   0 13166.6 228.984   6
   1  -3   0 13227.9 268.514   5
   1   3   0 14153.0 567.142   1
  -1  -3   0 13193.5 204.555   4
  -1  -3   0 13314.9 274.046   5
   1   3   1 13036.0 236.438   6
   1  -3   1 12803.7 264.702   5
   1   3   1 13686.3 562.975   1
  -1  -3  -1 13205.4 271.135   5
  -1   3  -1 12752.5 213.503   6
  -1  -3  -1 13365.7 212.305   4
  -1  -3  -2 27.0374 39.4332   5
   1   3   2 119.760 36.2982   6
   1   3   2 135.466 99.9857   1
  -1  -3  -2 109.456 26.3734   4
  -1   3  -2 132.243 28.2665   6
   1   3   3 97596.3 707.230   6
   1   3   3 96978.9 1524.26   1
  -1  -3  -3 96232.6 748.907   5
   1   3   4 10194.4 243.479   6
   1   3   4 10028.4 492.356   1
  -1  -3  -4 10417.5 253.491   5
   1   3   5 111215. 831.679   6
   1   3   5 110753. 1640.99   1
  -1  -3  -5 108216. 829.333   5
   1   3   6 758.375 149.275   1
  -1  -3  -6 752.936 78.4714   5
   1   3   7 262.603 97.8263   1
  -1  -3  -7 429.244 66.4350   5
  -1  -3  -8 4683.30 188.014   5
   1  -3   8 4619.43 173.534  12
   1   3   8 4547.38 184.026  15
   1  -3   8 4462.00 180.177  11
   1  -3   8 4889.99 191.795   7
   1   3   8 4705.92 337.728   1
   1   3   9 56383.3 657.116  15
   1  -3   9 55158.0 656.357   7
   1  -3   9 55681.0 624.142  12
   1  -3   9 55556.8 638.019  11
  -1  -3  -9 54276.9 642.980   5
  -1  -3 -10 32200.5 497.949   5
   1  -3  10 31464.6 486.418  11
   1   3  10 32306.7 500.145  15
   1  -3  10 31972.2 494.229  12
   1  -3  10 32822.2 515.816   7
   1   3  11 1675.47 135.019  10
   1  -3  11 1514.37 121.456   7
   1  -3  11 1478.90 118.731  12
   1  -3  11 1581.32 115.523  11
   1   3  11 1426.81 111.924  15
  -1  -3 -11 1602.77 115.930   5
   1   3  12 491.647 87.4136  10
   1  -3  12 627.439 88.3315   7
   1   3  12 602.287 78.7090  15
   1  -3  12 705.507 87.8977  12
   1  -3  12 737.033 79.5205  11
   1  -3  12 750.674 92.3216   8
   1   3  13 29083.6 549.061  10
   1  -3  13 28795.9 514.955   8
   1  -3  13 28809.9 493.918  12
   1  -3  14 229.736 59.8805  12
   1  -3  14 171.127 57.4263   8
   1   3  14 244.660 71.8365  10
   1   3  15 439.693 75.6010  10
   1  -3  15 416.188 70.8165   8
   1  -3  15 389.171 65.9004  12
   1  -3  16 2394.53 129.496  12
   1   3  16 2432.68 114.530  16
   1  -3  16 2483.26 138.004   8
   1   3  16 2475.41 142.335  10
   1  -3  17 2094.96 113.023   8
   1   3  17 2122.81 116.534  10
   1   3  18 30.6553 23.2459  10
   1  -3  18 35.7399 24.1237   8
  -1   4  17 50.4286 23.6498  10
  -1  -4  17 40.3331 22.5795  12
  -1   4  16 386.288 47.9683  16
  -1  -4  16 452.011 52.7099  12
  -1   4  16 465.952 56.7185  10
  -1  -4  15 1569.95 84.6828   8
  -1   4  15 1644.30 111.218  10
  -1  -4  15 1628.30 100.360  12
  -1   4  15 1586.05 103.327  16
  -1  -4  14 3529.17 138.800   8
  -1   4  14 3694.71 174.705  10
  -1  -4  14 3845.18 164.486  12
  -1   4  13 562.566 81.7079  10
  -1  -4  13 611.690 77.5958  12
  -1   4  13 652.321 71.4376  15
  -1  -4  13 718.740 70.4100  11
  -1   4  12 87.9683 46.5321  10
  -1   4  12 19.7158 38.3753  15
  -1  -4  12 51.8215 42.9538  12
  -1  -4  12 47.4101 38.1576  11
  -1  -4  11 80.2852 39.0881  11
  -1  -4  11 145.916 50.8565  12
  -1   4  11 101.741 49.8200  10
  -1   4  11 95.0967 43.7136  15
  -1   4  10 514.120 78.4328  10
  -1  -4  10 572.834 81.7830  12
  -1  -4  10 806.219 92.3003  11
  -1   4  10 730.271 92.1420  15
  -1   4   9 391.120 73.1300  15
  -1  -4   9 369.789 62.2067  12
  -1   4   9 275.611 53.9662  10
  -1  -4   9 320.160 63.9951  11
  -1   4   8 4232.04 190.571  10
  -1  -4   8 4612.33 206.758  11
  -1   4   8 4611.95 395.414   1
  -1   4   8 4467.69 207.993  15
  -1  -4   8 4697.24 197.344  12
   1  -4  -8 4369.27 205.344   5
  -1  -4   7-11.1287 37.8136  12
  -1  -4   7-62.5701 37.3264  18
   1  -4  -7 80.6205 44.5326   5
  -1   4   7 4.30240 49.8721  15
  -1   4   7 33.3308 36.4473  10
  -1   4   7-28.1169 49.3702   6
  -1   4   7 62.2248 103.526   1
  -1  -4   6 123.380 42.6031  18
  -1   4   6 116.135 45.6216  15
  -1  -4   6 194.233 50.3902  12
  -1   4   6 174.731 48.3796   6
   1  -4  -6 234.556 60.1385   5
   1  -4  -6 127.517 48.1259  18
  -1   4   6 56.3627 94.1384   1
  -1   4   5 534.519 72.1554   6
   1   4  -5 360.546 121.329   1
   1  -4  -5 588.496 78.7282  18
  -1  -4   5 689.529 74.0113  12
  -1  -4   5 631.699 74.8980  18
   1  -4  -5 597.778 83.0343   5
  -1   4   5 683.336 84.0962  15
  -1   4   5 730.329 166.811   1
  -1  -4   4 1315.12 104.587  18
  -1   4   4 1283.26 218.517   1
   1   4  -4 1038.05 195.054   1
   1  -4  -4 1162.44 101.720  18
  -1   4   4 1368.52 104.952   6
   1  -4  -4 1260.84 107.452   5
  -1   4   4 1345.91 107.800  15
  -1  -4   4 1387.52 100.261  12
  -1   4   3 1166.22 92.7175   6
  -1   4   3 1121.54 96.1875  15
   1  -4  -3 1140.87 100.897  18
  -1  -4   3 1107.01 97.7672  18
  -1  -4   3 960.415 79.2752  12
   1  -4  -3 1212.53 105.608   5
   1   4  -3 1142.40 203.242   1
   1   4  -2 31986.3 1032.80   1
  -1  -4   2 32553.5 497.767  18
   1  -4  -2 32223.3 518.559   5
  -1   4   2 31754.1 450.601   6
   1  -4  -2 32244.8 506.928  18
  -1   4   2 32110.0 483.513  15
   1  -4  -1 345.810 63.2122   5
   1   4  -1 302.008 118.767   1
  -1  -4   1 318.189 61.0312  18
  -1   4   1 234.390 54.3795  15
  -1   4   1 324.653 51.8046   6
   1  -4  -1 266.846 60.3153  18
  -1  -4   0 489.022 68.1265  18
   1  -4   0 415.111 66.9788   5
   1   4   0 643.345 154.848   1
  -1   4   0 327.128 54.2817  15
   1   4   0 359.141 56.1366  15
   1  -4   0 764.996 85.2692  18
   1   4   1 2848.78 142.162  15
   1   4   1 2420.15 294.726   1
  -1  -4  -1 2799.96 156.542   5
   1  -4   1 2990.52 153.897  18
  -1  -4  -1 2783.31 151.595  18
  -1  -4  -2 28330.9 486.962   5
   1  -4   2 29373.8 474.699  18
  -1   4  -2 29402.4 982.642   1
   1   4   2 29192.9 461.441  15
  -1  -4  -2 29337.6 483.403  18
   1   4   2 29668.9 1013.00   1
  -1  -4  -3 268.446 57.1496  18
   1  -4   3 170.755 44.5663  18
   1   4   3 206.479 58.7517  15
  -1  -4  -3 268.752 56.1709   5
  -1   4  -3 50.6156 81.4009   1
   1   4   3 381.248 133.779   1
  -1   4  -4 195.580 100.976   1
  -1  -4  -4 69.8296 38.4890   5
   1  -4   4 27.2522 33.8829  18
   1   4   4 98.3693 51.2697  15
  -1  -4  -4 124.399 48.8630  18
   1  -4   5 938.470 88.3748  18
  -1   4  -5 887.454 165.194   1
  -1  -4  -5 1063.16 100.989   5
  -1  -4  -5 836.358 89.5637  18
   1   4   5 895.555 93.1159  15
   1  -4   5 833.779 92.6730  11
   1  -4   5 888.055 79.5230  12
   1   4   5 536.610 137.571   1
   1   4   6 1268.38 98.1740  10
   1   4   6 1180.68 109.801  15
  -1  -4  -6 1227.57 111.139   5
  -1  -4  -6 1166.21 99.5207  18
   1  -4   6 1270.16 98.0677  12
   1  -4   6 1354.21 115.303  11
   1   4   6 1210.94 223.728   1
  -1  -4  -7 2276.81 144.861   5
   1   4   7 2299.79 135.512  10
   1   4   7 2464.23 291.821   1
   1   4   7 2356.22 154.148  15
   1  -4   7 2227.23 128.114  12
   1  -4   7 2167.83 146.935  11
   1   4   8 443.898 78.3379  15
   1  -4   8 327.113 67.6332  11
  -1  -4  -8 318.865 62.1657   5
   1  -4   8 242.487 52.5508  12
   1   4   8 312.168 63.7046  10
   1  -4   9 3216.73 176.776  11
   1   4   9 3022.71 168.009  10
   1  -4   9 3174.52 158.430  12
   1   4   9 3196.46 178.730  15
   1  -4  10 367.418 71.2024  11
   1  -4  10 283.693 58.8244  12
   1   4  10 286.056 69.8402  15
   1   4  10 202.963 58.9135  10
   1  -4  11 981.514 98.8208  11
   1  -4  11 1015.53 94.4853  12
   1   4  11 1308.78 112.374  15
   1   4  11 981.589 103.215  10
   1   4  12 802.088 96.1070  10
   1  -4  12 714.654 78.1199  11
   1  -4  12 716.917 79.6910  12
   1   4  12 641.368 77.1306  15
   1  -4  13 1931.53 112.391  11
   1  -4  13 1974.58 112.097   8
   1   4  13 1925.58 133.941  10
   1  -4  13 2024.39 123.127  12
   1   4  13 1883.15 112.398  15
   1  -4  14 12934.7 258.861   8
   1  -4  14 13299.6 280.744  12
   1   4  14 13659.9 320.983  10
   1  -4  15 2249.66 97.9397   8
   1   4  15 2561.26 129.410  10
   1  -4  15 2642.18 115.425  12
   1   4  16 424.759 44.2730  16
   1   4  16 378.086 49.9857  10
   1   4  17 806.708 51.7856  10
  -1  -5  14 143.522 28.2929  12
  -1   5  14 139.833 34.8280  16
  -1  -5  13 639.475 56.0772  12
  -1  -5  13 661.030 52.4890  11
  -1   5  13 690.373 67.3023  16
  -1  -5  12 37.3212 28.1356  11
  -1  -5  12 15.5597 29.3179  12
  -1   5  12 45.0438 28.8473  10
  -1  -5  11 1028.68 82.5398  12
  -1   5  11 1021.95 89.9146  15
  -1  -5  11 1052.31 90.8712  11
  -1   5  11 966.441 77.9708  10
  -1   5  10 1105.10 99.4594  15
  -1   5  10 1114.99 84.8788  13
  -1  -5  10 1274.60 105.721  11
  -1   5  10 1205.81 88.8844  10
  -1  -5  10 1130.22 90.9281  12
  -1  -5   9 1680.72 125.812  11
  -1   5   9 1613.55 110.851  13
  -1  -5   9 1552.37 108.286  12
  -1   5   9 1667.74 127.742  15
  -1   5   8 1278.10 119.180  15
  -1  -5   8 1075.46 107.879  11
  -1  -5   8 1170.98 96.3103  12
  -1   5   7 5284.38 228.820  15
  -1  -5   7 5219.32 226.686  11
  -1  -5   7 5096.98 196.479  12
  -1  -5   6 1182.39 104.676  18
  -1  -5   6 1251.25 119.445  11
  -1  -5   6 1307.84 105.554  12
  -1   5   6 1083.79 110.234  15
  -1   5   5 233.865 63.2860  15
  -1  -5   5 244.169 61.9593  18
  -1  -5   5 184.796 48.6618  12
  -1  -5   4 7894.07 241.945  12
  -1  -5   4 7937.32 271.532  18
  -1   5   4 7499.41 269.813  15
  -1  -5   3 908.674 86.3916  12
  -1   5   3 704.062 91.5662  15
  -1  -5   3 807.490 97.3488  18
  -1  -5   2 45.4063 35.3225  12
  -1  -5   2 128.049 58.0804  18
  -1   5   2 12.0793 53.5789  15
  -1   5   1 724.171 85.3354  15
   1   5  -1 651.949 76.5080  15
   1  -5  -1 676.355 80.0749  11
  -1  -5   1 853.833 104.354  18
  -1  -5   1 759.641 77.3344  12
   1  -5  -1 633.983 95.1149  18
   1  -5   0 26353.1 514.435  18
   1  -5   0 25782.5 462.343  11
  -1   5   0 25975.1 451.828  15
  -1  -5   0 25492.4 508.746  18
   1   5   0 25930.8 448.278  15
   1  -5   1 21433.0 431.856  11
   1  -5   1 21839.5 463.400  18
   1   5   1 21265.8 420.643  15
  -1  -5  -1 22189.5 475.808  18
   1  -5   2-68.5710 56.3539  11
  -1  -5  -2-32.2789 61.8520  18
   1   5   2-13.6958 45.9291  15
   1   5   3 8135.43 275.767  15
  -1  -5  -3 8021.25 285.184  18
   1  -5   3 7785.73 272.769  11
  -1  -5  -4 11042.6 328.470  18
   1   5   4 11166.8 327.674  15
  -1   5  -4 10913.1 281.006  13
   1  -5   4 11432.6 332.793  11
   1   5   5 1289.70 118.382  15
   1  -5   5 1303.93 122.067  11
  -1  -5  -5 1214.29 114.161  18
   1  -5   6 4121.27 202.999  11
   1   5   6 4039.66 201.127  15
   1   5   7 102.113 57.2531  15
   1  -5   7 102.101 55.7523  11
   1   5   8 48.2694 52.4452  15
   1  -5   8 23.1307 29.4726  12
   1  -5   8 49.9708 49.6882  11
   1  -5   9 31.7472 44.2877  11
   1  -5   9 59.6157 33.0294  12
   1   5   9 41.6691 44.5346  15
   1   5  10 73.7673 46.1576  15
   1   5  10 153.505 39.4523  13
   1  -5  10 73.7716 29.7008  12
   1  -5  10 113.958 48.9079  11
   1   5  10 48.7032 37.0569  10
   1  -5  11 233.965 38.8938  12
   1  -5  11 267.698 51.7374  11
   1   5  11 304.476 54.4181  15
   1   5  11 272.312 47.3883  10
   1  -5  12 603.022 52.1368  12
   1   5  12 730.961 66.5808  15
   1  -5  12 759.210 65.7926  11
   1   5  12 786.686 65.5167  10
   1   5  13 755.096 56.4328  10
   1  -5  13 730.783 53.1969  11
   1   5  14 273.227 36.0518  16
  -1   6  10 494.342 41.3590  16
  -1  -6  10 637.641 52.2136  11
  -1  -6   9 167.555 37.9276  11
  -1   6   9 169.207 32.4893  13
  -1   6   9 170.421 31.8665  16
  -1  -6   8 122.754 40.4621  11
  -1   6   8 184.674 39.4901  13
  -1   6   8 106.131 29.8967  16
  -1   6   7 217.991 37.4754  16
  -1   6   7 234.049 48.1548  13
  -1  -6   7 208.111 48.7844  11
  -1  -6   6 2028.04 121.211  11
  -1   6   6 1880.08 115.716  13
  -1   6   5 1137.22 96.9517  13
  -1  -6   5 1140.55 96.6718  11
   1   6  -4 506.960 55.6543  13
  -1  -6   4 526.316 73.0713  11
  -1   6   4 473.112 70.7810  13
  -1  -6   3 171.676 51.1188  11
   1   6  -3 121.551 39.9838  13
  -1   6   3 99.4528 49.4764  13
  -1   6   2 3204.98 164.310  13
  -1  -6   2 3079.08 150.648  11
  -1  -6   1 5892.05 202.914  11
  -1   6   1 6122.15 219.396  13
  -1   6   0 1184.20 102.619  13
  -1  -6   0 1103.67 88.7626  11
   1  -6   0 1112.85 86.6380  11
  -1   6  -1 1464.58 108.947  13
   1  -6   1 1301.28 97.1965  11
  -1  -6  -1 1221.89 87.6111  11
   1  -6   2 2093.51 123.958  11
  -1   6  -2 2219.78 123.704  13
   1  -6   3 205.105 51.8846  11
   1   6   3 207.555 50.3765  15
  -1   6  -3 224.715 45.9388  13
   1   6   4 2733.01 140.106  15
   1  -6   4 2726.01 140.486  11
   1  -6   5 1010.49 88.6629  11
   1   6   5 1095.86 91.0930  15
   1   6   6 584.374 68.6414  15
   1  -6   6 556.523 67.3693  11
   1  -6   7 152.197 45.3175  11
   1   6   7 194.107 46.2253  15
   1   6   7 206.667 45.5146  13
   1  -6   8 190.860 41.2309  11
   1   6   8 144.077 34.3731  13
   1   6   8 124.856 30.8189  16
   1   6   9 1620.96 69.5009  13
   1   6   9 1769.86 80.6551  16
   1   6  10 808.875 49.8539  16
   1  -6  10 1050.92 62.6502  11
  -2   0  20 827.178 64.4461  14
  -2   0  19 0.47923 31.1403  14
  -2   0  19-11.4009 30.2483   8
  -2   0  18 924.917 88.4004   8
  -2   0  18 1041.55 102.759  19
  -2   0  18 1015.79 93.4695  14
  -2   0  17 5.01729 41.7343  14
  -2   0  17-10.8494 37.2395   8
  -2   0  17 8.93096 46.4268  19
  -2   0  16 18970.3 413.388  14
  -2   0  16 19689.7 441.155  19
  -2   0  16 19382.9 419.423   8
  -2   0  15 140.938 50.7094  12
  -2   0  15 42.3570 41.8989   8
  -2   0  15 27.7389 44.0079  19
  -2   0  14 9871.81 299.501  19
  -2   0  14 9459.22 286.452   8
  -2   0  14 9978.53 267.142  12
  -2   0  14 9904.95 541.077   3
  -2   0  13 29.9590 38.3782  12
  -2   0  13-2.82708 37.6307  19
  -2   0  13-31.9170 45.7899   8
  -2   0  12 56405.1 627.474  19
  -2   0  12 55577.0 1184.94   3
  -2   0  11 627.330 125.005   3
  -2   0  10 102.537 70.6520   3
  -2   0   9-112.151 95.5444   3
  -2   0   9-77.9849 100.621   2
  -2   0   8 18662.0 208.771   6
  -2   0   8 19165.1 603.055   2
  -2   0   8 17863.9 530.387   3
  -2   0   7 22.5476 16.4066   6
  -2   0   7 55.7179 45.0468   3
  -2   0   7 116.035 63.7652   2
  -2   0   6 28605.0 222.349   6
  -2   0   6 28321.8 567.839   3
  -2   0   6 29013.6 618.125   2
  -2   0   5 32.2538 14.1925   6
  -2   0   5 6.53232 36.4408   3
   2   0  -4 475998. 1457.16   1
   2   0  -3-18.2655 24.3228   1
   2   0  -2 66191.6 545.167   1
   2   0  -1-6.49400 26.2237   1
  -2   0   1 27.3506 10.0182   4
   2   0   0 9282.61 201.832   1
   2   0   1 36.8437 27.0695   1
   2   0   3-1.20436 19.9159   1
   2   0   4 15390.2 260.108   1
   2   0   5 25.4500 14.8758   1
   2   0   5 1.03080 41.7678   2
   2   0   5-19.0438 48.7219   3
   2   0   6 184584. 700.437   1
   2   0   6 189732. 1537.70   3
   2   0   7-47.3197 75.8023   2
   2   0   7 27.4287 61.3704   3
   2   0   8 20860.1 677.646   2
   2   0   8 19736.5 578.805   3
   2   0   9-112.892 75.9957   2
   2   0  10 8177.01 493.727   2
   2   0  11 97.8944 82.3869   2
   2   0  11 4.38565 32.8605  12
   2   0  11 62.5899 30.7614  19
   2   0  12 7331.49 521.198   2
   2   0  12 7873.45 237.114  12
   2   0  12 7465.75 245.875  19
   2   0  13-202.370 112.585   2
   2   0  13 28.7438 42.4930  19
   2   0  14 24148.0 995.129   2
   2   0  14 23252.7 467.738  19
   2   0  15 24.3554 37.0756  14
   2   0  15 11.8977 37.9819   8
   2   0  15-2.24226 48.4188  19
   2   0  16 1519.58 126.729  19
   2   0  16 1418.54 113.420   8
   2   0  16 1506.25 104.041  14
   2   0  17-39.3635 30.0768  14
   2   0  17 17.0273 35.9176   8
   2   0  17 25.0885 46.3030  19
   2   0  18 4964.44 173.163   8
   2   0  18 5520.15 204.776  19
   2   0  19-22.9512 30.4596   8
   2   0  19-17.2652 35.6377  19
  -2  -1  20 1197.04 66.8062  14
  -2   1  20 1274.08 79.5086  14
  -2  -1  20 1265.13 84.9631   8
  -2  -1  19 1209.89 94.5269   8
  -2  -1  19 1224.94 83.7909  14
  -2   1  19 1298.48 94.1481  14
  -2  -1  18 25.3930 33.6673  14
  -2   1  18 92.1638 43.7215  14
  -2  -1  18 0.21414 48.4707   8
  -2  -1  17 354.231 66.1239  12
  -2   1  17 268.749 54.1395  10
  -2   1  17 271.606 59.2703  19
  -2  -1  17 312.768 63.7508  14
  -2  -1  17 315.568 62.4554  19
  -2  -1  17 225.805 58.6213   8
  -2  -1  16 457.210 71.6243  12
  -2  -1  16 427.891 78.2323   8
  -2   1  16 447.877 66.9847  10
  -2   1  16 445.041 76.7695  19
  -2  -1  16 559.353 81.8924  19
  -2  -1  16 474.688 65.0257   7
  -2  -1  16 414.875 68.3716  14
  -2  -1  15-25.0236 49.9609  19
  -2  -1  15 62.0532 49.2328   8
  -2  -1  15 134.192 45.0987   7
  -2   1  15-82.9774 56.4864  19
  -2  -1  15-6.09969 42.7112  12
  -2  -1  15 3.82383 44.6612  14
  -2   1  15 9.01168 39.2797  10
  -2   1  14 3877.19 187.512  19
  -2  -1  14 3902.50 194.535   8
  -2   1  14 3479.87 172.500  10
  -2  -1  14 3783.26 185.121  19
  -2  -1  14 3760.18 362.360   3
  -2  -1  14 3745.01 178.950  14
  -2  -1  14 3590.54 163.679   7
  -2  -1  14 3681.22 175.246  12
  -2  -1  13 1383.16 114.468   8
  -2  -1  13 1303.85 106.394  14
  -2   1  13 1184.16 99.9840  10
  -2  -1  13 1602.07 238.637   3
  -2  -1  13 1342.75 107.564  19
  -2   1  13 1417.35 110.365  19
  -2  -1  13 1251.21 100.916  12
  -2   1  12 277.216 54.7174  10
  -2  -1  12 284.580 51.9397  14
  -2  -1  12 190.157 47.8562  19
  -2  -1  12 265.858 49.6050  12
  -2  -1  12 394.941 65.0790   8
  -2   1  12 504.869 62.9510  19
  -2  -1  12 392.906 118.564   3
  -2  -1  11 1450.57 207.544   3
  -2   1  11 1405.94 158.207   3
  -2   1  10 46575.3 475.239   6
  -2  -1  10 47616.2 1083.61   3
  -2   1  10 48205.1 870.400   3
  -2   1   9 36060.1 398.746   6
  -2  -1   9 36972.3 896.071   3
  -2   1   9 35928.3 708.780   3
  -2   1   8 29343.7 597.209   3
  -2   1   8 29878.9 344.755   6
  -2  -1   8 30653.7 764.326   3
  -2   1   7 15621.6 398.044   3
  -2  -1   7 15318.9 506.499   3
  -2   1   7 15213.1 232.232   6
  -2  -1   6 150413. 1458.28   3
  -2   1   6 149709. 686.604   6
   2   1  -6 148599. 904.472   1
  -2   1   6 150620. 1134.55   3
  -2   1   5 51413.5 380.718   6
  -2   1   5 50495.4 600.538   3
   2   1  -5 49597.6 577.183   1
  -2  -1   5 51265.1 781.230   3
  -2  -1   4 9728.43 311.545   3
   2   1  -4 9474.93 260.007   1
   2   1  -3 327997. 1547.79   1
  -2  -1   3 327688. 1637.56   3
  -2  -1   2 87054.5 396.774   4
  -2  -1   2 86955.9 757.697   3
  -2  -1   1 14382.7 157.327   4
   2   1  -1 14568.3 331.119   1
   2   1   0 121510. 969.762   1
  -2  -1   0 121509. 423.623   5
   2   1   1 6360.03 225.170   1
   2  -1   1 6071.23 94.2256   5
  -2  -1  -1 6113.88 94.7933   5
   2   1   2 31877.6 509.120   1
   2  -1   2 31786.8 458.288   2
   2  -1   3 31921.8 525.504   2
   2   1   3 30597.8 527.906   2
   2   1   3 31765.3 513.965   1
   2  -1   3 31559.1 564.262   3
   2   1   4 46824.0 633.993   1
   2  -1   4 50323.1 746.366   2
   2  -1   4 49091.7 760.131   3
   2   1   4 48099.9 728.666   2
   2  -1   5 29012.8 636.082   3
   2   1   5 29174.8 632.110   2
   2  -1   5 29947.3 639.158   2
   2   1   5 28346.3 496.060   1
   2   1   6 8137.82 267.060   1
   2   1   6 8412.40 374.848   2
   2  -1   6 8045.50 362.129   3
   2  -1   6 8436.63 371.482   2
   2   1   7 24379.8 449.764   1
   2  -1   7 23092.7 666.307   2
   2   1   7 23449.6 667.679   2
   2  -1   7 24219.5 668.600   3
   2  -1   8 8549.71 425.548   3
   2   1   8 8690.82 436.453   2
   2  -1   8 8386.39 437.021   2
   2  -1   9 21955.1 754.899   2
   2   1   9 19762.5 708.281   2
   2  -1   9 21436.8 714.324   3
   2  -1  10 1496.05 224.544   2
   2   1  10 1427.37 210.013   2
   2   1  11 19572.3 798.069   2
   2  -1  11 19997.2 822.856   2
   2  -1  11 20235.8 375.906  19
   2  -1  11 19975.9 365.575  12
   2   1  11 20293.5 374.190  19
   2  -1  12 9182.95 582.563   2
   2   1  12 9614.40 275.604  19
   2  -1  12 9267.12 271.658  19
   2   1  12 9259.76 576.419   2
   2  -1  12 9439.00 266.778  12
   2  -1  13 4951.88 210.343  19
   2   1  13 5003.17 442.217   2
   2  -1  13 5029.27 205.271  12
   2  -1  13 5801.09 478.019   2
   2   1  13 4820.41 206.307  19
   2  -1  14 6174.99 241.653  19
   2   1  14 6646.43 247.895  19
   2  -1  14 6734.32 241.979  12
   2   1  15 3409.38 172.085  10
   2   1  15 3606.52 187.079  19
   2  -1  15 3482.04 183.305  19
   2   1  16 41.2319 43.9543  19
   2  -1  16 8.67671 45.0279  19
   2  -1  16 20.3811 46.9621   8
   2   1  16-38.0722 43.0367  10
   2  -1  17 2309.05 144.003   8
   2   1  17 2193.08 136.786  19
   2  -1  17 2249.38 138.103  19
   2   1  17 2190.37 120.127  10
   2  -1  18 660.096 73.4995  19
   2  -1  18 797.765 79.9251   8
   2   1  18 622.351 71.7776  19
   2   1  18 717.695 63.5251  14
   2   1  19 31.8189 18.7126  14
   2  -1  19-56.9220 33.7262   8
   2  -1  19 5.91405 28.8864  19
   2   1  19-45.5273 34.9142  19
   2  -1  20 1064.18 57.8622   8
  -2   2  20 5575.52 142.124  14
  -2   2  19 1829.46 102.918  14
  -2  -2  19 2001.46 111.905   8
  -2  -2  18 2028.15 129.302   8
  -2  -2  18 1951.68 102.005  14
  -2  -2  18 2026.64 116.444  12
  -2   2  18 1998.28 116.316  10
  -2  -2  18 2069.28 100.423   7
  -2   2  17 780.932 86.4015  10
  -2  -2  17 796.436 77.2439   7
  -2  -2  17 699.110 92.0172   8
  -2  -2  17 859.433 88.6789  12
  -2  -2  17 762.225 74.4296  14
  -2  -2  16 128.910 45.6694   7
  -2  -2  16 71.5988 44.7329  14
  -2  -2  16 31.7784 48.2919  12
  -2  -2  16 89.0763 52.7584   8
  -2   2  16 50.7344 46.4694  10
  -2   2  15-15.2373 40.9557  19
  -2  -2  15-2.60089 39.2200   7
  -2   2  15 87.8991 42.8249  16
  -2  -2  15 24.1491 43.6897  12
  -2  -2  15-11.6969 39.0925  19
  -2  -2  15-52.6645 58.5229   8
  -2  -2  15 68.7393 44.5548  14
  -2   2  15-28.7980 54.4647  10
  -2   2  14 1695.32 120.500  19
  -2  -2  14 1773.04 125.059  14
  -2  -2  14 1746.05 137.417   8
  -2  -2  14 1754.03 130.652  12
  -2   2  14 1736.98 136.367  10
  -2  -2  14 1736.43 121.122  19
  -2  -2  14 1708.63 125.615   7
  -2   2  13 22021.6 405.149  19
  -2  -2  13 20412.7 392.294  19
  -2  -2  13 21665.3 453.376   8
  -2  -2  13 20924.6 402.705  14
  -2  -2  13 21888.2 423.434   7
  -2   2  13 21232.4 451.288  10
  -2  -2  13 21337.4 423.963  12
  -2  -2  13 21787.4 889.320   3
  -2  -2  12 6358.09 466.908   3
  -2  -2  12 6657.37 214.768  19
  -2   2  12 6713.12 214.262  19
  -2  -2  12 6864.11 232.007   7
  -2  -2  12 6580.02 219.626  14
  -2  -2  12 6716.85 230.281  12
  -2  -2  12 6765.98 242.794   8
  -2   2  12 6700.94 246.210  10
  -2   2  11 16623.2 366.661  10
  -2  -2  11 16915.0 732.520   3
  -2  -2  11 16484.3 342.516  12
  -2  -2  11 17317.4 321.317  19
  -2  -2  11 16527.3 355.452   8
  -2  -2  11 17533.2 353.835   7
  -2  -2  11 16220.1 328.522  14
  -2  -2  10 21870.5 791.931   3
  -2   2  10 21472.3 381.037   6
  -2   2   9 1471.87 99.0852   6
  -2  -2   9 1325.54 194.751   3
  -2   2   8 33641.3 440.870   6
  -2  -2   8 34069.4 881.499   3
  -2  -2   7 5745.84 343.308   3
  -2   2   7 5903.57 179.462   6
  -2   2   6 143695. 827.286   6
  -2  -2   6 140851. 1566.80   3
   2   2  -5 140013. 1357.52   1
  -2  -2   5 139055. 1455.24   3
   2   2  -4 13017.8 425.376   1
  -2  -2   4 13903.8 421.655   3
  -2   2   4 14348.7 243.060   6
  -2   2   4 13145.3 193.963   3
  -2   2   3 104518. 618.191   6
  -2  -2   3 101482. 1042.75   3
   2   2  -3 104150. 1212.87   1
  -2  -2   2 11169.8 312.325   3
   2   2  -2 11806.8 407.102   1
   2   2  -1 20147.8 537.847   1
  -2  -2   1 19235.3 254.946   5
  -2  -2   1 19894.8 364.114   3
   2  -2  -1 20318.2 261.609   5
   2  -2  -1 20021.0 112.706   4
  -2  -2   1 19714.5 232.550   4
   2   2   0 8152.15 342.961   1
   2  -2   0 7895.72 160.140   5
  -2  -2   0 7972.32 163.393   5
  -2  -2   0 7713.83 148.823   4
  -2  -2   0 7846.70 190.240   3
  -2  -2  -1 1998.37 83.3282   5
   2  -2   1 1846.39 66.5020   2
  -2  -2  -1 1738.31 61.2125   3
   2  -2   1 1943.90 81.4851   5
   2  -2   2 44552.9 467.747   2
   2  -2   2 45410.2 386.393   5
   2   2   2 45234.6 563.381   2
   2   2   3 47432.4 852.294   1
   2  -2   3 47102.8 595.556   2
  -2  -2  -3 46587.0 407.849   5
   2   2   3 48508.7 653.249   2
   2  -2   4 5693.02 243.937   2
   2   2   4 6252.23 264.556   2
   2   2   4 6111.16 316.423   1
   2   2   5 271.272 74.2260   2
   2  -2   5 368.165 77.2565   2
   2   2   5 239.674 77.3157   1
   2   2   6 321620. 2231.13   2
   2  -2   6 319544. 2239.85   2
   2   2   6 323889. 2285.26   1
   2  -2   7 121233. 1511.48   2
   2   2   7 118445. 1474.12   2
   2   2   8 64960.0 1176.55   2
   2  -2   8 65555.5 1203.12   2
   2   2   8 68949.4 1035.01   1
   2  -2   9 42326.1 1036.99   2
   2   2   9 43580.0 1030.00   2
   2  -2  10 4230.40 168.746  12
   2  -2  10 4236.39 160.405   7
   2   2  10 4313.41 345.542   2
   2  -2  10 3936.17 335.831   2
   2   2  11 10709.8 557.601   2
   2  -2  11 10720.8 259.929   7
   2  -2  11 10365.6 276.863  12
   2  -2  11 10370.4 571.735   2
   2   2  11 10581.9 265.162  19
   2  -2  11 10160.2 262.304  19
   2  -2  12 949.494 93.6228  12
   2  -2  12 1183.26 92.3221   7
   2  -2  12 1063.90 93.8396  19
   2   2  12 993.753 177.491   2
   2   2  12 935.725 88.1586  19
   2  -2  13 1392.85 110.577  19
   2   2  13 1385.63 107.717  19
   2  -2  13 1660.01 123.362  12
   2   2  14 5641.91 211.638  19
   2  -2  14 5443.01 219.939  12
   2  -2  14 5395.50 207.776  19
   2   2  14 5770.90 240.096  10
   2   2  15 5605.37 232.897  10
   2  -2  15 5994.38 244.513   8
   2  -2  15 5866.58 223.304  12
   2   2  15 5482.94 205.063  19
   2  -2  15 5583.77 208.401  19
   2   2  16 220.762 59.5241  10
   2  -2  16 174.877 57.5992   8
   2  -2  16 201.783 61.0376  12
   2   2  16 193.990 48.4594  19
   2  -2  16 166.013 46.3012  19
   2   2  17 60.8135 39.1752  10
   2   2  17 42.5561 30.4373  19
   2  -2  17 34.4804 44.0356   8
   2  -2  17 34.3105 28.9370  19
   2  -2  18 2128.45 117.383   8
   2   2  18 2000.04 101.453  10
   2   2  19 1000.38 54.3172  14
   2  -2  19 994.497 67.8271   8
  -2   3  19 73.5614 26.4880  14
  -2   3  18 1063.59 77.4804  10
  -2  -3  18 982.732 73.6650   8
  -2  -3  18 1111.24 77.0412  12
  -2   3  17 169.449 36.2793  16
  -2  -3  17 93.1561 41.2757   8
  -2   3  17 138.190 44.2897  10
  -2   3  16 7095.74 246.208  10
  -2  -3  16 7093.93 235.671   8
  -2  -3  16 7261.32 231.992  12
  -2  -3  16 7303.86 226.170   7
  -2   3  16 7147.22 216.775  16
  -2  -3  15 192.527 60.5552   7
  -2   3  15 157.801 55.3162  10
  -2  -3  15 160.041 57.0402  12
  -2  -3  15 204.211 56.8130   8
  -2   3  15 172.176 55.1320  16
  -2  -3  14 69.3550 45.4354   8
  -2  -3  14 166.133 61.4233   7
  -2  -3  14 118.631 53.1722  12
  -2   3  14-9.53312 61.9055  10
  -2  -3  13 4.47579 42.9034   7
  -2   3  13-44.5088 60.8640  10
  -2  -3  13-70.2415 57.7147   8
  -2  -3  13 38.0966 46.3545  12
  -2  -3  12 17.3484 39.2221   8
  -2  -3  12 79.6509 53.4683   7
  -2  -3  12 42.9782 40.1089  12
  -2   3  12-26.7960 61.1884  10
  -2  -3  11 832.484 94.4033   7
  -2  -3  11 785.805 76.5388  11
  -2  -3  11 821.641 86.4481   8
  -2  -3  11 952.704 192.717   3
  -2  -3  11 827.982 90.5740  12
  -2   3  11 762.442 79.3318  15
  -2   3  11 629.168 87.8373  10
  -2  -3  10 4522.62 192.007  12
  -2   3  10 4488.65 199.489   6
  -2   3  10 4261.54 179.106  15
  -2  -3  10 4328.31 377.774   3
  -2   3  10 4752.69 209.518  10
  -2  -3  10 4529.98 181.541   8
  -2  -3  10 4649.52 181.618  11
  -2  -3  10 4736.72 203.062   7
  -2  -3   9 14194.1 335.153   7
  -2   3   9 14026.2 337.852  10
  -2  -3   9 14213.5 299.788   8
  -2  -3   9 14608.2 330.335  12
  -2   3   9 14505.1 348.584   6
  -2  -3   9 14077.4 643.848   3
  -2   3   9 14165.2 316.749  15
  -2   3   9 14763.6 593.105   1
  -2  -3   8 12325.9 569.209   3
  -2   3   8 12943.5 306.085  10
  -2  -3   8 12207.0 297.375   7
  -2   3   8 12522.6 314.428   6
  -2  -3   8 12896.3 296.175  12
  -2   3   8 12793.1 294.455  15
  -2  -3   7 1750.18 210.038   3
  -2   3   7 2208.02 129.877   6
   2   3  -6 163.018 73.4719   1
  -2   3   6 231.434 53.2845   6
   2   3  -5 786.857 137.211   1
  -2   3   5 833.560 79.7757   6
  -2  -3   5 818.653 124.392   3
  -2   3   4 53.4990 31.2017   6
   2   3  -4 5.97019 56.6197   1
  -2  -3   4 41.0143 42.0428   3
   2  -3  -4 63.6867 45.1716   5
  -2   3   3 156.146 41.5825   6
   2  -3  -3 201.235 49.8852   5
  -2  -3   3 26.7447 49.7079   3
   2   3  -3 171.520 88.3837   1
  -2   3   2 375.545 51.1997   6
   2   3  -2 441.668 115.762   1
   2  -3  -2 367.669 57.8362   5
  -2  -3   1 45339.6 412.745   4
   2  -3  -1 44818.2 499.346   5
  -2   3   1 44122.4 452.139   6
  -2  -3   0 91876.9 712.964   5
   2  -3   0 90746.0 696.635   5
  -2  -3   0 90192.2 591.649   4
  -2   3   0 90029.3 621.459   6
  -2  -3  -1 1383.10 77.7592   4
   2   3   1 1617.43 207.981   1
  -2   3  -1 1339.78 75.5638   6
  -2  -3  -1 1326.79 90.5513   5
   2  -3   1 1317.48 89.1253   5
  -2   3  -2 4150.38 123.119   6
  -2  -3  -2 4132.20 154.731   5
   2   3   2 4308.55 329.532   1
  -2  -3  -3 24073.6 373.365   5
   2   3   3 24591.3 773.561   1
  -2  -3  -4 9803.54 242.829   5
   2   3   4 9919.48 502.819   1
   2   3   5 1166.94 181.497   1
  -2  -3  -5 1138.19 87.6837   5
   2   3   6 582.967 126.704   1
  -2  -3  -6 754.248 75.4588   5
   2  -3   7 30497.9 461.399  11
  -2  -3  -7 29899.1 446.589   5
   2   3   7 30169.6 871.233   1
   2   3   7 30564.6 469.387  15
   2  -3   8 6055.67 196.720  12
  -2  -3  -8 5920.63 203.701   5
   2   3   8 6198.23 390.172   1
   2  -3   8 5929.90 211.447  11
   2   3   8 5773.21 211.698  15
  -2  -3  -9 10260.8 269.578   5
   2  -3   9 10283.2 267.088  12
   2   3   9 10329.9 289.667  15
   2  -3   9 10039.1 278.967  11
   2  -3  10 10106.2 282.426  11
   2   3  10 10312.1 291.527  15
   2  -3  10 10257.8 279.439  12
   2  -3  11 43951.8 590.104  12
   2  -3  11 43618.9 580.366  11
   2   3  11 42792.6 582.653  15
   2  -3  12 4801.97 202.178  12
   2  -3  12 4610.66 185.673  11
   2   3  12 4520.68 221.831  10
   2   3  12 4574.93 187.181  15
   2  -3  13 17322.5 375.915  12
   2  -3  13 17194.0 397.438   8
   2   3  13 17580.0 424.354  10
   2   3  14 3366.84 186.057  10
   2  -3  14 3352.90 175.413   8
   2  -3  14 3112.12 158.341  12
   2  -3  15 59.5371 40.1726   8
   2  -3  15 7.06840 36.1446  12
   2   3  15 7.63191 46.6444  10
   2  -3  16 340.066 58.6519   8
   2   3  16 355.563 62.6287  10
   2  -3  16 400.337 58.8534  12
   2  -3  17 242.161 42.5118   8
   2   3  17 324.582 51.4858  10
   2  -3  18 614.191 49.6379   8
   2   3  18 597.719 50.4138  10
  -2   4  17 15.1999 17.7198  16
  -2  -4  17 106.232 29.1587  12
  -2   4  16 2075.27 110.956  10
  -2  -4  16 2131.47 103.740  12
  -2   4  16 1968.61 98.5278  16
  -2   4  15 31.7033 39.0347  10
  -2  -4  15 57.9715 38.6247  12
  -2   4  15 115.168 41.6086  16
  -2   4  14 2370.27 142.832  10
  -2  -4  14 2701.41 142.276  12
  -2   4  14 2410.60 141.210  16
  -2  -4  13 200.933 58.6854  12
  -2  -4  13 172.379 42.8952  11
  -2   4  13 128.536 49.8591  10
  -2   4  13 151.575 38.3456  15
  -2   4  12-16.3190 50.6478  10
  -2   4  12-16.1523 41.7941  15
  -2  -4  12 66.5288 49.5626  12
  -2  -4  12 13.4764 36.0220  11
  -2  -4  11 5573.92 214.941  11
  -2  -4  11 5708.58 225.585  12
  -2   4  11 5274.73 225.516  10
  -2  -4  11 6180.11 244.544   7
  -2   4  11 5856.89 224.218  15
  -2  -4  10 91.1665 60.2500   7
  -2   4  10 42.0312 48.8070  15
  -2   4  10-4.38615 39.9838  10
  -2  -4  10 42.4680 44.5574  12
  -2   4  10-4.28442 32.4709  13
  -2  -4  10 41.6567 44.6990  11
  -2   4   9 78.4066 54.0841  15
  -2  -4   9 185.458 64.1630   7
  -2   4   9 76.0822 42.6232  10
  -2  -4   9 122.734 49.8634  12
  -2  -4   9 73.9343 44.0652  11
  -2   4   8 2200.49 147.187  15
  -2   4   8 1903.56 245.718   1
  -2   4   8 2045.84 133.106  10
  -2  -4   8 2215.76 148.677   7
  -2  -4   8 2146.23 138.892  12
   2  -4  -8 2057.66 143.942   5
  -2   4   8 2357.29 151.328   6
  -2  -4   7 15402.8 328.524  18
  -2   4   7 15680.2 730.347   1
  -2  -4   7 15135.4 366.141   7
  -2   4   7 15440.7 338.151  10
  -2   4   7 15432.4 373.562  15
   2  -4  -7 15231.6 381.452   5
  -2   4   7 15630.4 375.178   6
  -2  -4   7 15181.6 350.632  12
  -2   4   6 524.442 75.7542   6
   2  -4  -6 547.711 79.3537   5
  -2  -4   6 559.747 75.4490  18
  -2  -4   6 819.992 112.949  12
  -2   4   6 528.947 78.4106  15
   2   4  -5 2010.73 255.064   1
  -2  -4   5 2333.95 134.328  12
   2  -4  -5 2183.32 145.843   5
  -2   4   5 2406.94 143.939   6
  -2  -4   5 2219.36 135.682  18
  -2   4   5 2195.09 140.887  15
   2  -4  -4 14376.9 343.685  18
   2   4  -4 13731.2 668.084   1
  -2   4   4 14219.5 331.841   6
  -2  -4   4 14762.1 323.170  12
   2  -4  -4 14409.5 358.531   5
  -2   4   4 15079.8 348.559  15
  -2  -4   4 14852.2 336.283  18
   2   4  -3 3275.00 330.475   1
   2  -4  -3 3592.85 176.954  18
  -2   4   3 3502.99 161.377   6
  -2  -4   3 3591.40 169.336  18
   2  -4  -3 3557.02 177.921   5
  -2   4   3 3657.19 171.248  15
   2   4  -2 259.561 111.977   1
   2  -4  -2 402.127 69.6059  18
  -2  -4   2 354.402 58.1624  18
   2  -4  -2 452.110 68.2832   5
  -2   4   2 493.011 61.9497   6
   2  -4  -1 2966.86 159.472   5
  -2   4   1 3273.10 143.294   6
   2   4  -1 2922.99 321.889   1
  -2  -4   1 3407.93 167.156  18
  -2   4   1 3121.47 149.601  15
   2  -4  -1 2939.20 155.921  18
  -2   4   0 125.317 39.8668  15
  -2  -4   0 126.106 48.0589  18
   2   4   0 65.6510 35.5023  15
   2  -4   0 59.4287 43.4451  18
   2   4   0-12.8292 72.4089   1
   2  -4   0 120.256 47.6963   5
   2  -4   1 12539.3 315.373  18
  -2  -4  -1 12570.0 318.187  18
   2   4   1 12596.9 298.125  15
  -2   4  -1 12390.6 278.145  15
   2   4   2 9784.21 594.705   1
   2   4   2 9767.57 270.756  15
  -2  -4  -2 9667.75 285.395   5
  -2  -4  -2 9909.80 284.459  18
   2  -4   2 9744.22 271.410  11
   2  -4   2 9685.23 275.988  18
   2   4   3 4833.73 199.526  15
  -2  -4  -3 5032.05 206.180  18
   2  -4   3 4982.27 200.969  11
   2  -4   3 4859.74 195.396  18
  -2  -4  -3 4912.21 205.715   5
   2   4   3 4619.75 412.375   1
   2  -4   4 917.006 93.0135  11
  -2  -4  -4 793.476 87.2105   5
  -2  -4  -4 970.483 97.3946  18
   2   4   4 771.108 177.277   1
   2   4   4 743.113 87.6938  15
  -2   4  -4 798.560 167.238   1
  -2  -4  -5 71825.0 773.102   5
   2   4   5 72856.5 800.383  15
   2  -4   5 71663.9 790.797  11
  -2  -4  -5 71201.3 754.596  18
   2   4   6 17866.0 407.270  15
  -2  -4  -6 17615.2 366.527  18
   2  -4   6 17676.2 402.298  11
   2   4   6 17926.7 781.608   1
   2   4   6 17676.8 355.104  10
  -2  -4  -6 17800.5 384.281   5
  -2  -4  -7 15755.6 357.738   5
   2   4   7 15484.3 350.690  10
   2  -4   7 15268.5 378.286  11
   2   4   7 15847.2 390.357  15
   2  -4   7 16385.2 329.301  12
   2   4   7 15980.3 722.585   1
   2  -4   8 18332.5 357.135  12
   2  -4   8 18408.5 415.923  11
   2   4   8 17839.2 390.129  10
   2   4   8 18031.3 419.271  15
   2   4   9 3117.31 170.980  10
   2   4   9 3353.01 185.282  15
   2  -4   9 3434.20 160.195  12
   2  -4   9 3099.30 175.377  11
   2   4  10 135.068 54.5398  10
   2  -4  10 157.628 57.7931  11
   2  -4  10 107.710 36.3028  12
   2   4  10 132.293 56.2926  15
   2  -4  11 2181.05 139.812  11
   2  -4  11 2231.09 130.266  12
   2   4  11 2061.37 142.214  10
   2   4  11 2222.62 142.939  15
   2  -4  12 6765.08 207.453   8
   2  -4  12 6988.90 227.250  11
   2   4  12 7152.87 232.124  15
   2  -4  12 7021.87 219.372  12
   2   4  12 7508.05 259.234  10
   2   4  13 5796.84 189.438  15
   2  -4  13 5637.69 186.789  12
   2   4  13 5999.12 222.907  10
   2  -4  13 5714.01 185.837  11
   2  -4  13 5568.45 180.493   8
   2   4  14 36.5799 43.2522  10
   2  -4  14-54.8063 30.6501   8
   2  -4  14 21.6687 32.3875  12
   2  -4  15 165.628 32.0435   8
   2   4  15 283.685 52.5583  10
   2  -4  15 308.155 43.3981  12
   2   4  16 45.4816 17.6095  16
   2   4  16 21.4700 23.9143  10
  -2   5  15 369.396 35.5149  16
  -2  -5  14 1703.02 78.8700  12
  -2   5  14 1746.25 89.4403  16
  -2  -5  13 782.165 63.6586  12
  -2  -5  13 759.621 54.7114  11
  -2   5  13 770.032 71.6453  16
  -2   5  12 329.999 54.7428  16
  -2  -5  12 317.100 51.0904  12
  -2  -5  12 437.607 53.9185  11
  -2  -5  11 547.330 67.4558  12
  -2  -5  11 516.016 66.1424  11
  -2   5  11 438.804 55.8199  10
  -2  -5  10 2235.96 136.202  11
  -2   5  10 2372.80 121.769  13
  -2  -5  10 2337.13 131.512  12
  -2   5  10 2247.76 137.568  15
  -2   5  10 2161.31 115.746  10
  -2   5   9 430.198 64.3961  13
  -2  -5   9 398.006 65.1368  12
  -2   5   9 410.573 70.7284  15
  -2  -5   9 570.901 78.9377  11
  -2  -5   8 25.0895 36.1061  12
  -2  -5   8 23.8635 46.5355  11
  -2   5   8-56.5687 48.7772  15
  -2   5   8 1.70578 43.5305  13
  -2   5   7 75.7667 56.0970  15
  -2  -5   7 18.3344 36.2430  18
  -2  -5   7 111.498 48.7857  12
  -2  -5   7 79.6730 53.3760  11
  -2   5   6 3391.92 184.140  15
  -2  -5   6 3326.53 165.156  12
  -2  -5   6 3793.54 179.720  18
  -2  -5   5 1487.60 113.709  12
  -2  -5   5 1564.54 124.474  18
  -2   5   5 1616.98 132.111  15
  -2  -5   4 7910.86 274.362  18
  -2  -5   4 7910.16 250.736  12
  -2   5   4 8069.16 279.355  15
  -2   5   3 263.003 63.0897  15
  -2  -5   3 169.717 58.3786  18
  -2  -5   3 185.136 50.7856  12
  -2   5   2 288.942 68.1554  15
  -2  -5   2 214.427 52.1789  12
  -2  -5   2 201.587 69.9347  18
   2   5  -1 5347.32 195.860  15
  -2   5   1 5617.58 221.361  15
  -2  -5   1 5553.15 206.310  12
  -2  -5   1 5440.05 237.371  18
   2  -5  -1 5451.27 207.150  11
   2   5   0 2285.47 139.621  15
  -2  -5   0 2666.12 171.366  18
   2  -5   0 2222.09 139.751  11
  -2  -5  -1 2706.55 172.279  18
   2   5   1 2549.12 149.427  15
   2  -5   1 2690.71 156.501  11
   2  -5   2 30776.1 527.065  11
   2   5   2 30564.4 520.044  15
  -2  -5  -2 30955.1 557.496  18
   2  -5   3 676.724 92.4339  11
  -2   5  -3 742.789 86.6514  13
   2   5   3 631.917 88.0244  15
  -2  -5  -3 776.980 101.873  18
   2   5   4 13055.4 352.237  15
   2  -5   4 13310.1 355.175  11
  -2  -5  -4 12705.4 349.579  18
  -2   5  -4 12884.1 301.732  13
  -2  -5  -5 292.863 64.2930  18
   2   5   5 278.492 69.6807  15
   2  -5   5 291.366 69.8334  11
   2   5   6 6465.19 253.218  15
  -2  -5  -6 6342.76 227.852  18
   2  -5   7 425.925 75.4540  11
   2   5   7 480.352 82.6993  15
   2   5   8 4716.97 208.629  15
   2  -5   8 4758.86 209.407  11
   2   5   9 5985.34 225.138  15
   2  -5   9 6103.24 226.976  11
   2  -5  10 1827.82 120.861  11
   2   5  10 1658.18 98.8241  10
   2   5  10 1907.13 123.624  15
   2   5  11 413.115 58.5494  15
   2   5  11 326.441 48.7348  10
   2  -5  11 460.962 62.4165  11
   2   5  12 3436.42 123.755  10
   2   5  12 3598.96 132.646  15
   2  -5  12 3689.59 134.260  11
   2   5  13 93.0679 26.3163  10
   2  -5  13 86.0870 24.4042  11
   2   5  14 61.3765 20.2244  16
  -2  -6  10 960.970 63.2116  11
  -2   6  10 879.445 51.7414  16
  -2  -6   9 31.3790 29.7360  11
  -2   6   9 15.8222 21.8454  13
  -2  -6   9-26.4932 21.0769  12
  -2   6   9 33.1227 20.9761  16
  -2   6   8 976.998 71.7311  13
  -2  -6   8 1014.12 79.8539  11
  -2  -6   8 865.972 56.1349  12
  -2   6   8 811.718 57.2673  16
  -2   6   7 2635.30 125.927  13
  -2  -6   7 2400.04 98.0416  12
  -2  -6   7 2583.08 131.524  11
  -2  -6   6 8.15144 38.3683  11
  -2   6   6 24.0446 33.8206  13
  -2  -6   6-4.44104 25.1042  12
  -2  -6   5 2274.32 102.887  12
  -2   6   5 2429.33 135.724  13
  -2  -6   5 2541.84 138.317  11
  -2   6   4 2305.18 137.682  13
   2   6  -4 2112.08 105.265  13
  -2  -6   4 2372.53 134.849  11
  -2  -6   3 88.5542 47.7974  11
  -2   6   3 14.9303 43.3171  13
  -2  -6   2 6300.52 214.601  11
  -2   6   2 6417.51 225.117  13
  -2  -6   1 232.332 53.6528  11
  -2   6   1 342.038 66.8804  13
  -2  -6   0 11410.5 269.450  11
  -2   6   0 12096.9 296.332  13
   2  -6   0 12051.3 264.513  11
  -2   6  -1 3963.13 166.474  13
   2  -6   1 4016.79 160.735  11
  -2  -6  -1 4050.38 152.931  11
   2   6   2 98.4390 40.0514  15
   2  -6   2 45.8592 35.6141  11
  -2   6  -2 32.7709 35.4434  13
   2   6   3 1268.31 94.6002  15
  -2   6  -3 1155.65 82.5909  13
   2  -6   3 1108.42 91.7600  11
   2  -6   4 491.424 64.8658  11
   2   6   4 498.242 66.2803  15
   2   6   5 3973.41 162.365  15
   2  -6   5 3875.67 161.056  11
   2  -6   6 2306.51 122.407  11
   2   6   6 2273.48 120.376  15
   2   6   7 291.889 52.2353  15
   2   6   7 277.559 45.6710  13
   2  -6   7 277.420 49.1319  11
   2  -6   8 202.792 41.9645  11
   2   6   8 153.966 38.9434  15
   2   6   8 178.473 34.6892  13
   2  -6   9 357.480 43.6566  11
   2   6   9 307.865 36.2467  16
   2  -6  10 371.054 37.8106  11
  -3   0  21 1057.85 59.8357  14
  -3   0  20-20.8176 27.1421  14
  -3   0  19 142.620 46.4515  14
  -3   0  19 344.524 60.6587   8
  -3   0  18 53.6925 46.3510  14
  -3   0  18 20.5500 36.1654   8
  -3   0  17 3939.87 188.632   8
  -3   0  17 4109.76 202.678  19
  -3   0  17 4158.52 194.345  14
  -3   0  16-20.7571 54.5773   8
  -3   0  16-26.9630 45.5189  14
  -3   0  16-15.0375 49.8879  19
  -3   0  15 299.683 68.7903  19
  -3   0  15 344.259 67.1788  14
  -3   0  15 328.301 66.6143   8
  -3   0  15 329.463 59.9677  12
  -3   0  14-52.5287 65.5661   3
  -3   0  14 2.81955 41.0208  19
  -3   0  14-45.2806 32.8058  12
  -3   0  14-79.4259 45.3212   8
  -3   0  13 20510.4 755.514   3
  -3   0  13 19579.9 399.447  19
  -3   0  13 21234.7 407.901   8
  -3   0  13 19761.6 350.494  12
  -3   0  12 57.3034 33.5184   8
  -3   0  12 10.6433 34.5401  19
  -3   0  12-4.85462 60.0354   3
  -3   0  11 28998.0 827.588   3
  -3   0  10-4.95738 58.3359   3
  -3   0   9 30057.8 753.706   3
  -3   0   9 29485.2 276.983   6
  -3   0   8 95.0036 21.9597   6
  -3   0   8 17.7408 60.0698   3
  -3   0   7 27874.5 630.250   3
  -3   0   7 27413.7 239.174   6
  -3   0   6 3.86869 14.7560   6
  -3   0   6 3.46672 44.4742   3
   3   0  -6 44.4551 33.5594   1
  -3   0   5 66008.1 839.788   3
   3   0  -5 66132.8 677.521   1
   3   0  -4-11.8107 27.4788   1
   3   0  -3 86276.9 769.605   1
   3   0  -2 9.57749 35.3703   1
   3   0  -1 176754. 1096.06   1
  -3   0   1 181088. 479.058   4
   3   0   0-21.2925 36.6834   1
   3   0   1 133700. 955.140   1
   3   0   2 2.91083 30.5891   1
   3   0   3 68331.9 688.943   1
   3   0   4 56.7185 45.1175   2
   3   0   4 25.8570 31.2878   1
   3   0   5 89.1619 55.9469   2
   3   0   5 179.369 40.8437   1
   3   0   6 28.7976 21.7520   1
   3   0   6-16.1214 75.6524   2
   3   0   7 46018.6 998.207   2
   3   0   8 11.1190 62.1939   2
   3   0   9 81.4050 69.7392   2
   3   0  10-39.4331 73.2642   2
   3   0  11 575.751 73.8916  19
   3   0  11 828.481 180.590   2
   3   0  12 30.8509 35.5861  19
   3   0  12-52.0814 77.3210   2
   3   0  13 10722.6 660.807   2
   3   0  13 11157.9 321.575  19
   3   0  14-56.0053 57.6088  19
   3   0  15 2998.23 175.069  19
   3   0  16 4.66916 34.4227   8
   3   0  16 20.3213 49.0761  19
   3   0  17 914.227 84.8077   8
   3   0  17 817.756 92.4716  19
   3   0  18-11.2967 26.9990   8
   3   0  18-11.6825 36.5629  19
   3   0  19 2070.71 83.5654   8
   3   0  19 2466.78 115.268  19
  -3   1  21 27.6199 20.6522  14
  -3  -1  20 4334.56 132.627  14
  -3   1  20 4301.08 146.157  14
  -3  -1  19 1104.88 93.1174   8
  -3   1  19 1150.29 92.2151  14
  -3  -1  19 1036.04 82.1039  14
  -3   1  18 2746.10 152.910  14
  -3   1  18 2464.06 121.562  10
  -3  -1  18 2563.25 151.605   8
  -3  -1  18 2658.47 142.312  14
  -3  -1  17 64.3542 48.7222   8
  -3  -1  17 32.9420 37.2994  12
  -3  -1  17 45.7425 48.0031  14
  -3   1  17 33.8402 33.1926  10
  -3  -1  17-5.13495 32.5839   7
  -3   1  16 6223.41 243.733  19
  -3  -1  16 6550.69 242.594  14
  -3  -1  16 6494.75 249.418  19
  -3   1  16 6538.78 232.804  10
  -3  -1  16 6343.93 226.945  12
  -3   1  16 6464.08 214.630   8
  -3  -1  16 6379.69 218.602   7
  -3  -1  16 6613.79 260.480   8
  -3   1  15 1405.47 119.550  19
  -3   1  15 1373.14 112.315  10
  -3   1  15 1485.37 108.995   8
  -3  -1  15 1523.64 122.196  14
  -3  -1  15 1411.44 126.227   8
  -3  -1  15 1370.36 111.584  12
  -3  -1  15 1454.76 111.885   7
  -3  -1  15 1336.89 116.315  19
  -3  -1  14 11996.7 645.748   3
  -3   1  14 11708.9 313.517  10
  -3  -1  14 11974.8 320.148  14
  -3   1  14 11712.2 290.431   8
  -3  -1  14 12119.6 339.874   8
  -3  -1  14 11715.3 323.019  19
  -3  -1  14 12163.4 307.898  12
  -3   1  14 12046.9 327.006  19
  -3   1  13 2639.46 148.006  10
  -3  -1  13 2926.03 155.755  14
  -3  -1  13 2781.73 303.731   3
  -3   1  13 2854.55 154.318  19
  -3  -1  13 2834.24 154.643  19
  -3   1  13 2726.10 136.554   8
  -3  -1  13 2879.89 162.066   8
  -3  -1  13 2843.92 146.708  12
  -3  -1  12 3789.12 159.295  12
  -3  -1  12 3898.31 347.019   3
  -3  -1  12 3542.16 159.872  19
  -3   1  12 3459.37 158.432  19
  -3  -1  12 3638.93 163.172  14
  -3   1  12 3610.56 161.673  10
  -3  -1  12 3701.92 172.552   8
  -3   1  11 91236.9 1304.91   3
  -3   1  11 91353.0 681.918   6
  -3  -1  11 91724.8 1591.81   3
  -3   1  10 3385.01 129.417   6
  -3   1  10 3073.76 232.454   3
  -3  -1   9 16295.5 605.360   3
  -3   1   9 16383.0 495.127   3
  -3   1   9 15929.1 266.028   6
  -3  -1   8 179.594 69.6844   3
  -3   1   8 72.4215 29.9578   6
  -3   1   8 75.5212 51.7554   3
   3   1  -7 1968.54 119.794   1
  -3  -1   7 1926.80 192.268   3
  -3   1   7 1900.75 155.263   3
  -3   1   7 1851.66 85.4935   6
  -3   1   6 140716. 683.629   6
  -3   1   6 139273. 1190.60   3
   3   1  -6 139161. 1066.22   1
  -3  -1   5 37404.5 692.472   3
   3   1  -5 35627.6 559.719   1
  -3  -1   4 9308.91 323.181   3
   3   1  -4 8860.35 287.965   1
  -3  -1   3 167561. 1261.54   3
   3   1  -3 167688. 1245.51   1
  -3  -1   2 124183. 531.545   4
   3   1  -2 123359. 1071.25   1
  -3  -1   1 494673. 1046.79   4
   3   1  -1 497024. 2165.88   1
   3   1   0 24573.0 484.280   1
  -3  -1  -1 424.293 26.8283   5
   3  -1   1 375.218 25.9719   5
   3   1   1 433.784 74.9774   1
   3   1   2 2398.68 158.286   1
  -3  -1  -2 2335.36 60.0828   5
   3  -1   3 2933.54 178.998   2
   3   1   3 2820.68 173.936   1
   3  -1   4 12422.3 400.172   2
   3   1   4 12516.3 409.061   2
   3   1   4 11800.9 349.822   1
   3   1   5 6791.38 269.526   1
   3  -1   5 6874.20 328.632   2
   3   1   5 7034.12 336.181   2
   3   1   6 112716. 1088.18   1
   3   1   6 114660. 1449.48   2
   3   1   7 485.463 72.4092   1
   3  -1   7 388.112 107.884   2
   3   1   7 251.910 99.2178   2
   3  -1   8 7738.27 433.068   2
   3   1   8 7247.02 423.554   2
   3   1   9 187.424 86.7354   2
   3  -1   9 61.5741 75.3631   2
   3   1  10 13007.3 635.686   2
   3  -1  10 12572.2 627.008   2
   3  -1  11 354.560 55.8918  19
   3   1  11 406.796 139.150   2
   3  -1  11 337.874 58.6313  12
   3   1  11 313.528 56.4255  19
   3  -1  11 582.929 151.278   2
   3   1  12 21.2461 73.6660   2
   3  -1  12 150.098 52.0072  19
   3  -1  12 176.666 53.9613  12
   3   1  12 148.867 47.4046  19
   3   1  13 598.549 80.3935  19
   3   1  13 426.356 158.134   2
   3  -1  13 687.688 86.2782  12
   3  -1  13 586.498 153.436   2
   3  -1  13 587.697 81.8413  19
   3   1  14 2493.25 157.054  19
   3  -1  14 2314.38 152.478  19
   3   1  15 62.8873 39.8928  10
   3  -1  15-27.7824 46.9074  19
   3   1  15 7.76034 43.7439  19
   3   1  16 155.639 45.1659  10
   3   1  16 199.044 57.0065  19
   3  -1  16 169.035 57.5371  19
   3  -1  16 216.252 60.8474   8
   3   1  17 4508.16 156.043  14
   3  -1  17 4726.75 194.133   8
   3   1  17 4611.38 188.788  19
   3   1  17 4388.61 158.705  10
   3  -1  17 4629.30 188.314  19
   3   1  18 69.8151 34.4841  19
   3  -1  18 163.941 45.5069   8
   3  -1  18 72.4816 36.5749  19
   3  -1  19 192.167 35.7236   8
   3  -1  19 238.890 39.4181  19
   3   1  19 273.471 43.4142  19
  -3   2  20 563.848 51.8441  14
  -3   2  19 508.526 59.8429  14
  -3  -2  19 396.259 57.7475   8
  -3  -2  18 846.210 89.0422   8
  -3  -2  18 1047.54 79.7194   7
  -3  -2  18 841.180 74.6797  14
  -3   2  18 826.678 78.8570  10
  -3  -2  18 938.066 82.2405  12
  -3  -2  17 4930.97 185.903   7
  -3  -2  17 4895.79 211.765   8
  -3  -2  17 4986.00 193.887  12
  -3  -2  17 4722.53 183.378  14
  -3   2  17 4844.70 199.273  10
  -3   2  16 18699.7 413.331  10
  -3  -2  16 18872.9 430.686   8
  -3  -2  16 18643.2 390.154  12
  -3  -2  16 18302.3 381.140   7
  -3  -2  16 18263.3 378.791  14
  -3   2  16 18351.5 347.217  16
  -3  -2  15 1412.28 128.066   8
  -3  -2  15 1285.03 112.324  12
  -3  -2  15 1364.25 116.687   7
  -3   2  15 1263.00 105.962  16
  -3  -2  15 1424.61 114.501  14
  -3   2  15 1355.35 119.981  10
  -3   2  14 1892.13 142.114  10
  -3  -2  14 1731.09 127.179  14
  -3  -2  14 1538.68 132.937   8
  -3   2  14 1827.91 125.416  16
  -3  -2  14 1839.57 131.906  12
  -3  -2  14 1877.36 134.705   7
  -3  -2  13 499.255 70.1722  19
  -3   2  13 695.917 91.0422  10
  -3  -2  13 817.633 185.742   3
  -3  -2  13 568.068 79.8908   8
  -3  -2  13 675.464 81.5075  14
  -3  -2  13 595.224 82.4003  12
  -3  -2  13 701.948 85.1168   7
  -3   2  13 662.436 77.4374  19
  -3   2  12 1098.05 104.173  10
  -3   2  12 1157.04 91.0485  19
  -3  -2  12 1102.49 97.0134  14
  -3  -2  12 1149.71 212.393   3
  -3  -2  12 1250.97 104.416  12
  -3  -2  12 1180.17 102.548   7
  -3  -2  12 1172.05 105.474   8
  -3  -2  12 995.724 87.7581  19
  -3  -2  11 14961.9 322.209  14
  -3   2  11 14535.3 345.949  10
  -3  -2  11 14723.9 684.677   3
  -3  -2  11 15374.7 304.205  19
  -3  -2  11 14751.8 325.141  12
  -3   2  11 15293.5 330.597   6
  -3  -2  11 14914.9 332.964   7
  -3  -2  11 15197.8 340.159   8
  -3   2  10 362.519 57.5421   6
  -3  -2  10 465.591 131.067   3
  -3  -2   9 1332.25 192.428   3
  -3   2   9 1275.67 93.7464   6
  -3  -2   8 10778.1 504.703   3
  -3   2   8 11608.6 261.295   6
   3   2  -7 15611.5 452.978   1
  -3   2   7 15671.6 291.734   6
   3   2  -6 723.518 109.286   1
  -3  -2   6 791.859 127.232   3
  -3   2   6 655.117 66.5910   6
  -3   2   5 55615.7 507.262   6
  -3  -2   5 54245.8 920.728   3
   3   2  -5 53278.8 894.202   1
  -3  -2   4 44642.4 773.120   3
   3   2  -4 44846.4 828.689   1
  -3   2   4 47077.2 448.772   6
   3   2  -3 122029. 1368.92   1
  -3  -2   3 118208. 1162.17   3
  -3  -2   2 35920.8 345.956   4
   3   2  -2 36975.5 754.087   1
  -3  -2   1 5893.00 214.007   3
   3   2  -1 6178.70 316.466   1
   3  -2  -1 6261.03 148.933   5
  -3  -2   1 6152.09 143.930   4
   3  -2   0 11653.2 209.817   2
   3   2   0 12282.0 441.907   1
  -3  -2   0 11808.0 265.666   3
  -3  -2   0 11932.6 201.895   4
   3  -2   0 11553.4 194.481   5
  -3  -2  -1 220.177 35.8353   3
  -3  -2  -1 56.0122 26.9244   5
   3   2   1 89.5579 65.2143   1
   3  -2   1 112.003 28.4010   5
   3  -2   1 135.758 32.0792   2
  -3  -2  -2 2623.37 95.2273   5
   3  -2   2 2771.75 145.483   2
   3  -2   2 2681.87 95.5997   5
   3  -2   3 5680.33 235.456   2
   3   2   3 5402.38 249.801   2
  -3  -2  -3 5376.15 137.138   5
   3  -2   4 10497.8 354.812   2
   3   2   4 9864.84 411.914   1
  -3  -2  -4 10219.8 193.549   5
   3   2   4 10630.7 377.723   2
  -3  -2  -5 3531.30 119.608   5
   3   2   5 3278.88 247.163   1
   3  -2   5 3340.19 224.566   2
   3   2   5 3298.26 230.382   2
   3   2   6 23014.2 636.700   1
   3  -2   6 22798.2 624.272   2
   3   2   6 23333.7 652.447   2
   3  -2   7 1766.65 193.367   2
   3   2   7 1676.71 183.417   1
   3   2   7 1660.37 191.887   2
   3   2   8 1549.72 197.182   2
   3  -2   8 1719.11 205.648   2
   3  -2   9 20349.3 740.161   2
   3   2   9 20803.0 738.148   2
   3   2  10 1563.57 104.305  15
   3  -2  10 1511.74 218.526   2
   3   2  10 1491.02 99.6587  19
   3   2  10 1497.20 215.487   2
   3  -2  10 1689.02 101.522   7
   3  -2  10 1478.69 103.236  12
   3  -2  10 1524.88 99.1053  19
   3  -2  10 1615.87 104.653  11
   3  -2  11 15048.5 312.335  11
   3  -2  11 13307.7 650.706   2
   3   2  11 13387.0 305.320  19
   3  -2  11 13661.5 309.317  19
   3   2  11 13834.1 656.759   2
   3  -2  11 13779.8 320.325  12
   3  -2  12 1393.30 109.889  19
   3  -2  12 1621.09 247.319   2
   3  -2  12 1350.04 113.890  12
   3   2  12 1264.18 103.812  19
   3   2  13 22035.5 415.365  19
   3  -2  13 22428.4 431.071  12
   3  -2  13 22656.9 421.635  19
   3   2  14 13943.0 331.242  19
   3  -2  14 13836.5 329.046  19
   3  -2  14 14363.1 345.057  12
   3   2  15 17611.8 359.246  19
   3   2  15 18523.7 409.454  10
   3  -2  15 17599.9 358.672  19
   3  -2  15 18692.6 381.058  12
   3   2  16 1755.91 122.541  10
   3  -2  16 1881.90 132.368   8
   3  -2  16 1722.39 107.830  19
   3   2  16 1692.15 107.132  19
   3   2  17 782.125 76.1158  10
   3  -2  17 727.553 78.2989   8
   3  -2  17 642.199 63.1316  19
   3   2  17 623.909 61.7408  19
   3   2  18 40.8984 24.4483  10
   3  -2  18 83.2484 36.6750   8
   3   2  18 82.0307 27.3727  14
   3  -2  19 556.001 48.1258   8
  -3   3  19 1387.79 71.5563  14
  -3  -3  18 704.449 62.2849  12
  -3   3  17 2.33487 33.4558  10
  -3   3  17 19.6799 27.3823  16
  -3  -3  17 9.35800 36.0154  12
  -3  -3  17 80.0357 38.3555   7
  -3  -3  17 5.74236 33.3664   8
  -3  -3  16 5406.00 206.427   8
  -3  -3  16 5488.12 202.498   7
  -3  -3  16 5535.09 203.292  12
  -3   3  16 5472.74 217.361  10
  -3   3  16 5403.99 191.361  16
  -3  -3  15 4132.08 188.861   7
  -3  -3  15 3959.05 189.058  12
  -3  -3  15 3994.95 187.081   8
  -3   3  15 3837.53 179.196  16
  -3   3  15 3618.44 189.503  10
  -3   3  14 5311.98 236.613  10
  -3  -3  14 5458.93 221.906   8
  -3  -3  14 5785.95 233.360   7
  -3  -3  14 5756.18 226.621  12
  -3   3  14 5195.72 217.244  16
  -3   3  13 1010.11 111.822  10
  -3  -3  13 1169.35 111.486  12
  -3  -3  13 956.118 96.1905   8
  -3  -3  13 1222.56 116.350   7
  -3  -3  12 489.004 79.1987   7
  -3   3  12 256.299 67.4523  10
  -3  -3  12 470.295 73.4085   8
  -3  -3  12 467.938 77.7360  12
  -3   3  11 9274.15 299.381  10
  -3  -3  11 9107.99 250.009  11
  -3  -3  11 8699.82 259.846  14
  -3   3  11 9137.52 286.645   6
  -3  -3  11 8976.72 266.928   8
  -3  -3  11 8326.15 532.250   3
  -3  -3  11 8728.35 281.524   7
  -3   3  11 8895.35 250.946  15
  -3  -3  11 8786.34 276.702  12
  -3   3  10 2344.39 149.346  10
  -3   3  10 2328.59 145.379   6
  -3  -3  10 2332.38 280.304   3
  -3  -3  10 2552.36 137.871   8
  -3   3  10 2323.11 133.283  15
  -3  -3  10 2273.52 142.423   7
  -3  -3  10 2468.52 144.184  12
  -3   3   9-23.7321 43.5012  10
  -3  -3   9 47.7413 36.9871  12
  -3   3   9 56.4211 39.5770  15
  -3  -3   9-21.9622 28.4622   8
  -3  -3   9-46.0105 77.1149   3
  -3  -3   9-4.30066 35.5865   7
  -3   3   9-63.6703 47.6989   6
  -3   3   8-29.3776 37.5355  15
  -3   3   8 23.5362 39.3340   6
  -3   3   8 12.2378 31.3382  10
  -3  -3   8 76.7958 80.9674   3
  -3  -3   8 36.4806 33.1139   7
  -3  -3   8 26.8858 39.2113  12
  -3  -3   7 46122.0 1035.73   3
  -3   3   7 47181.4 591.904   6
  -3   3   6 2771.92 143.350   6
  -3  -3   6 2402.43 228.481   3
   3   3  -6 2463.83 240.423   1
  -3  -3   5 39771.6 848.883   3
  -3   3   5 41357.5 519.092   6
   3   3  -5 39600.8 958.122   1
   3   3  -4 2496.59 249.583   1
  -3   3   4 2237.15 120.033   6
   3  -3  -4 2675.23 137.059   5
  -3  -3   3 1828.19 159.644   3
   3   3  -3 1990.57 226.095   1
  -3   3   3 2178.59 115.027   6
   3  -3  -3 2154.73 119.485   5
  -3   3   2 178344. 977.305   6
   3   3  -2 180700. 2102.18   1
   3  -3  -2 181216. 1020.99   5
  -3   3   1 514.535 58.2995   6
  -3  -3   1 643.553 58.3597   4
   3   3  -1 487.724 132.001   1
   3  -3  -1 514.220 65.0753   5
  -3  -3   0 21458.7 314.373   4
   3   3   0 21923.3 738.573   1
  -3   3   0 21242.3 317.251   6
   3  -3   0 22280.3 345.125   5
   3   3   1 26464.4 816.351   1
  -3  -3  -1 25239.1 348.478   4
  -3  -3  -1 25867.7 379.272   5
   3  -3   1 24754.1 363.421   5
   3   3   2 1448.14 204.858   1
  -3  -3  -2 1463.33 94.5012   5
  -3  -3  -2 1228.71 83.1676   4
   3   3   3 1240.33 188.901   1
  -3  -3  -3 1404.77 91.3434   5
   3   3   4 7831.38 453.402   1
  -3  -3  -4 7309.68 207.827   5
  -3  -3  -5 15344.2 303.127   5
   3   3   5 15709.2 645.407   1
   3  -3   6 1531.69 107.660  11
   3   3   6 1486.31 107.142  15
   3   3   6 1468.51 210.482   1
  -3  -3  -6 1619.35 102.787   5
  -3  -3  -7 5407.53 184.468   5
   3   3   7 5066.17 367.369   1
   3   3   7 4989.70 197.237  15
   3  -3   7 5591.77 203.967  11
   3  -3   8 50010.5 621.093  11
   3  -3   8 49697.2 551.441  12
   3   3   8 49289.1 628.260  15
   3  -3   9 44477.0 548.030  12
   3   3   9 44782.5 608.906  15
   3  -3   9 44048.6 597.421  11
   3   3  10 114456. 978.783  15
   3  -3  10 116217. 968.440  11
   3  -3  10 116697. 921.479  12
   3   3  11 18010.6 384.167  15
   3  -3  11 18235.8 382.371  11
   3  -3  11 18182.9 374.552  12
   3  -3  12 4956.73 195.045  11
   3  -3  12 5158.86 203.461  12
   3   3  12 5303.62 201.765  15
   3  -3  13 19.9411 34.6936  11
   3   3  13-22.7074 49.4683  10
   3  -3  13 61.1641 43.5466  12
   3  -3  14 1077.44 101.763   8
   3  -3  14 1085.72 93.0578  12
   3   3  14 1337.50 121.482  10
   3   3  15 374.365 67.8678  10
   3  -3  15 320.478 61.6888   8
   3  -3  15 295.981 56.8540  12
   3   3  16 36.4014 37.5668  10
   3  -3  16 35.3012 32.0064   8
   3  -3  17 426.100 49.7769   8
   3   3  17 485.426 54.3394  10
   3  -3  18 374.265 36.0737   8
  -3  -4  17 1107.28 65.5590  12
  -3   4  17 1175.08 61.6005  16
  -3  -4  16 580.162 60.4054  12
  -3   4  16 549.459 58.5385  16
  -3  -4  15 84.8552 39.3911  12
  -3   4  15 81.0704 42.7031  10
  -3   4  15 64.3332 40.6468  16
  -3   4  14-12.3330 40.0037  16
  -3  -4  14-53.6098 47.6985  12
  -3   4  14-28.6985 46.7528  10
  -3   4  13 1487.26 122.091  16
  -3  -4  13 1484.07 116.753  12
  -3   4  13 1421.49 117.649  10
  -3  -4  12 1878.86 118.157  11
  -3  -4  12 2180.46 142.706  12
  -3  -4  12 2218.15 150.477   7
  -3   4  12 1951.42 140.700  10
  -3   4  12 1987.65 125.372  15
  -3   4  11 414.104 69.1237  15
  -3   4  11 464.999 78.9625  10
  -3  -4  11 548.323 85.8066   7
  -3  -4  11 449.129 75.5037  12
  -3  -4  11 414.037 63.7594  11
  -3  -4  10 1531.17 125.342  12
  -3  -4  10 1704.16 128.098  11
  -3  -4  10 1684.97 135.514   7
  -3   4  10 1670.48 110.600  13
  -3   4  10 1399.86 118.693  10
  -3   4  10 1522.65 123.333  15
  -3   4   9 184.783 55.4765  15
  -3  -4   9 54.0479 56.9499   7
  -3  -4   9 101.725 48.9460  12
  -3   4   9 92.7008 39.6304  13
  -3   4   9 91.6402 45.2709  10
   3  -4  -8 291.811 60.0818   5
  -3   4   8 239.346 106.594   1
  -3  -4   8 255.960 58.8684  12
  -3  -4   8 241.955 67.2982   7
  -3   4   8 269.564 58.9867   6
  -3   4   8 221.731 55.3393  10
  -3   4   8 262.580 62.9594  15
  -3   4   7 4471.96 184.591  10
  -3   4   7 4631.10 206.740   6
  -3  -4   7 4826.11 189.451  18
   3  -4  -7 4603.19 212.387   5
  -3  -4   7 4593.31 199.535  12
  -3   4   7 4736.55 210.704  15
  -3  -4   7 4460.90 199.762   7
   3  -4  -6 1470.75 122.195   5
  -3  -4   6 1269.23 103.417  18
  -3   4   6 1264.63 109.241   6
  -3  -4   6 1307.47 109.504   7
  -3  -4   6 1344.90 110.940  12
  -3   4   6 1441.62 119.808  15
  -3  -4   5 936.661 92.7169  18
   3   4  -5 553.940 153.285   1
  -3  -4   5 857.575 88.6300  12
  -3   4   5 723.696 85.0627   6
   3  -4  -5 885.555 96.4918   5
  -3   4   5 778.584 88.0133  15
   3  -4  -4 22988.6 453.565   5
  -3   4   4 23546.2 430.417   6
   3   4  -4 22555.5 867.247   1
  -3  -4   4 23825.6 421.009  12
  -3   4   4 23890.8 442.709  15
  -3   4   3 85.1984 40.6557   6
  -3  -4   3 6.31175 38.8038   9
   3   4  -3 27.7945 118.754   1
   3  -4  -3 46.4056 45.8892   5
  -3   4   3 15.6632 35.5777  15
   3   4  -2 16931.3 769.419   1
  -3   4   2 16589.8 338.283   6
   3  -4  -2 15710.0 361.376   5
  -3  -4   2 16456.0 364.471   9
  -3   4   2 16472.0 354.004  15
   3   4  -1 2432.22 124.762  15
  -3   4   1 2536.19 140.175  15
   3  -4  -1 2434.32 127.583  11
  -3   4   1 2515.97 128.270   6
   3  -4  -1 2448.65 144.889   5
  -3   4   0 22243.3 392.286  15
  -3   4   0 22834.0 365.825   6
   3   4   0 23086.5 906.127   1
   3  -4   0 22635.2 393.437  11
   3   4   0 21956.8 383.000  15
   3  -4   0 21716.5 417.391   5
   3   4   1 31761.3 478.410  15
   3  -4   1 31759.8 481.331  11
   3   4   1 32936.4 1083.54   1
   3   4   2 4218.04 182.114  15
   3   4   2 4453.14 405.081   1
   3  -4   2 4412.39 186.933  11
   3   4   3 3043.37 343.253   1
   3  -4   3 2793.73 153.670  11
  -3   4  -3 2614.39 135.927  13
   3   4   3 2648.52 150.331  15
  -3  -4  -3 2452.32 144.114   5
  -3  -4  -4 32343.4 519.060  18
   3   4   4 32102.7 527.543  15
   3   4   4 34205.5 1104.79   1
  -3  -4  -4 32644.9 512.691   5
   3  -4   4 32240.6 525.211  11
   3   4   5 3281.86 177.568  15
   3  -4   5 3269.60 176.662  11
   3   4   5 3325.38 347.739   1
  -3  -4  -5 3308.56 166.973  18
  -3  -4  -5 3655.30 173.471   5
   3  -4   6-24.5001 48.7185  11
   3   4   6 72.3073 54.4108  15
  -3  -4  -6-10.0917 39.1403  18
   3   4   6 65.4407 120.010   1
  -3  -4  -6 1.35934 38.2559   5
   3   4   7 180.500 68.7632  15
   3  -4   7 168.811 59.8490  11
   3   4   8 18276.4 423.407  15
   3  -4   8 18061.2 415.853  11
   3   4   9 15664.7 389.419  15
   3   4   9 15299.9 372.719  10
   3  -4   9 15514.4 317.725  12
   3  -4   9 15694.4 384.949  11
   3  -4  10 314.468 57.2524  12
   3  -4  10 375.338 67.1750  11
   3   4  10 360.589 66.1941  10
   3   4  10 383.030 72.5045  15
   3   4  11 6284.59 230.461  15
   3  -4  11 5955.49 195.112  12
   3  -4  11 5902.48 222.150  11
   3   4  11 6088.68 235.586  10
   3   4  12 3680.23 180.455  10
   3  -4  12 3441.42 146.709   8
   3  -4  12 3601.54 147.394  12
   3  -4  12 3530.50 161.662  11
   3   4  12 3366.08 158.430  15
   3   4  13 5205.24 202.339  10
   3  -4  13 4736.97 161.874   8
   3  -4  13 5142.67 164.399  12
   3  -4  13 4960.19 168.633  11
   3   4  13 4829.94 166.925  15
   3   4  14 1854.63 113.994  10
   3  -4  14 1749.71 89.9798   8
   3  -4  14 1901.51 92.7667  12
   3   4  15 1700.75 97.5232  10
   3  -4  15 1490.28 70.1340   8
   3   4  16 2823.96 101.977  10
  -3   5  15 430.452 38.3478  16
  -3   5  14 376.365 45.1906  16
  -3  -5  14 376.121 43.4497  12
  -3   5  13 110.127 38.9864  16
  -3  -5  13 60.6032 31.6436  12
  -3  -5  13 73.0324 23.1301  11
  -3  -5  12 127.031 34.8273  11
  -3  -5  12 155.129 41.8226  12
  -3   5  12 168.425 46.5512  16
  -3  -5  11 459.123 61.9802  12
  -3  -5  11 453.334 62.8096  11
  -3   5  11 493.759 70.2490  16
  -3  -5  10 48.3093 42.0451  12
  -3   5  10 7.72679 32.3917  13
  -3   5  10 48.6950 45.0602  16
  -3  -5  10 60.1900 42.8151  11
  -3  -5   9 2168.45 141.680  11
  -3   5   9 2167.56 128.831  13
  -3  -5   9 1953.93 127.163  12
  -3  -5   8 5631.15 192.447  18
  -3  -5   8 5832.48 233.680  11
  -3   5   8 5430.90 213.643  13
  -3   5   8 6005.21 236.643  15
  -3  -5   8 5616.67 214.837  12
  -3   5   7 7806.01 265.555  13
  -3  -5   7 7746.98 254.645  12
  -3   5   7 7984.54 276.750  15
  -3  -5   7 7575.91 241.496  18
  -3   5   6 405.164 77.6412  15
  -3  -5   6 420.065 67.1901  12
  -3   5   6 403.609 75.7086  13
  -3  -5   6 457.345 75.4711  18
  -3  -5   5 1158.08 108.169  18
  -3  -5   5 967.050 97.1537  12
  -3   5   5 1215.99 118.297  13
  -3   5   5 1194.16 118.749  15
  -3   5   4 13588.1 358.628  15
  -3  -5   4 13466.1 335.096  12
  -3  -5   4 13139.3 353.616  18
  -3  -5   3 4004.92 184.761  12
  -3  -5   3 4208.81 207.142  18
  -3  -5   2 7312.79 273.272  18
  -3  -5   2 7048.62 241.349  12
  -3  -5   1 17742.2 424.599  18
   3  -5  -1 18145.3 369.241  11
   3   5  -1 17688.3 350.944  15
   3   5   0 1215.16 104.267  15
  -3  -5   0 1179.24 118.760  18
  -3   5   0 1403.49 121.433  13
   3  -5   0 1094.26 100.773  11
   3   5   1 6325.28 233.069  15
  -3  -5  -1 6345.14 256.876  18
  -3   5  -1 6367.57 240.483  13
   3  -5   1 6133.26 231.939  11
   3  -5   2 20860.4 431.409  11
  -3   5  -2 21333.2 422.250  13
  -3  -5  -2 20502.9 453.987  18
   3   5   2 20789.2 426.668  15
   3   5   3 14207.4 362.389  15
  -3   5  -3 14125.6 330.317  13
  -3  -5  -3 13971.2 371.767  18
   3  -5   3 14239.7 362.560  11
  -3   5  -4 1793.10 115.449  13
   3  -5   4 1944.32 141.312  11
  -3  -5  -4 1624.35 130.252  18
   3   5   4 1905.41 139.480  15
   3   5   5 10162.8 313.943  15
  -3  -5  -5 9940.67 294.406  18
   3  -5   5 9909.44 307.450  11
   3  -5   6 20.8589 48.4839  11
  -3  -5  -6 12.0646 37.2857  18
   3   5   6 3.34644 50.3387  15
   3   5   7 3141.64 175.045  15
   3  -5   7 3119.15 174.097  11
   3  -5   8 818.620 94.8809  11
   3   5   8 719.150 92.0108  15
   3  -5   9 699.230 83.3460  11
   3   5   9 738.784 86.5429  15
   3   5  10 69.9230 32.6208  10
   3  -5  10 59.7522 40.7457  11
   3   5  10 56.3646 41.2975  15
   3   5  11 528.192 53.6302  10
   3   5  11 592.233 65.8903  15
   3  -5  11 554.132 64.9265  11
   3   5  12 12.9041 23.1425  10
   3  -5  12 83.3179 30.9130  11
   3   5  12 43.0058 26.9733  15
  -3  -6  10 686.573 52.8007  11
  -3  -6   9 483.563 43.1409  12
  -3   6   9 479.970 41.7663  16
  -3  -6   9 573.788 55.8757  11
  -3   6   9 468.507 44.8284  13
  -3   6   8 408.408 49.7393  13
  -3  -6   8 436.019 46.0964  12
  -3  -6   8 470.840 57.2249  11
  -3   6   7 2003.54 111.187  13
  -3  -6   7 1847.49 92.0111  12
  -3  -6   7 2093.56 117.672  11
  -3  -6   6 1443.39 85.2291  12
  -3  -6   6 1586.40 108.785  11
  -3   6   6 1538.74 104.478  13
  -3  -6   5 118.032 42.9557  11
  -3   6   5 163.406 50.3828  13
  -3  -6   5 114.482 33.6858  12
  -3   6   4 1214.87 102.451  13
  -3  -6   4 1075.62 94.6191  11
  -3  -6   4 1043.61 77.1614  12
  -3   6   3 4083.92 179.035  13
  -3  -6   3 3764.25 142.621  12
  -3  -6   3 3709.39 167.189  11
  -3  -6   2 13158.5 304.550  11
  -3  -6   2 13756.9 328.701  18
  -3  -6   2 13444.8 264.735  12
  -3   6   2 13306.7 315.498  13
  -3   6   1 33.1417 44.1370  13
  -3  -6   1 11.4131 46.0369  18
  -3  -6   1-16.3491 29.4243  12
  -3  -6   1-27.8926 41.2766  11
  -3   6   0 1350.79 104.564  13
  -3  -6   0 1197.29 92.5472  11
  -3  -6   0 1304.58 83.2038  12
  -3  -6   0 1427.37 115.448  18
   3  -6   0 1367.31 89.4985  11
  -3  -6  -1 346.973 49.8419  11
  -3  -6  -1 359.010 67.8201  18
  -3   6  -1 297.327 55.5660  13
   3   6   1 394.576 53.7190  15
   3  -6   1 431.406 57.4079  11
  -3   6  -2 662.699 69.1282  13
   3  -6   2 649.192 69.8029  11
   3   6   2 727.462 71.2065  15
  -3   6  -3 21.6290 28.3707  13
   3   6   3 1.78441 31.2412  15
   3  -6   3 63.4622 36.3697  11
   3  -6   4 1971.49 114.173  11
   3   6   4 1925.51 112.893  15
   3   6   5 1.86837 31.9088  15
   3  -6   5 90.3191 41.2336  11
   3   6   6 124.505 35.9895  15
   3  -6   6 93.9932 37.5689  11
   3   6   7 314.488 48.7701  15
   3  -6   7 339.419 49.5067  11
   3   6   8 847.358 56.0996  13
   3  -6   8 983.473 70.4470  11
   3   6   8 926.546 69.0154  15
   3   6   9 1224.42 69.3262  15
   3  -6   9 1174.63 67.6882  11
  -4   0  21-21.9459 23.5834  14
  -4   0  20 1414.38 89.6758  14
  -4   0  19-47.0495 36.6737  14
  -4   0  18 8189.55 252.629   8
  -4   0  18 8211.62 260.106  14
  -4   0  17 7.01203 32.8224   7
  -4   0  17-25.0780 42.8051   8
  -4   0  17 42.7246 52.6235  14
  -4   0  16 2028.64 141.585   8
  -4   0  16 2296.14 151.598  14
  -4   0  15 3.46314 40.4591  19
  -4   0  15-0.74174 34.2073  12
  -4   0  15 17.3308 52.8311  14
  -4   0  15-13.6357 41.1624   8
  -4   0  14 16333.5 379.725  14
  -4   0  14 16571.4 704.511   3
  -4   0  14 16083.2 375.650   8
  -4   0  14 15565.2 315.349  12
  -4   0  14 15726.4 377.757  19
  -4   0  13-20.8561 52.1458  19
  -4   0  13 63.7744 31.8782  12
  -4   0  12 1756.92 226.594   3
  -4   0  12 1952.63 120.182   8
  -4   0  12 1721.32 113.744  19
  -4   0  11-121.441 73.7547   3
  -4   0  10 2456.41 238.208   3
  -4   0   9 4.77926 17.4935   6
  -4   0   9 4.11725 63.8978   3
  -4   0   8 6211.01 125.728   6
  -4   0   8 5838.05 326.646   3
  -4   0   7-15.5696 69.3149   3
  -4   0   7 26.1021 17.1088   6
  -4   0   6 69462.1 993.193   3
   4   0  -6 70534.8 828.748   1
   4   0  -5-12.0060 45.9694   1
   4   0  -4 131371. 1123.42   1
   4   0  -3 4.20925 40.4808   1
   4   0  -2 999999. 3089.66   1
   4   0  -1 8.05691 37.2678   1
  -4   0   1 1.56616 15.5508   4
   4   0   0 141269. 1159.32   1
   4   0   1 39.3050 44.3718   1
   4   0   2 21283.3 452.236   1
   4   0   3 6.53419 37.6792   1
   4   0   4 664.338 85.3511   1
   4   0   5 15.2643 65.2198   2
   4   0   5 17.0171 36.1770   1
   4   0   6 2637.43 151.209   1
   4   0   6 2788.68 245.170   2
   4   0   7-43.7587 70.8203   2
   4   0   8 5972.19 405.986   2
   4   0   9 48.4298 70.9276   2
   4   0  10 29446.5 454.384  19
   4   0  10 31628.0 1021.59   2
   4   0  11-141.368 104.089   2
   4   0  11 18.4636 35.6000  19
   4   0  12 862.330 95.5137  19
   4   0  12 820.831 189.784   2
   4   0  13-30.2077 51.3571  19
   4   0  13 178.119 109.834   2
   4   0  14 23609.2 478.145  19
   4   0  15-1.68605 48.3457  19
   4   0  16 475.773 65.1504   8
   4   0  16 560.581 83.8507  19
   4   0  17 26.1847 33.7315   8
   4   0  17 25.3699 40.1810  19
   4   0  18 3271.65 144.651  19
   4   0  18 2961.78 116.520   8
   4   0  19 30.6467 28.0188  19
  -4   1  21 151.219 28.0106  14
  -4   1  20 16.5769 30.0317  14
  -4  -1  20 34.5869 27.5559  14
  -4  -1  19 1085.85 99.7000   8
  -4  -1  19 878.591 79.2067  14
  -4   1  19 956.733 87.4867  14
  -4  -1  18 1467.17 110.995  14
  -4  -1  18 1257.97 90.2041   7
  -4  -1  18 1378.80 112.726   8
  -4   1  18 1338.69 110.455  14
  -4   1  17 275.716 51.6719  10
  -4  -1  17 294.671 65.9111  14
  -4  -1  17 319.102 71.2712   8
  -4   1  17 389.990 74.6013  14
  -4  -1  17 245.563 50.9524   7
  -4  -1  17 329.451 56.6994  12
  -4  -1  16 4282.67 188.014   7
  -4   1  16 4194.68 187.389  10
  -4  -1  16 4343.46 185.484  12
  -4  -1  16 4515.35 216.482   8
  -4  -1  16 4374.00 203.539  14
  -4   1  15 191.101 52.5879  10
  -4  -1  15 49.2347 37.1905  12
  -4  -1  15 159.517 55.9745  14
  -4   1  15 155.030 43.3961   8
  -4  -1  15 127.576 53.5744   8
  -4   1  14 6873.25 242.380  10
  -4  -1  14 6754.45 246.818  14
  -4  -1  14 6889.07 491.866   3
  -4  -1  14 6971.53 250.230  19
  -4   1  14 7433.30 234.257   8
  -4  -1  14 6719.48 256.032   8
  -4  -1  14 6984.76 231.154  12
  -4   1  14 6829.27 247.651  19
  -4   1  13 11024.9 296.205  10
  -4  -1  13 11335.9 612.098   3
  -4  -1  13 11112.1 302.371  14
  -4   1  13 11026.8 264.900  16
  -4   1  13 11893.8 285.336   8
  -4  -1  13 11211.9 315.435   8
  -4  -1  13 11071.4 279.948  12
  -4  -1  13 11612.8 306.039  19
  -4   1  13 11248.9 303.007  19
  -4   1  12 2310.97 131.705  10
  -4  -1  12 2139.47 118.996  12
  -4  -1  12 2326.61 136.220  14
  -4  -1  12 2170.94 266.781   3
  -4   1  12 2360.20 132.830  19
  -4  -1  12 2215.00 134.070   8
  -4   1  12 2497.66 127.226  16
  -4  -1  12 2124.25 127.249  19
  -4   1  11 7228.94 381.355   3
  -4   1  11 7677.70 198.986   6
  -4  -1  10 11957.2 559.708   3
  -4   1  10 11554.9 238.353   6
  -4   1  10 11631.2 461.238   3
  -4   1   9 7570.57 187.175   6
  -4  -1   9 7061.26 411.108   3
  -4   1   9 7685.52 357.686   3
  -4  -1   8 19385.2 634.423   3
  -4   1   8 18583.6 524.819   3
  -4   1   8 18505.8 280.581   6
   4   1  -7 2143.10 151.092   1
  -4  -1   7 2184.67 208.326   3
  -4   1   7 2179.88 178.591   3
  -4   1   7 2186.52 96.4513   6
   4   1  -6 36334.9 627.417   1
  -4  -1   6 37313.5 775.295   3
  -4   1   6 37352.4 674.170   3
  -4  -1   5 15480.6 471.444   3
   4   1  -5 14308.7 403.746   1
  -4  -1   4 172.822 56.0147   3
   4   1  -4 208.467 59.7534   1
   4   1  -3 108802. 1132.63   1
  -4  -1   2 416899. 1079.19   4
   4   1  -2 419193. 2223.38   1
  -4  -1   1 352.754 38.7324   4
   4   1  -1 264.230 70.2656   1
   4   1   0 56133.6 814.267   1
   4  -1   0 56349.5 812.247   1
   4   1   1 849.891 109.074   1
   4  -1   1 783.059 34.2698   5
   4  -1   1 785.795 102.940   1
   4   1   2 19820.0 490.415   1
   4  -1   2 20476.1 487.108   1
  -4  -1  -2 19628.0 161.868   5
   4  -1   3 1857.69 150.181   1
   4   1   3 1648.31 147.225   1
  -4  -1  -3 1808.70 50.7897   5
   4  -1   4 18413.8 523.944   2
   4   1   4 18501.8 483.540   1
  -4  -1  -4 18747.0 173.145   5
   4   1   5 26258.7 693.064   2
   4   1   5 25670.9 570.214   1
   4  -1   5 26106.9 676.719   2
   4  -1   6 27282.6 744.447   2
   4   1   6 25905.4 570.444   1
   4   1   6 26415.5 743.019   2
   4   1   7 65280.1 877.847   1
   4  -1   7 65288.1 1245.23   2
   4   1   7 64463.4 1239.09   2
   4   1   8 9253.15 500.093   2
   4  -1   8 8238.61 468.832   2
   4  -1   9 9260.44 525.001   2
   4   1   9 8911.22 518.810   2
   4   1  10-46.9267 68.9401   2
   4  -1  10-92.9127 91.0150   2
   4   1  10-144.239 45.5063  19
   4  -1  10 80.2243 39.6221  12
   4  -1  10-23.5999 36.9387  19
   4   1  11 9564.43 586.212   2
   4  -1  11 10678.5 622.064   2
   4  -1  11 10370.4 286.405  19
   4  -1  11 10535.1 273.945  12
   4   1  11 10593.2 288.605  19
   4   1  12 3880.96 390.947   2
   4   1  12 4029.49 189.582  19
   4  -1  12 3617.66 378.413   2
   4  -1  12 3772.06 183.656  19
   4  -1  12 3902.91 179.292  12
   4   1  13 8302.53 275.974  19
   4  -1  13 8205.73 275.853  19
   4   1  14 7068.29 257.785  19
   4  -1  14 7043.14 257.930  19
   4  -1  15 1839.97 132.765  19
   4   1  15 1718.04 130.744  19
   4   1  15 1692.75 119.927  10
   4   1  16 5757.93 198.384  10
   4  -1  16 5859.37 226.026   8
   4  -1  16 6082.95 224.152  19
   4   1  16 6071.16 224.509  19
   4  -1  17 9117.11 250.532  19
   4   1  17 9061.11 250.578  19
   4  -1  17 9299.60 256.981   8
   4   1  17 8541.19 206.317  10
   4  -1  18 7734.83 205.481   8
   4  -1  18 7952.62 206.678  19
   4   1  18 7888.37 206.779  19
   4  -1  19 2344.19 91.3160   8
   4  -1  19 2396.61 93.2033  19
   4   1  19 2382.24 93.8946  19
  -4   2  20 23.7843 23.5178  14
  -4  -2  19 65.5371 29.3017   7
  -4   2  19 24.6193 33.3121  14
  -4  -2  18 4559.32 167.996  14
  -4  -2  18 4462.11 186.470   8
  -4  -2  18 4527.26 166.154  12
  -4  -2  18 4571.11 163.849   7
  -4   2  18 4735.44 184.233  14
  -4   2  17 127.813 43.8878  10
  -4  -2  17 127.939 47.9982  14
  -4  -2  17 82.8028 41.2774   7
  -4  -2  17 167.756 52.0102  12
  -4  -2  17 74.8778 50.6275   8
  -4  -2  16 1279.83 109.948  14
  -4  -2  16 1266.51 118.501   8
  -4   2  16 1339.19 99.5570  16
  -4  -2  16 1224.03 104.724  12
  -4  -2  16 1205.74 107.980   7
  -4   2  16 1232.26 114.101  10
  -4  -2  15 1969.50 137.749  14
  -4  -2  15 2194.08 153.676   8
  -4  -2  15 2083.12 138.074  12
  -4  -2  15 2130.80 145.615   7
  -4   2  15 2213.35 135.491  16
  -4   2  15 2466.86 159.362  10
  -4   2  14 35082.9 590.112  10
  -4  -2  14 34965.2 589.761   8
  -4  -2  14 35798.4 549.925  12
  -4  -2  14 37246.7 582.010   7
  -4  -2  14 35202.0 554.113  14
  -4   2  14 35806.1 543.368  16
  -4   2  13 4491.29 209.319  10
  -4  -2  13 4501.60 198.797  14
  -4  -2  13 4717.33 414.503   3
  -4  -2  13 4355.80 203.830   8
  -4  -2  13 4411.20 193.823  12
  -4   2  13 4646.65 199.894  16
  -4  -2  13 4477.46 202.882   7
  -4  -2  12 147.298 48.6764  14
  -4  -2  12 62.2498 43.5915   8
  -4  -2  12 36.7453 35.3618   7
  -4   2  12 111.086 50.1122  10
  -4  -2  12 51.0685 34.2477  12
  -4   2  12 57.3793 34.0762   6
  -4   2  11 279.537 56.9956  10
  -4  -2  11 336.040 57.7008  14
  -4  -2  11 289.638 58.9219  12
  -4  -2  11 278.336 57.5385   8
  -4  -2  11 176.799 104.036   3
  -4   2  11 349.600 60.9108   6
  -4  -2  10 15915.7 324.444  14
  -4  -2  10 16677.3 708.342   3
  -4   2  10 16758.9 338.619   6
  -4  -2  10 16680.2 329.678  12
  -4   2  10 17033.9 354.414  10
  -4  -2   9 28119.3 871.001   3
  -4   2   9 27472.1 423.089   6
  -4  -2   8 29879.3 848.650   3
  -4   2   8 29546.9 421.094   6
  -4   2   7 64350.0 604.817   6
  -4  -2   7 64760.5 1179.06   3
   4   2  -7 63094.6 989.813   1
  -4   2   6 4173.37 152.730   6
  -4  -2   6 3877.91 277.527   3
  -4   2   6 4023.28 195.530   3
   4   2  -6 4090.77 264.515   1
   4   2  -5 9392.48 408.532   1
  -4  -2   5 10154.3 414.600   3
   4   2  -4 39079.1 826.348   1
  -4  -2   4 39314.5 754.251   3
   4   2  -3 12051.8 462.675   1
  -4  -2   3 10578.5 367.033   3
  -4  -2   2 14047.2 391.447   3
   4   2  -2 15147.9 515.727   1
  -4  -2   2 14385.0 237.494   4
  -4  -2   1 21402.3 288.860   4
  -4  -2   1 20794.8 441.726   3
   4  -2  -1 21558.2 275.918   5
   4  -2   0 47502.1 394.081   5
  -4  -2   0 47853.9 619.911   3
  -4  -2   0 48741.9 440.931   4
   4  -2   1 163926. 715.994   5
  -4  -2  -1 162324. 723.638   5
   4  -2   2 289200. 1685.84   2
   4   2   2 289888. 2290.63   1
   4  -2   2 289115. 955.147   5
   4  -2   3 693.000 102.645   2
  -4  -2  -3 785.009 54.8620   5
   4   2   3 863.374 141.319   1
   4   2   4 3166.36 229.446   2
   4  -2   4 2861.45 209.143   2
  -4  -2  -4 3008.04 102.846   5
   4   2   5 35794.3 809.817   2
   4   2   5 35915.1 828.425   1
  -4  -2  -5 36513.1 358.310   5
   4  -2   5 37208.7 782.351   2
   4   2   6 6412.32 356.101   1
   4  -2   6 6216.96 346.299   2
  -4  -2  -6 6526.79 157.199   5
   4   2   6 6445.25 370.529   2
   4   2   7 3694.75 271.067   1
   4  -2   7 3493.51 279.928   2
   4   2   7 4045.16 312.436   2
   4  -2   8 27026.1 823.810   2
   4   2   8 27889.7 843.403   2
   4   2   9 7554.94 223.593  15
   4  -2   9 7194.67 209.718  12
   4  -2   9 7167.43 450.139   2
   4  -2   9 7443.03 223.398  11
   4   2   9 7365.37 457.578   2
   4  -2  10 628.052 147.758   2
   4   2  10 549.149 69.4605  15
   4   2  10 693.099 156.189   2
   4  -2  10 468.380 66.8811  12
   4  -2  10 561.903 68.7150  11
   4  -2  10 309.693 53.1439  19
   4   2  10 541.455 66.3728  19
   4  -2  11 74423.4 1553.60   2
   4  -2  11 75022.2 743.460  12
   4   2  11 74125.0 733.471  19
   4  -2  11 74509.5 733.216  19
   4  -2  11 75122.3 721.492  11
   4   2  11 74394.2 714.365  15
   4   2  11 74592.3 1556.36   2
   4  -2  12 44293.6 580.958  19
   4  -2  12 44956.5 597.581  12
   4   2  12 45597.0 592.785  19
   4   2  13 7914.61 251.283  19
   4  -2  13 7801.96 251.100  12
   4  -2  13 7894.87 249.256  19
   4   2  14 5361.43 203.977  19
   4  -2  14 5110.36 198.744  19
   4   2  15 138.963 56.8833  10
   4  -2  15 42.7580 36.0098  19
   4   2  15 52.3364 38.4998  19
   4  -2  16 770.812 84.7210   8
   4   2  16 768.058 72.5577  19
   4  -2  16 845.515 75.9815  19
   4   2  16 800.519 82.8783  10
   4   2  17 57.4202 31.8554  10
   4  -2  17 113.441 41.7781   8
   4  -2  17 57.1212 25.7418  19
   4   2  17 52.1543 27.9012  19
   4  -2  18 76.5532 29.3188   8
   4   2  18 102.548 27.4746  10
  -4   3  19 288.370 35.5218  14
  -4   3  18-13.8196 18.8625  16
  -4   3  18 8.94837 27.5990  14
  -4  -3  18 14.4435 27.3906  12
  -4   3  17 4867.49 185.257  10
  -4  -3  17 4639.30 169.194   7
  -4  -3  17 4486.24 164.893  12
  -4   3  17 4436.36 151.766  16
  -4  -3  17 4555.74 172.147   8
  -4   3  16 3927.74 166.971  16
  -4  -3  16 3993.02 175.962   8
  -4   3  16 3893.38 183.665  10
  -4  -3  16 4259.47 181.682   7
  -4  -3  16 4028.23 173.260  12
  -4  -3  15 15628.1 361.839   8
  -4  -3  15 17018.7 381.674   7
  -4  -3  15 16596.6 366.611  12
  -4   3  15 16119.7 362.504  16
  -4   3  15 16684.8 398.189  10
  -4   3  14 5614.20 243.097  10
  -4   3  14 5459.10 225.416  16
  -4  -3  14 5586.98 222.730   8
  -4  -3  14 5649.09 233.398   7
  -4  -3  14 5539.59 222.121  12
  -4  -3  13 19927.3 422.276  12
  -4  -3  13 19179.0 410.882   8
  -4   3  13 19293.5 446.226  10
  -4  -3  13 19945.8 434.909   7
  -4   3  13 19278.7 425.760  16
  -4   3  12 5393.94 236.291  10
  -4  -3  12 5347.61 213.871   8
  -4  -3  12 5441.99 231.043   7
  -4  -3  12 5357.73 220.629  12
  -4   3  11-12.7939 44.3151  15
  -4  -3  11 71.5925 39.6985  12
  -4  -3  11 61.7543 42.7967   8
  -4  -3  11 10.4904 77.8863   3
  -4  -3  11 25.6035 43.3443   7
  -4   3  11 42.4349 38.4155   6
  -4   3  11 16.9854 58.2188  10
  -4   3  10 8.08291 33.1904  15
  -4   3  10-10.8472 45.9328  10
  -4  -3  10-21.5156 42.8823  12
  -4   3  10-18.2440 37.5458   6
  -4  -3  10 13.2541 29.0523   8
  -4  -3  10 14.0773 62.7721   3
  -4  -3  10 71.5179 47.5764   7
  -4   3   9 3481.09 171.257  10
  -4  -3   9 3276.03 314.464   3
  -4   3   9 3294.76 170.064   6
  -4  -3   9 3421.84 147.702   8
  -4  -3   9 3160.18 162.085   7
  -4  -3   9 3381.12 165.804  12
  -4   3   9 3352.89 156.649  15
  -4   3   8 9021.97 261.145  10
  -4  -3   8 8327.05 470.918   3
  -4   3   8 8685.61 231.967  13
  -4  -3   8 9024.91 258.323   7
  -4  -3   8 8846.51 254.066  12
  -4   3   8 8883.53 270.387   6
  -4   3   8 8988.33 249.158  15
  -4  -3   7-30.0110 52.4788   3
  -4  -3   7 37.6997 35.3942   7
  -4  -3   7 25.8387 33.6990  12
  -4   3   7-1.99321 39.1566   6
   4   3  -6 782.699 144.832   1
  -4  -3   6 791.728 141.724   3
  -4   3   6 764.452 82.8540   6
   4   3  -5-38.0079 81.1019   1
  -4  -3   5 46.3499 46.1531   3
  -4   3   5 34.1991 32.2241   6
  -4  -3   4 24991.9 636.401   3
   4   3  -4 25772.1 816.807   1
  -4   3   4 27076.6 420.766   6
   4  -3  -4 26911.9 420.911   5
   4   3  -3 422.230 126.806   1
  -4   3   3 570.454 67.1330   6
   4  -3  -3 676.411 72.6223   5
   4   3  -2 5826.16 391.363   1
  -4   3   2 5604.25 182.245   6
   4  -3  -2 5699.86 184.414   5
  -4  -3   1 20449.9 324.776   4
   4  -3  -1 20819.3 341.898   5
   4   3  -1 20331.7 732.430   1
  -4  -3   0 23354.0 354.058   4
   4  -3   0 23840.0 358.191   5
  -4  -3  -1 130366. 857.197   4
   4  -3   1 132095. 838.784   5
  -4  -3  -2 27597.4 403.765   4
  -4  -3  -2 27116.4 390.175   5
   4   3   3 6930.59 439.474   1
  -4  -3  -3 6648.62 192.445   5
   4   3   4 21001.5 759.721   1
  -4  -3  -4 19688.0 329.992   5
  -4  -3  -5 3590.98 142.156   5
   4  -3   5 3612.23 159.773  11
   4   3   5 3458.66 313.435   1
   4   3   5 3661.69 164.003  15
   4   3   6 5614.88 393.790   1
   4  -3   6 5790.68 208.452  11
  -4  -3  -6 5551.70 177.031   5
   4   3   6 5214.78 201.102  15
   4   3   7 1811.50 126.341  15
   4   3   7 1767.73 222.232   1
   4  -3   7 1827.77 124.159  11
   4  -3   8 1773.82 106.710  12
   4  -3   8 1821.08 127.502  11
   4   3   8 1692.21 125.304  15
   4  -3   9 452.133 69.8985  12
   4   3   9 379.385 72.3266  15
   4  -3   9 475.199 77.0957  11
   4   3  10 34.7108 47.4702  15
   4  -3  10 18.8503 37.5508  12
   4  -3  10 71.2644 49.7730  11
   4   3  11 18936.5 397.247  15
   4  -3  11 18709.9 391.181  11
   4  -3  11 18737.9 368.374  12
   4   3  12 2432.16 140.111  15
   4  -3  12 2374.42 137.737  11
   4  -3  12 2486.96 138.360  12
   4   3  13 5346.16 186.543  15
   4  -3  13 5283.13 192.018  12
   4   3  13 5753.85 239.217  10
   4  -3  13 5409.59 187.970  11
   4   3  14 2027.84 138.639  10
   4  -3  14 1786.01 109.919  12
   4  -3  14 1983.80 130.663   8
   4   3  15 3367.27 162.083  10
   4  -3  15 3346.39 153.641   8
   4   3  16 497.096 61.2378  10
   4  -3  16 551.489 60.6740   8
   4  -3  17 718.975 56.3249   8
   4   3  17 717.170 57.2455  10
  -4   4  17 180.798 29.8595  16
  -4   4  17 202.685 31.0481  14
  -4  -4  17 217.874 35.5663  12
  -4   4  16 146.490 37.8980  16
  -4  -4  16 148.527 38.6040  12
  -4   4  15 2742.45 136.005  16
  -4  -4  15 3107.79 139.918  12
  -4   4  14 1562.89 116.500  10
  -4  -4  14 1771.81 117.413  12
  -4   4  14 1638.95 116.914  16
  -4   4  13 10657.1 304.627  16
  -4   4  13 10311.0 300.912  10
  -4  -4  13 10927.0 310.231   7
  -4  -4  13 10863.6 295.608  12
  -4  -4  12 4731.85 182.043  11
  -4  -4  12 4769.26 204.740  12
  -4   4  12 4551.80 207.181  10
  -4  -4  12 5076.05 219.233   7
  -4   4  12 4650.15 212.776  16
  -4  -4  11 12015.7 334.917   7
  -4  -4  11 11939.1 327.701  12
  -4  -4  11 11666.3 303.875  11
  -4   4  11 11462.7 327.763  10
  -4   4  10 193.107 60.6008  10
  -4   4  10 190.771 60.6741  15
  -4  -4  10 247.667 65.5021  12
  -4   4  10 177.163 48.1679  13
  -4   4   9 1915.91 126.754  13
  -4  -4   9 2199.44 148.356   7
  -4  -4   9 2061.18 143.243  12
  -4   4   9 2031.96 137.969  10
  -4   4   9 2014.47 142.949  15
  -4   4   8 5034.55 204.836  10
  -4   4   8 4937.05 204.307  13
  -4  -4   8 5222.22 217.379  12
  -4  -4   8 4797.89 210.009   7
  -4  -4   8 5168.13 192.388  18
  -4   4   8 5091.54 221.261   6
   4  -4  -8 5317.24 231.601   5
  -4   4   8 4941.08 214.384  15
  -4   4   7 4804.40 192.266  10
   4  -4  -7 4702.93 214.832   5
  -4   4   7 4468.33 195.134  13
  -4  -4   7 4440.66 197.004   7
  -4  -4   7 4765.42 206.513  12
  -4  -4   7 4653.77 189.022  18
  -4   4   7 4924.51 215.972   6
  -4   4   7 4993.50 216.310  15
  -4   4   6 9654.68 294.453   6
   4  -4  -6 9830.85 306.477   5
  -4  -4   6 9407.79 269.953   9
  -4  -4   6 9780.43 290.470  12
  -4   4   6 9414.42 283.535  13
  -4  -4   6 9239.06 273.447   7
  -4   4   6 9764.77 296.860  15
  -4  -4   5 31694.5 501.063   9
   4  -4  -5 31428.8 538.791   5
  -4  -4   5 31030.8 478.553   7
   4   4  -5 31167.1 1027.78   1
  -4  -4   5 32160.4 513.449  12
  -4   4   5 31863.8 522.429   6
  -4   4   5 32146.2 527.372  15
  -4  -4   4 2388.40 144.373   9
   4  -4  -4 2222.21 144.861   5
  -4   4   4 2347.85 141.918   6
  -4   4   4 2588.49 152.028  15
  -4   4   3 6356.66 222.722   6
  -4  -4   3 6405.98 234.288   9
   4   4  -3 6150.24 470.160   1
   4  -4  -3 6473.05 237.908   5
  -4   4   3 6682.47 236.213  15
  -4  -4   2 2040.10 137.993   9
  -4   4   2 1855.28 119.931   6
   4   4  -2 1804.97 261.640   1
   4  -4  -2 1763.24 124.021   5
  -4   4   2 2000.96 130.646  15
   4   4  -1 28806.2 430.408  15
  -4  -4   1 29299.3 502.092   9
  -4   4   1 29293.3 445.076   6
   4   4  -1 29717.1 1042.11   1
   4  -4  -1 29684.8 440.572  11
   4  -4  -1 30176.3 492.291   5
   4   4   0 7021.98 222.575  15
   4  -4   0 6951.77 221.504  11
   4   4   0 6802.94 504.212   1
  -4   4   0 7313.34 214.923   6
  -4  -4   0 6965.96 249.421   9
   4  -4   0 7225.51 239.953   5
  -4  -4  -1 13684.0 348.077   9
  -4  -4  -1 12866.0 287.496   4
   4   4   1 13598.9 321.362  15
  -4   4  -1 13699.5 322.167  13
   4   4   1 13100.7 696.112   1
   4  -4   1 14045.6 325.292  11
  -4  -4  -2 3266.38 149.808   4
   4   4   2 3477.05 169.640  15
   4   4   2 3446.54 366.770   1
  -4   4  -2 3558.64 164.361  13
   4  -4   2 3328.86 165.746  11
   4   4   3 13556.1 339.434  15
  -4  -4  -3 13800.8 311.581   4
   4  -4   3 14125.8 344.410  11
  -4   4  -3 13853.9 310.041  13
   4   4   3 12985.0 689.443   1
   4   4   4 7407.81 259.504  15
  -4  -4  -4 7069.62 230.155   4
   4   4   4 7408.85 526.395   1
   4  -4   4 7229.51 253.583  11
  -4  -4  -5 8863.04 261.626   4
  -4  -4  -5 8470.97 263.230  18
   4   4   5 9003.87 293.283  15
   4   4   5 9280.51 576.593   1
   4  -4   5 8879.01 287.958  11
   4   4   6 26343.9 504.536  15
  -4  -4  -6 25278.5 449.676   4
  -4  -4  -6 26336.3 447.741  18
   4  -4   6 26141.9 496.292  11
   4   4   7 9751.66 310.840  15
   4  -4   7 9752.20 309.103  11
   4   4   8 36.7590 55.1015  15
   4  -4   8 44.8123 55.0898  11
   4   4   9 6411.53 253.085  15
   4  -4   9 6403.88 247.692  11
   4   4  10 1547.75 125.020  15
   4  -4  10 1326.53 114.904  11
   4   4  10 1428.51 119.228  10
   4   4  11 1195.86 107.310  10
   4  -4  11 1221.69 104.598  11
   4  -4  11 1325.34 93.3289   8
   4   4  11 1221.07 104.457  15
   4   4  12 2239.18 126.361  15
   4   4  12 2202.97 136.232  10
   4  -4  12 2181.31 124.494  11
   4  -4  12 2120.03 112.416   8
   4   4  13 2906.31 146.377  10
   4  -4  13 3097.78 128.862  11
   4  -4  13 2756.42 118.787   8
   4   4  13 2815.12 122.683  15
   4   4  14 934.027 78.5803  10
   4  -4  14 996.818 64.6814   8
   4   4  15 2563.15 108.856  10
  -4  -5  14 134.305 31.1878  12
  -4   5  14 149.389 32.0811  16
  -4  -5  13 97.1373 34.6896  12
  -4   5  13 167.014 41.0813  16
  -4  -5  12 263.724 45.2033  11
  -4  -5  12 291.378 50.5715  12
  -4   5  12 190.326 48.3332  16
  -4   5  11 7105.91 223.994  16
  -4  -5  11 7260.10 219.711  12
  -4  -5  11 6965.17 208.451  11
  -4  -5  10 1814.90 120.409  11
  -4  -5  10 1855.54 119.779  12
  -4   5  10 1713.05 106.085  13
  -4   5  10 1846.70 121.697  16
  -4   5   9 839.655 86.1252  13
  -4  -5   9 780.131 88.3745  12
  -4  -5   9 776.569 88.2658  11
  -4   5   9 838.226 89.9300  16
  -4   5   8 2161.89 134.958  16
  -4   5   8 2294.82 140.732  13
  -4  -5   8 2394.63 145.726  12
  -4  -5   8 2491.96 131.790  18
  -4   5   7 4173.00 194.547  13
  -4  -5   7 3981.57 185.975  12
  -4  -5   7 4154.75 182.175  18
  -4   5   7 3745.27 173.209  16
  -4   5   6 2792.25 167.201  13
  -4  -5   6 2826.22 159.942  12
  -4  -5   6 2797.42 159.176  18
  -4   5   6 2710.80 143.955  16
  -4   5   5 202.439 64.9279  13
  -4  -5   5 191.293 59.7862  12
  -4  -5   5 131.977 56.1818  18
  -4   5   5 204.950 45.9551  16
  -4  -5   4 119.204 57.7148  18
  -4   5   4 84.3016 57.2029  13
  -4  -5   4 215.048 59.3889  12
  -4   5   3 3433.47 187.798  13
  -4  -5   3 3544.14 191.199  18
  -4  -5   3 3404.75 175.444  12
  -4   5   2 1398.16 125.124  13
  -4  -5   2 1379.07 113.401  12
  -4  -5   2 1496.57 132.630  18
  -4   5   1 8766.22 289.207  13
   4  -5  -1 8805.81 255.525  11
  -4  -5   1 8758.69 299.963  18
  -4  -5   0 1765.67 142.490  18
  -4   5   0 1633.98 128.718  13
   4  -5   0 1772.59 123.764  11
   4   5   0 1717.14 119.730  15
   4   5   1 3487.58 173.177  15
  -4   5  -1 3332.39 175.719  13
  -4  -5  -1 3366.04 191.367  18
   4  -5   1 3326.11 171.288  11
   4   5   2 3239.70 172.885  15
  -4  -5  -2 3346.65 187.311  18
  -4   5  -2 3411.30 171.521  13
   4  -5   2 3228.15 172.135  11
   4   5   3 1639.27 128.338  15
  -4   5  -3 1786.34 121.669  13
  -4  -5  -3 1514.45 129.530  18
   4  -5   3 1613.62 127.597  11
   4   5   4 217.926 65.3148  15
  -4   5  -4 109.090 43.9637  13
   4  -5   4 87.1289 48.2614  11
  -4  -5  -4 109.082 52.4893  18
   4   5   5 971.754 105.456  15
   4  -5   5 937.237 101.789  11
  -4  -5  -5 950.187 96.9501  18
   4   5   6 3337.16 178.968  15
  -4  -5  -6 3237.18 154.339  18
   4  -5   6 3372.21 179.273  11
   4  -5   7 540.479 82.3877  11
   4   5   7 640.034 87.8185  15
   4   5   8 4576.76 199.035  15
   4  -5   8 4638.47 199.086  11
   4   5   9 23.0228 40.2558  15
   4  -5   9 61.5861 46.0939  11
   4   5  10 1029.64 71.6938  10
   4   5  10 1160.41 92.5103  15
   4   5  11 63.6496 34.6335  15
   4   5  11 50.3821 25.3339  10
   4  -5  11 7.86933 28.6190  11
   4  -5  12 153.582 31.3376  11
   4   5  12 141.769 31.1199  15
  -4  -6  10 554.552 46.8768  11
  -4  -6  10 520.774 40.7822  12
  -4  -6   9 41.9204 27.2007  11
  -4  -6   9 59.7999 26.3766  12
  -4   6   9 97.8920 28.4356  13
  -4  -6   8 53.0469 33.0613  11
  -4   6   8-17.5152 26.5831  13
  -4  -6   8 21.2257 23.4857  12
  -4  -6   7 223.181 46.3798  11
  -4  -6   7 183.242 35.8711  12
  -4   6   7 111.681 36.0625  13
  -4  -6   6 118.663 35.5983  12
  -4   6   6 143.337 46.4808  13
  -4  -6   6 77.7218 41.0271  11
  -4  -6   5 888.330 84.6029  11
  -4   6   5 769.932 81.5566  13
  -4  -6   5 671.999 63.8861  12
  -4  -6   4 674.222 76.7007  11
  -4   6   4 581.689 74.3514  13
  -4  -6   4 552.873 61.2667  12
  -4  -6   4 574.343 72.0480  18
  -4   6   3 2244.46 133.161  13
  -4  -6   3 2361.32 116.790  12
  -4  -6   3 2223.70 131.820  18
  -4  -6   3 2139.46 126.447  11
  -4   6   2 3051.86 151.698  13
  -4  -6   2 3119.24 157.831  18
  -4  -6   2 3097.65 133.681  12
  -4  -6   1 2396.30 140.321  18
  -4   6   1 2529.07 136.965  13
  -4  -6   1 2459.90 118.118  12
  -4  -6   0 345.170 50.4185  12
  -4   6   0 309.427 54.5247  13
  -4  -6   0 394.769 66.5613  18
   4   6   1 2.96514 23.6687  15
  -4   6  -1 3.39691 37.7303  13
  -4  -6  -1-2.68228 26.9072  12
  -4  -6  -1 10.9160 38.2089  18
   4  -6   1 39.1152 31.4645  11
  -4   6  -2 656.123 65.1565  13
  -4  -6  -2 601.557 57.6637  12
  -4  -6  -2 634.604 75.7372  18
   4  -6   2 676.525 65.5721  11
   4   6   2 609.864 63.2362  15
   4   6   3 306.410 49.8611  15
  -4   6  -3 305.732 44.2297  13
  -4  -6  -3 283.767 41.0121  12
   4  -6   3 365.050 53.5014  11
   4   6   4 277.127 46.2760  15
   4  -6   4 284.797 49.3298  11
   4   6   5 8.64382 30.6300  15
   4  -6   5-9.60583 30.6882  11
   4  -6   6 1213.57 83.2665  11
   4   6   6 1120.84 80.7402  15
   4  -6   7 1706.21 91.6192  11
   4   6   7 1777.40 92.9050  15
   4   6   8 7.96134 22.6684  15
   4  -6   8 19.4914 24.2466  11
   4  -6   9 14.0720 18.4062  11
   4   6   9 3.92371 17.4670  15
  -5   0  21 250.589 34.4995  14
  -5   0  20-6.09697 32.3130  14
  -5   0  19 1060.70 91.7267  14
  -5   0  18 29.4770 31.7083   7
  -5   0  18 39.4966 50.1297  14
  -5   0  17 3426.29 181.250  14
  -5   0  17 3379.15 175.474   8
  -5   0  16 85.8007 58.3032  14
  -5   0  16 26.7915 42.4037   8
  -5   0  15 6880.55 258.041  14
  -5   0  15 6882.81 254.636   8
  -5   0  14 7.51539 41.7399  14
  -5   0  14 8.07922 44.2365   8
  -5   0  13 4349.25 190.634  14
  -5   0  13 4173.19 189.021  19
  -5   0  13 4689.25 378.398   3
  -5   0  13 4130.76 186.215   8
  -5   0  12-47.1966 35.6204   8
  -5   0  12 41.5904 65.7473   3
  -5   0  12 20.8639 34.1128  19
  -5   0  11 39186.4 1007.45   3
  -5   0  10-149.385 79.1655   3
  -5   0   9 14826.0 568.284   3
  -5   0   9 15422.0 210.088   6
  -5   0   8 12.2952 17.9293   6
   5   0  -8 50.7394 40.3655   1
  -5   0   8-17.8426 78.2964   3
  -5   0   7 1905.65 194.093   3
   5   0  -7 2204.81 172.062   1
   5   0  -6 18.7221 50.8382   1
   5   0  -5 123841. 1242.20   1
   5   0  -4-25.1193 46.8424   1
   5   0  -3 55974.7 830.542   1
   5   0  -2 109.757 62.1256   1
  -5   0   1 44704.0 314.807   4
   5   0  -1 43425.2 733.112   1
   5   0   0 9.72980 54.8366   1
  -5   0   0 2.70002 16.8476   4
   5   0   1 410232. 2245.25   1
   5   0   2 20.7349 46.3620   1
   5   0   3 269.948 70.7752   1
   5   0   4 13.6925 46.3538   1
   5   0   5 12768.8 513.050   2
   5   0   5 12690.8 392.926   1
   5   0   6 30.3445 35.9317   1
   5   0   6-5.83807 67.4362   2
   5   0   7 919.460 159.603   2
   5   0   8 200.138 97.2309   2
   5   0   9 96530.6 1770.94   2
   5   0  10 34.3711 72.2500   2
   5   0  10-8.56170 36.7334  19
   5   0  11 3591.66 178.558  19
   5   0  11 3323.43 362.452   2
   5   0  12 415.417 139.326   2
   5   0  12 32.8783 45.1858  19
   5   0  13 11024.2 326.212  19
   5   0  14 11.9872 49.6474  19
   5   0  15 2719.91 163.873  19
   5   0  16-3.65469 32.2667   8
   5   0  16-18.8914 46.0309  19
   5   0  17 3224.74 132.215   8
   5   0  17 3538.44 159.672  19
   5   0  18 58.4219 25.0356   8
   5   0  18 4.64002 31.9937  19
   5   0  19 8410.81 170.446  19
  -5   1  21 1383.19 67.9021  14
  -5  -1  20 640.209 60.1751  14
  -5   1  20 655.569 62.3287  14
  -5  -1  19 70.0737 41.7894  14
  -5   1  19 19.1923 38.1409  14
  -5  -1  19 33.5746 26.7961   7
  -5  -1  18 4375.39 185.712  14
  -5   1  18 4208.89 185.147  14
  -5  -1  18 4330.25 197.884   8
  -5  -1  18 4220.85 165.785   7
  -5  -1  17 79.9466 56.5648  14
  -5   1  17-11.0155 54.7479  14
  -5  -1  17 62.9589 49.2240   8
  -5  -1  17 61.5694 39.9768  12
  -5  -1  17 68.3507 45.1497   7
  -5  -1  16 61.4018 52.8497  14
  -5  -1  16 85.4478 48.5902   8
  -5  -1  16-5.20350 37.0146  12
  -5  -1  16 35.0423 38.1487   7
  -5   1  16 65.0824 44.6931  10
  -5  -1  15 2107.57 150.918   8
  -5   1  15 2199.94 140.050  10
  -5  -1  15 2143.23 129.552  12
  -5  -1  15 2142.56 149.724  14
  -5  -1  14 27762.8 502.508  14
  -5  -1  14 28571.1 994.967   3
  -5   1  14 28297.8 461.810   8
  -5  -1  14 28101.2 519.795   8
  -5  -1  14 27960.0 447.901  12
  -5   1  14 27712.7 485.653  10
  -5   1  14 27687.7 430.638  16
  -5  -1  13 3865.16 367.417   3
  -5   1  13 3774.62 166.080   8
  -5   1  13 3773.12 162.587  16
  -5  -1  13 3812.23 186.641   8
  -5  -1  13 3951.13 165.634  12
  -5   1  13 3974.90 181.851  10
  -5  -1  13 3840.68 183.820  14
  -5   1  12 4301.95 180.826  10
  -5  -1  12 4118.41 179.109  14
  -5   1  12 3804.81 297.233   3
  -5  -1  12 3686.10 347.425   3
  -5  -1  12 4047.19 184.129   8
  -5  -1  12 3909.58 157.328  12
  -5   1  12 4313.72 169.233  16
  -5   1  12 4195.49 165.362   8
  -5  -1  11 31682.4 974.500   3
  -5   1  11 31860.7 826.524   3
  -5  -1  11 31448.2 474.731   8
  -5   1  11 31597.9 404.767   6
  -5  -1  11 30886.2 460.467  14
  -5  -1  10 81662.5 1496.84   3
  -5   1  10 81508.5 1278.84   3
  -5   1  10 81197.4 638.983   6
  -5   1   9 353.191 99.5580   3
  -5   1   9 436.711 51.6376   6
  -5  -1   9 542.913 126.818   3
  -5   1   8 217.851 42.7241   6
  -5  -1   8 97.4497 76.0172   3
  -5   1   8 117.442 55.1961   3
   5   1  -7 37715.2 706.636   1
  -5   1   7 39473.5 784.425   3
  -5  -1   7 39923.8 891.569   3
   5   1  -6 6648.37 307.224   1
  -5  -1   6 6593.30 349.276   3
  -5  -1   5 43229.1 841.561   3
   5   1  -5 40821.0 764.041   1
   5   1  -4 11915.6 415.342   1
   5  -1  -4 12355.5 435.540   1
   5   1  -3 52125.4 868.384   1
   5  -1  -3 53346.7 892.201   1
   5  -1  -2 245734. 1902.04   1
   5   1  -2 237830. 1865.06   1
  -5  -1   1 115076. 621.466   4
   5  -1  -1 115145. 1304.60   1
   5   1   0 106771. 1245.63   1
   5  -1   0 105967. 1240.15   1
   5  -1   0 104391. 402.995   5
  -5   1  -1 162.863 16.1183   4
   5   1   1 72.6553 69.5958   1
   5  -1   2 49086.6 836.829   1
   5   1   2 48739.8 845.657   1
   5   1   3 146741. 1484.60   1
   5  -1   3 147906. 1437.56   1
   5  -1   4 260391. 2137.95   2
   5   1   4 260260. 1985.82   1
   5  -1   5 4732.26 310.829   2
   5   1   5 4754.67 268.858   1
   5   1   5 4493.58 312.206   2
   5   1   6 49203.4 1072.94   2
   5  -1   6 48133.0 1046.81   2
   5   1   6 48133.1 849.080   1
   5  -1   7 4474.10 345.369   2
   5   1   7 4577.07 353.677   2
   5  -1   8 29081.1 915.958   2
   5   1   8 30975.5 963.293   2
   5  -1   9 11249.9 595.004   2
   5   1   9 11659.5 617.866   2
   5  -1  10 128.652 82.5502   2
   5   1  10 686.852 169.451   2
   5  -1  10 535.929 70.5232  19
   5   1  10 335.279 56.7843  19
   5  -1  10 467.528 63.0068  12
   5  -1  11 23348.8 439.865  19
   5   1  11 23450.4 441.169  19
   5  -1  11 23531.3 934.499   2
   5   1  11 22854.1 923.439   2
   5   1  12 4610.04 427.638   2
   5  -1  12 4094.21 193.678  19
   5  -1  12 5107.67 444.279   2
   5   1  12 4359.06 201.242  19
   5  -1  13 16189.6 385.712  19
   5   1  13 16604.0 390.703  19
   5   1  14-16.3412 52.3190  19
   5  -1  14 41.8502 50.0869  19
   5  -1  15 17510.5 386.412  19
   5   1  15 17527.6 386.859  19
   5  -1  16 16889.9 355.210  19
   5   1  16 16506.3 315.709  10
   5   1  16 16409.6 352.148  19
   5  -1  17 116.669 46.9317  19
   5  -1  17 123.066 44.4811   8
   5   1  17 116.691 41.2297  19
   5  -1  18 753.151 62.4784   8
   5  -1  18 725.502 61.7168  19
   5   1  18 729.999 62.8240  19
  -5   2  20 137.816 30.3505  14
  -5   2  19 444.211 55.8580  14
  -5  -2  19 501.235 51.5091   7
  -5  -2  18 202.379 48.2041  14
  -5   2  18 138.058 45.6944  14
  -5  -2  18 145.149 42.3869   7
  -5  -2  18 155.629 40.9755  12
  -5  -2  17 59.0705 44.8109  14
  -5   2  17 85.0927 35.7166  16
  -5  -2  17 40.6528 45.6259   8
  -5  -2  17 36.4512 38.8450   7
  -5  -2  17 23.5703 36.1916  12
  -5   2  16 4599.10 206.598  10
  -5  -2  16 4506.74 198.878  14
  -5   2  16 4280.48 175.549  16
  -5  -2  16 4575.74 212.119   8
  -5  -2  16 4589.56 191.151  12
  -5  -2  16 4600.38 202.064   7
  -5   2  15 2093.25 146.043  10
  -5  -2  15 1977.92 144.332   8
  -5   2  15 1936.02 129.938  16
  -5  -2  15 2105.05 135.471  12
  -5  -2  15 1907.68 141.208   7
  -5  -2  15 2088.74 143.491  14
  -5   2  14 3563.28 189.540  10
  -5  -2  14 3412.99 180.268  14
  -5  -2  14 3332.26 185.459   8
  -5  -2  14 3395.31 171.464  12
  -5  -2  14 3688.39 190.465   7
  -5   2  14 3583.10 176.249  16
  -5   2  13 1524.71 125.180  10
  -5  -2  13 1569.60 123.564  14
  -5   2  13 1657.91 110.849   6
  -5  -2  13 1652.88 127.766   8
  -5  -2  13 1596.95 251.513   3
  -5  -2  13 1703.94 124.602  12
  -5  -2  13 1648.82 127.251   7
  -5   2  13 1570.97 120.821  16
  -5   2  12 11957.1 329.963  10
  -5  -2  12 12116.4 305.431  12
  -5  -2  12 11617.5 312.486  14
  -5  -2  12 12029.2 657.365   3
  -5  -2  12 12125.5 326.492   8
  -5   2  12 11980.7 297.871   6
  -5   2  12 11884.1 313.676  16
  -5   2  11 36831.6 557.537  10
  -5  -2  11 36578.2 1104.61   3
  -5  -2  11 36642.3 512.369  12
  -5   2  11 36525.7 530.595  16
  -5  -2  11 37035.3 540.418   8
  -5   2  11 36719.1 519.181   6
  -5  -2  11 36849.9 530.030  14
  -5   2  10 3591.26 167.472  10
  -5  -2  10 3726.74 163.318   8
  -5  -2  10 3593.76 155.936  12
  -5  -2  10 3487.07 329.470   3
  -5   2  10 3428.76 158.516   6
  -5  -2  10 3372.58 155.138  14
  -5  -2   9 3069.93 301.897   3
  -5   2   9 2989.33 144.952   6
  -5  -2   8 96.7262 62.5760   3
  -5   2   8 192.019 45.7940   6
  -5  -2   7 19895.3 674.246   3
  -5   2   7 20399.7 349.929   6
   5   2  -7 19731.8 599.728   1
  -5  -2   6 11702.8 490.865   3
   5   2  -6 11545.7 475.857   1
  -5  -2   5 11387.3 455.496   3
   5   2  -5 11107.3 471.997   1
   5   2  -4-43.1856 76.2782   1
  -5  -2   4 240.492 75.3350   3
  -5  -2   3 12955.8 435.146   3
   5   2  -3 14248.8 539.919   1
  -5  -2   2 1943.58 98.1918   4
  -5  -2   2 1723.66 155.997   3
   5   2  -2 1827.25 204.901   1
  -5  -2   1 1951.79 98.0835   4
   5  -2  -1 1931.81 86.3192   5
   5   2  -1 2233.91 221.548   1
  -5  -2   1 1851.65 150.230   3
  -5  -2   0 49030.0 482.167   4
   5   2   0 49353.8 997.696   1
   5  -2   0 47884.4 397.551   5
   5  -2   1 50006.7 392.452   5
   5   2   1 52480.6 1031.38   1
   5  -2   2 97284.7 1102.14   2
   5   2   2 100189. 1434.42   1
   5   2   3 44632.5 967.679   1
  -5  -2  -3 43983.7 365.520   5
   5  -2   3 45139.5 804.433   2
   5  -2   4 20507.6 581.416   2
  -5  -2  -4 19582.3 242.401   5
   5   2   4 20430.7 658.207   1
   5   2   5 10281.3 466.296   2
   5   2   5 10186.2 468.428   1
   5  -2   5 10523.7 452.513   2
   5  -2   6 12324.4 517.083   2
   5   2   6 13042.7 532.210   1
   5   2   6 13500.3 563.171   2
   5   2   7 3088.20 261.428   1
   5  -2   7 2911.99 267.779   2
   5   2   7 3228.32 295.985   2
   5  -2   8-77.0226 64.2558   2
   5   2   8 95.4303 77.5556   2
   5   2   8 15.0942 37.3490  15
   5  -2   8 76.8953 35.2775  11
   5  -2   9 1573.37 213.761   2
   5   2   9 1416.65 208.218   2
   5  -2   9 1509.18 101.604  19
   5  -2   9 1255.93 91.4086  12
   5   2   9 1735.75 108.562  19
   5   2   9 1491.82 108.517  15
   5  -2   9 1464.90 106.214  11
   5   2  10 1224.30 101.600  15
   5  -2  10 919.387 172.950   2
   5  -2  10 1083.31 92.4123  19
   5  -2  10 1040.05 89.8084  12
   5  -2  10 1080.80 96.7905  11
   5   2  10 1080.52 91.7137  19
   5   2  11 4469.64 182.418  15
   5  -2  11 4436.31 184.671  19
   5   2  11 4359.56 184.763  19
   5  -2  11 4387.45 180.686  12
   5   2  11 4369.04 384.202   2
   5  -2  11 4248.67 376.941   2
   5  -2  11 4425.98 182.950  11
   5  -2  12 82.9244 37.1942  11
   5  -2  12 172.749 48.2592  19
   5  -2  12 131.852 51.8973  12
   5   2  12 182.371 52.8055  19
   5  -2  13 237.851 59.2079  19
   5   2  13 231.875 56.9541  19
   5  -2  14 7849.88 239.324  19
   5   2  14 7762.05 237.629  19
   5   2  15 1434.90 113.802  10
   5  -2  15 1211.87 91.2242  19
   5   2  15 1321.29 96.3598  19
   5   2  16 3234.88 147.055  10
   5  -2  16 3309.84 155.478   8
   5  -2  16 3220.29 129.341  19
   5   2  16 3218.67 130.548  19
   5   2  17 73.0314 27.2676  10
   5  -2  17 26.8296 21.9734  19
   5   2  17 101.666 29.2110  19
   5  -2  17 60.2343 35.4026   8
   5  -2  18 31.6980 23.4513   8
  -5   3  19 22.7483 18.0815  14
  -5   3  18 34.7489 23.5287  16
  -5   3  18 47.7560 29.0776  14
  -5  -3  18 37.8661 29.7532   7
  -5  -3  18 2.94241 26.0963  12
  -5  -3  17 123.695 45.9910   7
  -5  -3  17 96.7763 39.3734  12
  -5   3  17 50.0457 29.7237  16
  -5   3  16 4299.60 174.400  16
  -5  -3  16 4338.67 185.555   7
  -5  -3  16 4140.59 172.307  12
  -5   3  16 4345.09 193.622  10
  -5   3  15 3619.52 174.971  16
  -5  -3  15 3491.50 173.258   8
  -5  -3  15 3864.81 186.744   7
  -5  -3  15 3818.12 176.585  12
  -5   3  15 3832.80 193.144  10
  -5   3  14 3621.86 194.661  10
  -5  -3  14 3758.55 181.326   8
  -5  -3  14 4154.90 201.511   7
  -5  -3  14 3961.75 184.924  12
  -5   3  14 3857.01 190.119  16
  -5   3  13 735.102 98.6592  10
  -5  -3  13 741.288 87.3024   8
  -5  -3  13 951.690 106.918   7
  -5  -3  13 851.111 94.6237  12
  -5   3  13 815.811 98.4137  16
  -5   3  12 1492.86 126.769  16
  -5  -3  12 1464.06 115.749   8
  -5   3  12 1475.16 127.582  10
  -5  -3  12 1568.04 130.000   7
  -5  -3  12 1591.40 124.288  12
  -5   3  11 38.0963 44.9328  10
  -5  -3  11 30.2471 38.8456   8
  -5  -3  11 175.366 81.6862   3
  -5  -3  11 64.1722 50.9828   7
  -5  -3  11 6.81275 42.8140  12
  -5   3  11 81.4622 46.5541   6
  -5   3  11 126.601 49.2134  16
  -5   3  10 1536.85 125.435  10
  -5  -3  10 1618.22 108.963   8
  -5  -3  10 1661.12 126.585   7
  -5  -3  10 1474.57 118.075  12
  -5   3  10 1588.88 122.807   6
  -5   3   9 16970.6 380.579  10
  -5  -3   9 15801.9 687.389   3
  -5  -3   9 17462.1 331.310   8
  -5   3   9 16709.2 348.623  15
  -5   3   9 16314.3 324.111  13
  -5  -3   9 16519.2 368.607   7
  -5  -3   9 17036.4 368.925  12
  -5   3   9 16717.2 383.563   6
  -5  -3   9 17283.2 321.386  17
  -5   3   8 1839.94 122.769  10
  -5   3   8 1761.44 126.869   6
  -5  -3   8 2101.28 244.298   3
  -5   3   8 1795.17 112.101  13
  -5  -3   8 1913.45 111.140  17
  -5  -3   8 1904.13 122.730   7
  -5  -3   8 1836.57 121.152  12
  -5   3   8 2022.33 123.341  15
  -5   3   7 27.5057 38.0045  15
  -5   3   7 64.4921 33.6290  10
  -5   3   7 12.2912 28.7999  13
   5   3  -7 104.606 73.2593   1
  -5  -3   7 123.972 36.2182   7
  -5  -3   7 19.1442 39.4576  12
  -5   3   7 6.47832 38.2785   6
  -5  -3   7 4.30579 32.3447  17
  -5   3   6 17703.4 370.624   6
  -5  -3   6 17097.8 617.375   3
  -5  -3   6 17978.5 344.210  12
   5   3  -6 17314.9 681.791   1
  -5  -3   5 24855.3 703.482   3
   5   3  -5 23887.4 814.654   1
  -5   3   5 24679.0 424.592   6
  -5  -3   4 34190.9 767.380   3
   5  -3  -4 35385.1 487.746   5
   5   3  -4 34846.9 989.528   1
  -5   3   4 35391.2 495.090   6
   5   3  -3 85.2491 77.8793   1
   5  -3  -3 23.5770 31.8696   5
   5   3  -2 33036.8 965.350   1
   5  -3  -2 31899.5 433.819   5
  -5  -3   1 14883.1 300.542   4
   5  -3  -1 15084.1 290.542   5
   5   3  -1 15163.0 657.187   1
   5   3   0 1298.79 200.788   1
   5  -3   0 1534.95 93.4985   5
  -5  -3   0 1416.77 97.1763   4
  -5  -3  -1 4419.91 170.012   4
   5   3   1 4767.58 378.554   1
   5  -3   1 4226.85 150.983   5
  -5  -3  -2 1036.29 89.4712   4
   5   3   2 842.284 161.025   1
   5   3   3 18097.7 732.163   1
   5  -3   4 247.770 53.0631  11
  -5  -3  -4 160.720 38.2065   5
   5   3   4 223.740 54.6790  15
   5   3   4 246.247 84.3539   1
   5   3   5 2138.77 132.287  15
   5   3   5 2509.48 282.062   1
   5  -3   5 2365.07 135.727  11
   5   3   6 1269.41 110.511  15
   5   3   6 906.963 177.793   1
   5  -3   6 1165.71 99.8388  11
   5   3   7 4453.49 198.321  15
   5  -3   7 4783.34 202.107  11
   5   3   8 17927.2 400.378  15
   5  -3   8 18051.6 395.391  11
   5   3   9 4549.76 204.791  15
   5  -3   9 4508.27 203.466  11
   5   3  10 854.562 94.9908  15
   5  -3  10 992.275 85.2421  12
   5  -3  10 1013.02 103.069  11
   5   3  11 14287.3 345.132  15
   5  -3  11 13809.8 302.032  12
   5  -3  11 13729.9 338.270  11
   5   3  12 2398.35 137.479  15
   5  -3  12 2266.63 133.633  11
   5  -3  12 2537.61 132.018  12
   5  -3  13 18.0879 31.3764  11
   5   3  13 23.0372 33.0628  15
   5   3  14 1034.55 99.5747  10
   5   3  15 1452.80 103.715  10
   5  -3  15 1140.27 87.6452   8
   5   3  16 37.4434 32.6781  10
   5  -3  16-29.3210 26.3846   8
   5   3  17 420.579 40.0286  10
   5  -3  17 344.284 36.0161   8
  -5   4  17 3451.42 103.104  16
  -5  -4  17 3471.74 107.984  12
  -5   4  16 2937.74 118.969  16
  -5  -4  16 2906.64 118.989  12
  -5   4  15 6771.06 206.581  16
  -5  -4  15 6455.99 196.834  12
  -5  -4  14 2737.43 148.032   7
  -5  -4  14 2621.66 139.865  12
  -5   4  14 2699.55 147.302  16
  -5  -4  13 473.291 78.1723   7
  -5  -4  13 425.339 68.6782  12
  -5   4  13 555.930 83.2756  16
  -5  -4  12 1184.77 113.701   7
  -5  -4  12 844.216 77.6406  11
  -5  -4  12 1140.38 108.879  12
  -5   4  12 930.650 98.5774  10
  -5   4  12 920.406 104.637  16
  -5   4  11 4413.23 204.738  10
  -5  -4  11 4692.40 213.958   7
  -5  -4  11 4811.10 211.899  12
  -5  -4  11 4669.77 191.250  11
  -5   4  11 4617.02 213.759  16
  -5   4  10 15632.6 375.858  10
  -5   4  10 15233.4 332.390  13
  -5   4  10 15785.4 389.811  16
  -5  -4  10 15474.5 377.455   7
  -5  -4  10 15749.7 379.590  12
  -5   4   9 12144.5 311.858  13
  -5  -4   9 12046.7 330.631   7
  -5  -4   9 12156.8 334.270  12
  -5   4   9 12312.5 327.755  10
  -5   4   9 12061.5 338.212  16
  -5   4   8 1990.80 131.209  10
  -5  -4   8 2141.46 127.699   9
  -5   4   8 2068.14 137.049  13
  -5  -4   8 2140.35 141.711   7
  -5  -4   8 2045.15 142.723  12
  -5  -4   8 2139.62 129.327  18
  -5   4   8 2022.60 140.051  16
  -5  -4   7 50.6660 43.7930   9
  -5   4   7 47.4648 40.6136  13
  -5  -4   7 58.5637 47.5208   7
  -5  -4   7 38.7162 45.9658  12
   5  -4  -7 56.1228 41.2091   5
  -5   4   7 61.6919 38.3732   6
   5  -4  -6 171.405 55.2119   5
  -5  -4   6 225.217 58.5670   9
  -5   4   6 240.775 62.1859  13
  -5  -4   6 158.027 51.9187   7
  -5  -4   6 169.339 50.9292  12
  -5   4   6 175.000 50.9964   6
   5  -4  -5 128.663 52.9591   5
  -5  -4   5 138.068 48.2760  12
  -5  -4   5 142.104 52.0386   9
  -5   4   5 128.513 44.7644  16
  -5  -4   5 148.442 45.8422   7
  -5   4   5 91.9301 50.3597  13
   5   4  -5 83.3862 88.2123   1
  -5   4   5 117.295 45.2676   6
  -5  -4   4 3802.26 184.894   9
  -5   4   4 3950.03 184.957   6
  -5   4   4 3804.77 185.462  13
  -5   4   4 3784.49 161.285  16
   5   4  -4 3904.44 375.926   1
   5  -4  -4 3964.99 189.736   5
  -5  -4   3 1366.24 116.944   9
  -5   4   3 1519.87 121.573  13
   5   4  -3 1436.55 249.088   1
  -5   4   3 1479.29 112.823   6
   5  -4  -3 1540.66 118.271   5
  -5  -4   2 1800.30 132.155   9
   5  -4  -2 1823.52 123.343   5
  -5   4   2 1814.23 129.350  13
   5   4  -2 2083.14 292.181   1
  -5   4   2 1691.38 117.466   6
   5   4  -1 18172.6 349.353  15
  -5   4   1 19029.0 396.941  13
   5   4  -1 18987.1 851.650   1
  -5   4   1 18628.8 366.731   6
   5  -4  -1 19170.1 361.034  11
  -5  -4   1 18088.8 404.892   9
   5  -4  -1 19172.1 388.594   5
   5  -4   0 15196.4 340.861   5
   5   4   0 14930.4 331.682  15
  -5   4   0 14574.9 342.700  13
   5   4   0 15610.4 769.717   1
  -5  -4   0 14773.4 369.331   9
  -5   4   0 15384.5 321.445   6
   5  -4   0 14655.3 327.651  11
   5   4   1 8364.47 257.290  15
  -5  -4  -1 8157.66 244.341   4
  -5  -4  -1 8490.01 281.943   9
  -5   4  -1 8708.35 262.233  13
   5   4   1 8615.74 576.758   1
   5  -4   1 8082.23 251.525  11
   5   4   2 117.301 51.2007  15
  -5  -4  -2 78.5819 36.2472   4
  -5  -4  -2 105.181 52.7009   9
  -5   4  -2 209.105 55.9377  13
   5  -4   2 172.345 56.2369  11
  -5  -4  -3 4787.84 195.187   4
  -5   4  -3 4772.31 187.400  13
   5   4   3 5217.29 452.265   1
   5  -4   3 4760.05 207.006  11
   5   4   3 4769.21 210.097  15
  -5  -4  -4 5996.54 222.236   4
   5   4   4 6019.33 239.193  15
   5   4   4 5414.34 451.999   1
   5  -4   4 5835.72 232.212  11
   5   4   5 807.082 98.2097  15
  -5  -4  -5 829.249 86.0362   4
   5   4   5 775.914 180.965   1
   5  -4   5 790.837 96.5828  11
   5   4   6 6608.82 258.492  15
  -5  -4  -6 6374.84 234.427   4
  -5  -4  -6 6267.54 219.237  18
   5  -4   6 6522.60 254.262  11
   5   4   7 1309.14 124.040  15
   5  -4   7 1427.66 126.208  11
   5   4   8 113.617 59.6544  15
   5  -4   8 27.6020 47.9787  11
   5   4   9 16.2462 45.1029  15
   5  -4   9 24.4174 47.5455  11
   5   4  10 21.6896 45.5076  15
   5  -4  10 25.7986 44.6679  11
   5   4  11 1763.67 119.969  15
   5   4  11 1635.64 122.214  10
   5  -4  11 1511.63 96.7301   8
   5  -4  11 1525.49 113.342  11
   5   4  12 2293.46 122.051  15
   5   4  12 2438.53 137.166  10
   5  -4  12 2334.08 124.022  11
   5  -4  12 2251.75 110.743   8
   5   4  13 1207.38 91.7741  10
   5  -4  13 1377.61 83.3739  11
   5  -4  13 1139.21 72.7522   8
   5   4  13 1352.22 81.5619  15
   5   4  14 150.212 38.7920  10
   5  -4  14 89.4960 23.9019   8
   5   4  15 1439.39 73.3623  10
  -5  -5  14 345.840 40.4116  12
  -5   5  14 375.707 42.9841  16
  -5   5  13 2567.35 115.719  16
  -5  -5  13 2677.09 113.536  12
  -5  -5  12 926.984 68.0762  11
  -5  -5  12 841.780 74.6852  12
  -5   5  12 850.689 76.5732  16
  -5   5  11 2002.65 119.672  16
  -5  -5  11 2211.66 122.652  12
  -5  -5  11 2004.50 111.419  11
  -5   5  10 4230.47 159.396  13
  -5   5  10 4213.93 175.786  16
  -5  -5  10 4442.05 181.556  12
  -5  -5  10 4187.37 174.500  11
  -5   5   9 4909.23 193.078  16
  -5   5   9 4699.40 184.665  13
  -5  -5   9 4972.80 198.454  12
  -5  -5   9 4841.69 198.898  11
  -5  -5   8 3423.12 152.592  18
  -5   5   8 3355.73 168.221  13
  -5  -5   8 3629.60 177.609  12
  -5   5   8 3189.07 156.369  16
  -5   5   7-5.57277 44.7389  13
  -5  -5   7 49.9118 50.5450  12
  -5   5   7 24.8901 41.3456  16
  -5  -5   7-22.8816 36.2697  18
  -5  -5   6 31.7526 50.0210  18
  -5   5   6 83.7752 51.8290  13
  -5  -5   6 43.1591 45.8976  12
  -5   5   6 17.3836 36.0158  16
  -5  -5   5 8028.63 273.540  18
  -5   5   5 8057.70 279.395  13
  -5  -5   5 8095.42 270.119  12
  -5  -5   4-10.8047 45.3507  12
  -5  -5   4 161.798 57.7746  18
  -5   5   4 55.5464 54.5024  13
  -5  -5   3 171.223 59.0040  18
  -5   5   3 189.693 61.4757  13
  -5  -5   3 214.306 56.9866  12
  -5   5   2 5597.84 234.986  13
  -5  -5   2 5348.92 236.706  18
  -5   5   1 7536.69 267.686  13
  -5  -5   1 7294.06 275.136  18
  -5  -5   0 752.170 99.0677  18
   5   5   0 618.853 76.4783  15
  -5   5   0 691.155 91.8788  13
   5  -5   0 652.356 77.8383  11
   5   5   1 48.8240 41.6456  15
  -5   5  -1 27.5688 47.0394  13
  -5  -5  -1 62.6312 49.9609  18
   5  -5   1 100.962 46.9499  11
   5   5   2 404.118 65.9197  15
  -5  -5  -2 427.282 78.9934  18
  -5   5  -2 410.836 67.4896  13
   5  -5   2 448.682 66.0665  11
  -5  -5  -3 32.0822 45.5274  18
   5   5   3-7.17264 47.7952  15
  -5   5  -3-20.9137 48.1849  13
   5  -5   3 57.3268 44.6948  11
   5   5   4 84.8864 52.6738  15
  -5  -5  -4 72.5190 45.3831  18
   5  -5   4 111.807 54.5852  11
   5   5   5 1813.15 133.797  15
   5  -5   5 1928.46 138.725  11
  -5  -5  -5 1730.08 121.766  18
   5   5   6 4.24066 44.1261  15
  -5  -5  -6 12.0398 32.1840  18
   5  -5   6 1.10242 46.3300  11
   5   5   7 77.7122 50.7050  15
   5  -5   7 106.841 53.1500  11
   5   5   8 1316.88 108.441  15
   5  -5   8 1256.89 105.168  11
   5   5   9 478.395 66.3878  15
   5  -5   9 500.516 69.6504  11
   5  -5  10 539.903 65.0080  11
   5   5  10 397.462 45.1816  10
   5   5  10 538.052 63.4513  15
   5   5  11 792.284 52.9534  10
   5  -5  11 992.955 71.6350  11
   5   5  11 909.501 68.0480  15
   5   5  12 188.521 29.5098  15
   5  -5  12 272.672 33.9386  11
  -5  -6  10 20.9552 17.8291  11
  -5  -6  10-10.5007 16.8453  12
  -5  -6   9-0.43264 23.0789  11
  -5   6   9 19.0378 20.4093  13
  -5  -6   9 22.3062 24.3264  12
  -5  -6   8 4324.20 146.984  11
  -5   6   8 4408.34 137.945  13
  -5  -6   8 4226.58 130.897  12
  -5   6   7 1107.01 79.4193  13
  -5  -6   7 1115.82 74.7400  12
  -5  -6   7 1074.46 82.5479  11
  -5  -6   6 528.132 65.4508  11
  -5   6   6 571.909 65.3200  13
  -5  -6   6 492.894 56.0771  12
  -5   6   5 3351.01 148.565  13
  -5  -6   5 3305.17 134.018  12
  -5  -6   5 3592.66 147.605  18
  -5  -6   5 3524.08 152.961  11
  -5  -6   4 6434.02 188.418  12
  -5   6   4 6540.57 209.440  13
  -5  -6   4 6344.74 203.082  18
  -5   6   3 1917.26 118.808  13
  -5  -6   3 1713.76 100.787  12
  -5  -6   3 1720.11 114.238  18
  -5   6   2 814.152 80.7238  13
  -5  -6   2 735.933 69.3109  12
  -5  -6   2 779.967 83.1324  18
  -5  -6   1 187.626 55.3823  18
  -5   6   1 96.2172 40.6566  13
  -5  -6   1 85.8527 32.6849  12
  -5   6   0 1062.38 85.6038  13
  -5  -6   0 1000.08 79.0481  12
  -5  -6   0 1176.20 98.2340  18
   5   6   1 500.658 51.9026  15
  -5   6  -1 600.330 64.9640  13
  -5  -6  -1 553.401 70.6225  18
  -5  -6  -1 512.087 58.2068  12
   5  -6   1 493.822 54.8401  11
  -5  -6  -2 973.725 85.2809  18
  -5   6  -2 1163.73 77.8638  13
  -5  -6  -2 1038.40 74.8684  12
   5  -6   2 1033.87 76.2139  11
   5   6   2 1104.28 77.5940  15
   5   6   3 293.144 45.0167  15
  -5  -6  -3 271.291 39.0922  12
  -5  -6  -3 298.219 51.2251  18
   5  -6   3 375.936 49.8541  11
   5   6   4 344.631 49.6362  15
  -5  -6  -4 304.533 39.8830  12
   5  -6   4 361.943 50.7257  11
   5   6   5 67.5026 33.3282  15
   5  -6   5 86.9638 31.9024  11
   5   6   6 209.507 39.3748  15
   5  -6   6 177.378 36.5342  11
   5   6   7 282.532 40.0081  15
   5  -6   7 279.427 40.2621  11
   5   6   8 179.460 29.1683  15
   5  -6   8 227.781 31.9848  11
  -6   0  21-3.43953 20.1446  14
  -6   0  20 794.018 68.2665  14
  -6   0  19 37.7835 39.3642  14
  -6   0  19 9.34438 24.2654   7
  -6   0  18 15405.6 352.561  14
  -6   0  18 14793.0 302.356   7
  -6   0  17 61.5630 55.5978  14
  -6   0  16 114.661 55.8423  14
  -6   0  15 91.0688 54.9363  14
  -6   0  15 6.37173 52.8668   8
  -6   0  14 13708.9 351.668  14
  -6   0  14 14756.0 682.105   3
  -6   0  14 13752.4 353.357   8
  -6   0  13 2.45198 43.9137  14
  -6   0  13 56.7758 40.1587   8
  -6   0  12 17390.2 363.307  14
  -6   0  12 18064.7 374.221   8
  -6   0  12 17854.0 731.498   3
  -6   0  11 33.7238 65.5113   3
  -6   0  10 16407.5 650.209   3
  -6   0   9 13.9285 16.6100   6
  -6   0   9-33.8715 77.1325   3
  -6   0   8 135103. 1703.75   3
   6   0  -8 136903. 1429.80   1
  -6   0   7 153.847 92.0145   3
   6   0  -7 7.60792 56.2794   1
   6   0  -6 237758. 1940.48   1
   6   0  -5 21.6861 54.4918   1
   6   0  -4 23218.4 606.413   1
   6   0  -3 30.0698 60.7202   1
   6   0  -2 216046. 1827.39   1
  -6   0   1 1.66997 20.0050   4
   6   0  -1-36.2714 64.5757   1
  -6   0   0 8206.02 152.994   4
   6   0   0 8066.89 354.699   1
   6   0   1 72.9055 63.4023   1
   6   0   2 226.825 76.7604   1
   6   0   3-6.81649 58.6695   1
   6   0   4 72662.0 1054.33   1
   6   0   5 39.3648 71.8766   2
   6   0   5 4.90427 55.5570   1
   6   0   6 48919.3 1125.56   2
   6   0   6 49019.5 843.695   1
   6   0   7-129.211 77.1085   2
   6   0   8 104451. 1835.52   2
   6   0   9-48.2710 68.9963   2
   6   0  10 843.103 202.688   2
   6   0  11-163.429 103.400   2
   6   0  11-23.9325 39.0214  19
   6   0  12 5475.47 230.187  19
   6   0  13-20.8029 55.4602  19
   6   0  14 283.308 64.1454  19
   6   0  15-2.82763 48.2702  19
   6   0  16 596.196 64.6743   8
   6   0  16 751.762 83.7650  19
   6   0  17 20.1773 26.6517   8
   6   0  17 2.60787 33.2554  19
   6   0  18 7800.20 183.107  19
  -6   1  21 1683.87 71.8658  14
  -6   1  20 3761.14 134.756  14
  -6  -1  20 3337.97 99.5220   7
  -6  -1  20 3736.90 131.954  14
  -6  -1  19 12053.7 273.776  14
  -6   1  19 12020.3 275.120  14
  -6  -1  19 11726.9 241.020   7
  -6   1  18 1728.37 120.926  14
  -6  -1  18 1702.53 120.877  14
  -6  -1  18 1667.49 109.293   7
  -6  -1  17 344.556 72.5796  14
  -6   1  17 178.180 55.6563  14
  -6  -1  17 399.307 57.0903  12
  -6  -1  17 269.850 59.6442   7
  -6  -1  16 313.986 74.6018  14
  -6   1  16 289.777 61.9540  14
  -6  -1  16 286.913 74.0698   8
  -6  -1  16 304.768 56.9926  12
  -6  -1  15 1694.62 133.679  14
  -6  -1  15 1706.12 138.573   8
  -6  -1  15 1671.67 110.826  12
  -6   1  14 17269.2 349.766  16
  -6  -1  14 17658.5 793.692   3
  -6  -1  14 16252.4 399.047   8
  -6  -1  14 16301.6 333.743  12
  -6   1  14 16466.9 376.540  10
  -6  -1  14 16466.2 390.808  14
  -6   1  13 8432.04 266.360  10
  -6  -1  13 8532.60 272.202  14
  -6  -1  13 8368.09 278.053   8
  -6  -1  13 7830.18 227.752  12
  -6  -1  13 8274.95 541.926   3
  -6   1  13 8432.73 246.958  16
  -6  -1  12 7647.97 213.936  17
  -6  -1  12 7319.78 497.707   3
  -6  -1  12 7365.85 250.001   8
  -6   1  12 7865.17 440.164   3
  -6  -1  12 6933.89 205.427  12
  -6  -1  12 7345.25 241.831  14
  -6   1  12 7086.94 237.062  10
  -6   1  12 7382.82 227.226  16
  -6  -1  11 20534.5 380.344  14
  -6  -1  11 20572.5 393.265   8
  -6  -1  11 19826.8 793.364   3
  -6   1  11 20140.3 686.273   3
  -6   1  11 20419.1 331.565   6
  -6   1  11 20815.0 383.877  10
  -6   1  11 20781.9 366.722  16
  -6   1  10 5746.77 174.451   6
  -6  -1  10 5250.27 393.835   3
  -6   1  10 5265.95 341.589   3
  -6   1   9 44286.8 478.721   6
  -6  -1   9 46663.2 1112.09   3
  -6   1   9 45122.0 958.289   3
   6   1  -8 9107.74 373.698   1
  -6  -1   8 8113.60 446.880   3
  -6   1   8 8280.30 399.733   3
  -6   1   8 8134.36 201.350   6
   6   1  -7 186178. 1757.40   1
  -6  -1   7 185964. 2031.47   3
   6   1  -6 23666.0 641.509   1
  -6  -1   6 23868.4 697.376   3
   6  -1  -5 3578.89 257.759   1
   6   1  -5 3681.62 259.481   1
   6  -1  -4 12679.8 479.652   1
   6   1  -4 12082.4 465.771   1
   6  -1  -3 5139.36 310.346   1
   6   1  -3 5087.70 304.830   1
   6   1  -2 419.207 100.607   1
  -6  -1   2 462.031 53.7218   4
   6  -1  -2 606.757 121.440   1
  -6  -1   1 38628.7 393.426   4
   6   1  -1 39120.1 828.360   1
   6  -1  -1 39890.8 834.731   1
  -6  -1   0 70828.1 536.097   4
   6  -1   0 69589.0 1103.18   1
   6   1   0 71823.2 1116.32   1
   6  -1   0 70186.7 322.763   5
  -6   1  -1 27198.5 207.078   4
   6   1   1 27101.2 690.103   1
   6  -1   1 26992.3 685.328   1
   6  -1   1 27582.2 171.457   5
   6   1   2 72.4676 72.8152   1
   6  -1   2 351.760 101.079   1
   6  -1   3 861.254 128.522   1
   6   1   3 518.819 115.016   1
   6  -1   4 37640.9 878.729   2
   6   1   4 39340.9 836.116   1
   6  -1   4 40452.7 820.971   1
   6   1   5 1989.24 196.332   1
   6   1   5 1916.07 224.221   2
   6  -1   5 1891.41 212.833   2
   6   1   6 94722.7 1583.83   2
   6   1   6 97716.0 1303.36   1
   6  -1   6 94496.3 1541.64   2
   6  -1   7 17357.8 701.824   2
   6   1   7 17040.5 707.687   2
   6  -1   8-81.3961 86.1857   2
   6   1   8 77.5679 98.6451   2
   6   1   9 5045.26 177.872  15
   6  -1   9 5141.29 182.555  11
   6  -1   9 5012.93 414.113   2
   6   1   9 4774.52 417.163   2
   6  -1  10 3606.54 157.574  11
   6   1  10 3095.22 333.840   2
   6  -1  10 3504.00 171.761  19
   6  -1  10 3455.84 356.175   2
   6   1  10 3568.18 173.613  19
   6  -1  11 7512.33 256.541  19
   6  -1  11 8048.37 551.034   2
   6   1  11 7360.54 534.415   2
   6   1  11 7543.21 257.525  19
   6   1  12 128.345 48.3524  19
   6  -1  12 183.194 56.3989  19
   6  -1  13 6861.14 252.470  19
   6   1  13 6568.33 248.239  19
   6  -1  14 833.189 94.2575  19
   6   1  14 759.384 89.7498  19
   6  -1  15 483.436 74.1434  19
   6   1  15 408.559 70.8874  19
   6   1  16 920.650 73.0178  10
   6  -1  16 1014.24 86.6450  19
   6   1  16 1030.92 89.0075  19
   6  -1  17 59.4425 31.4934  19
   6  -1  17 77.1942 33.4059   8
   6   1  17 73.9372 32.3304  19
   6  -1  18 376.176 40.3156  19
   6  -1  18 405.601 41.3160   8
   6   1  18 389.444 41.4145  19
  -6   2  20 7.51641 20.4032  14
  -6   2  19 251.989 43.1036  14
  -6  -2  19 197.691 37.9395   7
  -6  -2  18 1237.47 92.9469  14
  -6   2  18 1016.29 83.9688  14
  -6  -2  18 1108.49 77.4174  12
  -6  -2  18 1182.99 88.9663   7
  -6  -2  17 105.676 45.2484  14
  -6   2  17 169.350 46.0321  14
  -6  -2  17 171.158 50.5141   7
  -6  -2  17 135.329 42.2941  12
  -6   2  17 128.166 34.8573  16
  -6  -2  16 4790.02 206.641  14
  -6  -2  16 5168.31 221.985   8
  -6  -2  16 4462.74 181.278  12
  -6  -2  16 4871.66 208.463   7
  -6   2  16 4639.14 182.269  16
  -6   2  15 1255.72 116.273  10
  -6  -2  15 1294.85 115.351  14
  -6  -2  15 1400.14 123.023   8
  -6   2  15 1316.54 108.886  16
  -6  -2  15 1316.94 107.975  12
  -6  -2  15 1268.89 116.230   7
  -6   2  14 2415.61 158.552  10
  -6  -2  14 2426.08 155.119  14
  -6  -2  14 2293.68 153.077   8
  -6  -2  14 2309.80 139.651  12
  -6  -2  14 2468.09 159.066   7
  -6   2  14 2484.35 151.860  16
  -6   2  13 21908.4 462.119  10
  -6  -2  13 22177.9 901.881   3
  -6  -2  13 21533.0 449.461   8
  -6  -2  13 21426.4 411.878  12
  -6  -2  13 22155.5 456.155   7
  -6  -2  13 22260.7 448.081  14
  -6   2  13 21424.0 434.200  16
  -6  -2  12 10765.0 304.691  14
  -6  -2  12 10914.4 626.443   3
  -6  -2  12 10608.6 306.764   8
  -6  -2  12 10628.7 286.232  12
  -6   2  12 10353.4 278.102   6
  -6   2  12 10908.8 306.371  16
  -6   2  12 10370.7 311.072  10
  -6   2  11 1959.57 135.016  10
  -6  -2  11 1974.83 131.695  14
  -6  -2  11 1982.20 272.499   3
  -6  -2  11 1837.66 128.242   8
  -6  -2  11 2019.94 113.611  17
  -6  -2  11 2075.70 127.433  12
  -6   2  11 1966.36 123.860   6
  -6   2  11 1863.28 128.297  16
  -6   2  10 42576.2 585.125  10
  -6   2  10 41424.4 551.990   6
  -6  -2  10 42092.9 551.770   8
  -6  -2  10 41600.6 549.507  14
  -6  -2  10 41436.6 525.058  12
  -6   2  10 41780.0 561.663  16
  -6  -2  10 40777.8 491.416  17
  -6   2   9 37665.8 524.200  10
  -6  -2   9 37929.5 498.877  14
  -6  -2   9 38303.2 1065.41   3
  -6   2   9 36807.7 511.266   6
  -6   2   9 37168.2 508.534  16
  -6  -2   8 15118.7 641.245   3
  -6   2   8 14885.0 320.252   6
   6   2  -7 1915.71 208.112   1
  -6   2   7 1589.38 157.422   3
  -6   2   7 1806.37 112.302   6
  -6  -2   6 10174.3 480.792   3
   6   2  -6 9982.88 472.690   1
  -6  -2   5 81566.8 1282.01   3
   6   2  -5 82342.9 1375.00   1
   6   2  -4 58.0031 73.3715   1
  -6  -2   4-63.3561 54.7399   3
  -6  -2   3 5597.82 310.066   3
   6   2  -3 5695.28 365.380   1
  -6  -2   2 73419.2 623.440   4
  -6  -2   2 72501.6 1055.76   3
  -6  -2   1 19902.4 329.571   4
   6   2  -1 19890.9 677.111   1
   6  -2  -1 19774.6 264.331   5
  -6  -2   0 3056.74 133.293   4
   6   2   0 3183.09 277.124   1
   6  -2   0 2991.06 99.9991   5
  -6  -2  -1 8864.09 226.325   4
   6   2   1 8902.32 457.867   1
   6  -2   1 8214.03 157.431   5
   6  -2   2 12509.6 438.268   2
   6   2   2 12836.9 551.960   1
   6  -2   3 84084.0 1188.30   2
   6   2   3 79427.2 1376.80   1
   6   2   4 19256.0 655.511   2
   6   2   4 19297.4 680.946   1
   6  -2   4 19623.4 611.679   2
   6   2   5 7002.99 413.327   2
   6   2   5 6815.12 408.708   1
   6  -2   5 7071.45 390.901   2
   6  -2   6 126.408 68.6666   2
   6   2   6 186.753 76.4832   1
   6   2   7 69.3565 35.7767  15
   6  -2   7-98.7758 74.1754   2
   6   2   7 48.0244 89.2882   2
   6  -2   8 13692.9 322.726  11
   6   2   8 13997.7 662.481   2
   6   2   8 13469.0 319.453  15
   6  -2   8 14300.1 638.298   2
   6   2   9 2892.65 153.220  15
   6  -2   9 2573.14 144.847  11
   6   2   9 2863.97 142.149  19
   6  -2   9 3009.00 299.493   2
   6  -2   9 2679.49 137.582  19
   6  -2   9 2762.52 131.603  12
   6   2  10 4333.93 187.317  15
   6   2  10 4324.99 181.941  19
   6  -2  10 4446.47 190.262  11
   6  -2  10 4563.49 175.941  12
   6  -2  10 4388.00 181.981  19
   6   2  10 4216.34 377.281   2
   6  -2  10 5127.96 405.406   2
   6   2  11 293.507 58.8243  15
   6  -2  11 375.245 62.7871  11
   6  -2  11 216.552 50.2462  19
   6   2  11 244.626 54.6927  19
   6   2  12 2941.80 154.336  19
   6  -2  12 3027.12 149.380  11
   6  -2  12 2795.37 149.579  19
   6  -2  13 9100.58 259.841  19
   6   2  13 8652.20 254.165  19
   6   2  14 197.550 48.4591  19
   6  -2  14 211.281 46.7012  19
   6  -2  15 628.021 64.7637  19
   6   2  15 508.932 61.7600  19
   6   2  16 3654.98 143.816  10
   6  -2  16 3886.58 155.840   8
   6  -2  16 3315.61 119.344  19
   6   2  16 3606.31 125.653  19
   6   2  17 1519.32 74.0128  10
   6  -2  17 1544.38 85.4603   8
  -6   3  18 1241.53 71.5591  14
  -6  -3  18 1234.66 70.9140  12
  -6   3  18 1108.02 60.2781  16
  -6  -3  17 154.901 44.8870   7
  -6  -3  17 103.502 35.8264  12
  -6   3  17 113.206 37.2518  14
  -6   3  17 167.602 41.1130  16
  -6  -3  16 2590.91 142.620   7
  -6  -3  16 2320.59 127.450  12
  -6   3  16 2250.72 125.976  16
  -6   3  15 1665.74 120.416  16
  -6  -3  15 1624.24 123.662   7
  -6  -3  15 1575.00 114.238  12
  -6  -3  14 3137.67 175.265   7
  -6  -3  14 3063.45 161.375  12
  -6   3  14 3143.73 180.281  10
  -6   3  14 3022.19 167.308  16
  -6   3  13 32.8985 51.9692  10
  -6  -3  13 33.7866 52.6836   7
  -6  -3  13 22.8153 44.3534  12
  -6   3  13-32.9948 50.5603  16
  -6  -3  12 13476.7 331.077   8
  -6  -3  12 13391.1 359.917   7
  -6  -3  12 13365.1 344.970  12
  -6   3  12 13718.3 365.027  16
  -6   3  12 13901.0 375.063  10
  -6  -3  11 1404.39 112.513   8
  -6  -3  11 1468.50 123.673   7
  -6  -3  11 1251.78 111.039  12
  -6   3  11 1491.21 121.337   6
  -6   3  11 1575.47 130.305  10
  -6   3  11 1372.81 122.327  16
  -6  -3  10 4430.40 174.653  17
  -6   3  10 4054.38 197.883  10
  -6  -3  10 4070.43 366.383   3
  -6  -3  10 4295.10 177.366   8
  -6  -3  10 4076.13 193.652   7
  -6  -3  10 4329.63 194.979  12
  -6   3  10 4367.74 200.341   6
  -6   3  10 4179.46 199.713  16
  -6   3   9 491.668 74.3353  10
  -6   3   9 484.322 63.5731  13
  -6  -3   9 474.781 110.166   3
  -6  -3   9 513.464 73.3560   7
  -6   3   9 520.322 76.9707   6
  -6  -3   9 491.305 69.1825  17
  -6  -3   9 522.218 74.0691  12
  -6   3   9 407.373 70.2789  16
  -6  -3   8 5510.26 189.217   9
  -6  -3   8 4668.80 180.972  17
  -6  -3   8 4106.21 342.556   3
  -6   3   8 4648.21 180.564  13
  -6  -3   8 4549.06 188.237   7
  -6  -3   8 4773.29 194.799  12
  -6   3   8 4695.38 204.801   6
  -6   3   8 4860.75 199.576  16
  -6   3   8 5019.80 204.168  10
  -6   3   7 1777.88 117.921  10
  -6  -3   7 1578.66 105.958   9
  -6   3   7 1487.55 116.293   6
   6   3  -7 1571.42 215.498   1
  -6   3   7 1530.70 107.482  13
  -6  -3   7 1371.58 101.655   7
  -6  -3   7 1407.21 195.902   3
  -6  -3   7 1610.89 113.081  12
  -6  -3   7 1387.66 101.152  17
  -6   3   7 1515.65 110.200  16
  -6  -3   6 4358.32 172.619   9
  -6  -3   6 4549.92 328.254   3
  -6   3   6 4588.29 178.653  13
  -6  -3   6 4267.42 163.834   7
  -6  -3   6 4772.47 186.405  12
  -6   3   6 4455.46 192.951   6
  -6  -3   6 4701.05 180.721  17
   6   3  -6 4243.97 359.837   1
  -6   3   6 4554.59 176.616  10
  -6   3   6 4633.94 179.726  16
  -6  -3   5 2424.73 231.121   3
  -6   3   5 2710.76 136.603  13
  -6   3   5 2626.19 146.269   6
  -6  -3   5 2746.53 138.194  17
   6   3  -5 2563.67 280.014   1
   6   3  -4 4314.35 365.246   1
   6  -3  -4 4816.72 183.016   5
   6   3  -3 15543.8 694.420   1
   6  -3  -3 16518.5 323.188   5
   6  -3  -2 10143.6 244.937   5
   6   3  -2 10175.9 566.065   1
  -6  -3   1 3307.22 152.372   4
   6   3  -1 3445.40 325.068   1
   6  -3  -1 3524.04 139.908   5
  -6  -3   0 7105.54 223.385   4
   6   3   0 7261.07 483.983   1
   6  -3   0 7250.20 196.481   5
   6  -3   1 23022.2 340.759   5
  -6  -3  -1 21952.0 398.446   4
   6   3   1 22354.9 841.293   1
  -6  -3  -2 8107.07 250.014   4
   6   3   2 7484.86 489.646   1
  -6  -3  -3 92.1976 44.0743   4
   6   3   3 93.9077 40.8493  15
   6   3   3 176.690 96.3662   1
   6  -3   3 44.1143 36.1700  11
   6   3   4 7930.09 249.373  15
  -6  -3  -4 7937.32 231.936   9
   6   3   4 7956.60 509.480   1
   6  -3   4 7760.27 242.585  11
   6   3   5 2049.21 135.373  15
  -6  -3  -5 2089.20 120.075   9
   6   3   5 2243.56 265.006   1
   6  -3   5 2141.81 135.595  11
   6   3   6 2656.99 155.286  15
   6  -3   6 2687.23 154.998  11
   6   3   6 2926.25 306.573   1
   6   3   7 2763.04 163.301  15
   6  -3   7 2364.06 149.737  11
   6   3   8 3625.65 188.131  15
   6  -3   8 3785.47 188.767  11
   6   3   9-1.68759 49.1961  15
   6  -3   9 7.11863 41.7712  11
   6   3  10 82.4963 48.6123  15
   6  -3  10 159.964 58.6311  11
   6   3  11 427.397 70.1543  15
   6  -3  11 393.354 67.5837  11
   6   3  12 65.1965 39.4159  15
   6  -3  12 21.4436 35.1126  11
   6   3  13 51.6301 28.7454  15
   6  -3  13 92.1335 37.1495  11
   6   3  14 869.564 86.3087  10
   6   3  15 557.436 63.5112  10
   6  -3  15 357.967 49.4414   8
   6   3  16 27.5236 23.5334  10
   6  -3  16 12.1013 21.1120   8
  -6  -4  17 408.916 38.3009  12
  -6   4  17 354.977 35.6395  16
  -6   4  16 182.637 37.8042  16
  -6  -4  16 190.152 37.6620  12
  -6   4  15 1050.83 84.8179  16
  -6  -4  15 1047.07 81.4128  12
  -6   4  14 208.430 53.8526  16
  -6  -4  14 222.633 56.4060   7
  -6  -4  14 262.319 56.3929  12
  -6  -4  13 3048.67 160.224   7
  -6  -4  13 3291.44 160.979  12
  -6   4  13 3065.03 162.725  16
  -6  -4  12 2450.82 148.316   7
  -6  -4  12 2346.03 145.259  12
  -6  -4  12 2064.00 115.168  11
  -6   4  12 2234.66 144.938  16
  -6   4  11 3345.06 181.357  16
  -6  -4  11 3035.32 166.996   7
  -6  -4  11 3204.29 170.741  12
  -6   4  10 1413.19 107.753  13
  -6  -4  10 1503.76 121.324   7
  -6  -4  10 1413.24 120.423  12
  -6   4  10 1472.15 126.719  16
  -6  -4   9 11074.9 310.499   7
  -6  -4   9 11475.6 324.412  12
  -6   4   9 10545.1 292.951  13
  -6   4   9 11063.3 322.173  16
  -6  -4   8 1.92231 40.4645   9
  -6   4   8 17.0618 39.6949  13
  -6  -4   8 59.2348 49.7771   7
  -6  -4   8-18.4128 46.9801  12
  -6   4   8 3.29230 46.9016  16
  -6  -4   7 1858.68 128.381   9
   6  -4  -7 2098.28 143.836   5
  -6   4   7 1896.51 135.919  13
  -6  -4   7 2024.90 131.191   7
  -6  -4   7 2161.06 146.093  12
  -6   4   7 2041.66 140.485   6
  -6   4   7 2058.14 137.346  16
  -6  -4   6 6093.76 231.733   9
   6  -4  -6 6080.49 237.173   5
  -6   4   6 5611.39 227.369  13
  -6  -4   6 5665.27 205.474   7
  -6  -4   6 5834.49 232.627  12
  -6   4   6 5905.88 234.967   6
  -6   4   6 5903.12 218.838  16
  -6   4   5 4857.06 211.660   6
  -6   4   5 4937.69 212.992  13
  -6  -4   5 4815.23 209.747  12
   6   4  -5 5238.36 441.063   1
  -6  -4   5 4695.59 206.931   9
   6  -4  -5 4997.46 214.853   5
  -6   4   5 4888.06 192.940  16
  -6  -4   4 2647.46 159.331   9
  -6   4   4 2655.91 159.235  13
   6   4  -4 2771.28 326.361   1
  -6   4   4 2420.35 147.546   6
  -6   4   4 2460.68 131.327  16
   6  -4  -4 2474.72 148.865   5
  -6  -4   3 10631.3 314.453   9
  -6   4   3 10170.4 294.366   6
  -6   4   3 10517.1 307.146  13
   6   4  -3 11078.8 657.922   1
   6  -4  -3 9937.88 284.919   5
  -6   4   2 9316.79 275.835   6
  -6  -4   2 9329.36 297.656   9
  -6   4   2 9266.27 287.693  13
   6   4  -2 9446.20 614.190   1
   6  -4  -2 9447.86 273.740   5
   6   4  -1 21894.4 391.519  15
  -6  -4   1 21492.8 451.302   9
  -6   4   1 22467.4 441.097  13
   6   4  -1 22741.2 948.628   1
  -6   4   1 21619.2 405.666   6
   6  -4  -1 21513.6 389.661  11
   6  -4  -1 22034.9 409.408   5
   6   4   0 24858.0 436.538  15
  -6  -4   0 25089.7 489.786   9
  -6   4   0 25207.6 424.186   6
  -6   4   0 25380.9 462.484  13
   6   4   0 26102.4 1013.57   1
   6  -4   0 24562.2 431.606  11
   6   4   1 116.796 41.9303  15
  -6  -4  -1 116.555 44.8902   4
  -6  -4  -1 122.256 54.1523   9
  -6   4  -1 191.372 50.7508  13
   6   4   1 258.821 131.265   1
   6  -4   1 241.978 55.5173  11
   6   4   2 422.547 71.4083  15
  -6  -4  -2 404.289 65.7416   4
  -6  -4  -2 408.874 76.7289   9
  -6   4  -2 448.218 71.5547  13
   6   4   2 363.532 145.748   1
   6  -4   2 468.718 69.9385  11
  -6  -4  -3 12692.7 328.978   4
   6  -4   3 13011.0 343.864  11
  -6   4  -3 13019.2 311.830  13
   6   4   3 13789.6 729.892   1
   6   4   3 12887.6 345.033  15
   6   4   4 93.9000 50.3926  15
   6  -4   4 54.0121 46.0052  11
   6   4   5 64.1216 49.2612  15
   6  -4   5 104.993 55.9417  11
   6   4   6-3.04668 47.7740  15
   6  -4   6 31.5150 48.3871  11
   6   4   7 3646.53 193.782  15
   6  -4   7 3616.58 191.994  11
   6   4   8 6852.75 258.229  15
   6  -4   8 6812.66 256.311  11
   6   4   9 198.750 63.8580  15
   6  -4   9 209.719 57.4378  11
   6   4  10 6538.52 233.138  15
   6  -4  10 6460.82 230.790  11
   6   4  11 546.920 70.3949  15
   6   4  11 497.384 68.2966  10
   6  -4  11 529.212 68.3369  11
   6  -4  12 55.7072 33.8843  11
   6   4  12 42.5683 31.7554  15
   6   4  12 45.7813 36.5850  10
   6  -4  12 87.9231 30.0555   8
   6   4  13 3132.34 132.328  10
   6  -4  13 3066.27 111.061  11
   6   4  13 2908.37 105.301  15
   6   4  14 123.075 30.1507  10
  -6  -5  14 926.913 58.1112  12
  -6   5  14 953.406 60.4425  16
  -6   5  13 200.056 40.1172  16
  -6  -5  13 346.218 46.3140  12
  -6  -5  12 85.5728 37.9303  12
  -6  -5  12 110.170 30.2779  11
  -6   5  12 111.236 36.4967  16
  -6  -5  11-51.0392 34.1930  11
  -6   5  11-4.14056 32.7050  16
  -6  -5  11 11.1053 35.2400  12
  -6   5  10 1038.79 87.7743  16
  -6   5  10 1088.34 83.1623  13
  -6  -5  10 1129.28 94.2465  12
  -6  -5  10 1051.26 87.8345  11
  -6   5   9 1566.94 107.135  13
  -6   5   9 1494.36 106.604  16
  -6  -5   9 1492.27 111.791  12
  -6   5   8 1470.45 105.512  16
  -6   5   8 1546.91 114.973  13
  -6  -5   8 1665.71 121.034  12
  -6  -5   8 1545.27 103.773  18
  -6   5   7 3429.63 175.038  13
  -6  -5   7 3464.47 165.253  18
  -6  -5   7 3561.11 175.613  12
  -6   5   7 3253.43 150.707  16
  -6   5   6 3096.99 173.136  13
  -6  -5   6 2902.79 164.497  12
  -6  -5   6 3167.89 167.137  18
  -6   5   6 2868.03 138.788  16
  -6  -5   5-21.6712 47.7246  18
  -6   5   5 55.8496 51.4457  13
  -6  -5   5-19.6217 47.1533  12
  -6   5   4 803.452 98.9788  13
  -6  -5   4 697.534 89.3796  12
  -6  -5   4 617.066 87.5838  18
  -6  -5   3 2.72978 48.8203  18
  -6   5   3 63.0769 50.9170  13
  -6  -5   3 39.7254 42.5245  12
  -6  -5   2 142.493 58.5250  18
  -6   5   2 58.1694 50.8618  13
  -6   5   1 2100.61 145.158  13
  -6  -5   1 1896.69 144.613  18
   6   5   0 1204.17 98.0895  15
  -6   5   0 1236.63 109.515  13
  -6  -5   0 1173.53 116.309  18
   6  -5   0 1293.47 102.265  11
   6   5   1 1152.05 102.075  15
  -6  -5  -1 1404.14 124.750  18
  -6   5  -1 1384.12 115.135  13
   6  -5   1 1332.68 108.117  11
   6   5   2 4535.80 197.159  15
  -6   5  -2 4523.41 190.421  13
  -6  -5  -2 4556.55 211.366  18
   6  -5   2 4395.12 193.880  11
  -6  -5  -3 226.621 61.9207  18
   6   5   3 258.897 64.4010  15
  -6   5  -3 236.040 52.2252  13
   6  -5   3 148.841 53.4220  11
   6   5   4 2732.22 158.380  15
  -6  -5  -4 2693.46 153.473  18
   6  -5   4 2631.50 153.627  11
   6   5   5 448.616 71.9142  15
  -6  -5  -5 455.005 66.0279  18
   6  -5   5 456.596 71.6553  11
   6   5   6 155.509 55.6862  15
   6  -5   6 201.297 54.0201  11
   6   5   7 2238.45 137.459  15
   6  -5   7 2215.82 135.104  11
   6   5   8 941.968 88.4540  15
   6  -5   8 830.465 85.0711  11
   6   5   9 231.634 50.3559  15
   6  -5   9 266.607 51.4120  11
   6   5  10 23.6260 27.9679  15
   6  -5  10-5.29186 28.6752  11
   6   5  11 188.864 33.7885  15
   6  -5  11 196.392 32.1369  11
  -6  -6   9 1425.25 72.1127  11
  -6  -6   9 1342.12 67.9561  12
  -6  -6   8 20.4157 28.3055  11
  -6  -6   8 48.9931 27.0661  12
  -6   6   8 39.7555 26.8017  13
  -6   6   7 2091.96 101.388  13
  -6  -6   7 1934.88 94.3231  12
  -6  -6   7 2058.28 104.972  11
  -6  -6   6 690.661 69.2251  11
  -6   6   6 646.686 65.1234  13
  -6  -6   6 627.064 60.0398  12
  -6  -6   5 481.391 63.0634  11
  -6   6   5 530.702 64.7903  13
  -6  -6   5 509.355 56.9588  12
  -6  -6   5 571.749 60.5371  18
  -6   6   4 282.945 52.5266  13
  -6  -6   4 303.436 48.4463  12
  -6  -6   4 221.613 48.1121  18
  -6  -6   3 101.637 40.8930  18
  -6   6   3 10.5255 39.0630  13
  -6  -6   3 138.935 38.8162  12
  -6   6   2 801.252 75.9082  13
  -6  -6   2 620.852 64.1339  12
  -6  -6   2 783.761 79.1207  18
  -6  -6   1 171.739 41.6057  12
  -6   6   1 165.279 46.3841  13
  -6  -6   1 171.237 46.1324  18
  -6   6   0 151.221 40.4306  13
  -6  -6   0 51.0248 32.9407  12
  -6  -6   0 90.2995 41.2340  18
  -6   6  -1 149.971 39.0273  13
  -6  -6  -1 118.844 38.6084  12
  -6  -6  -1 75.9997 40.4740  18
   6   6   2 405.165 45.1798  15
  -6   6  -2 425.935 48.0169  13
  -6  -6  -2 439.527 50.2687  12
   6  -6   2 464.603 48.1647  11
  -6  -6  -2 408.419 57.2216  18
   6   6   3 136.363 31.1800  15
  -6  -6  -3 139.201 32.2207  12
  -6  -6  -3 168.365 37.7363  18
   6  -6   3 162.696 33.9426  11
  -6  -6  -4 928.638 61.7553  12
   6  -6   4 924.814 66.3894  11
   6   6   4 864.390 64.6353  15
   6   6   5 57.6091 28.4607  15
  -6  -6  -5 12.1624 18.7999  12
   6  -6   5-6.69380 25.0166  11
   6   6   6 86.6750 28.2669  15
   6  -6   6 106.916 28.9005  11
   6   6   7 160.132 27.2028  15
   6  -6   7 235.483 31.4074  11
  -7   0  21 515.183 42.9887  14
  -7   0  20-27.4684 31.3499  14
  -7   0  19 810.369 66.7766   7
  -7   0  19 839.647 78.1902  14
  -7   0  18 91.9555 53.2825  14
  -7   0  17 67982.4 766.568  14
  -7   0  16 120.371 70.3179  14
  -7   0  15 80523.8 862.192  14
  -7   0  14-5.64280 49.9030  14
  -7   0  14 492.574 128.767   3
  -7   0  13 4782.44 201.996  14
  -7   0  13 4451.26 378.525   3
  -7   0  12-41.7914 43.5140  14
  -7   0  12 44.9855 60.5166   3
  -7   0  11 20617.8 371.719  14
  -7   0  11 20642.9 779.044   3
  -7   0  10 110.990 63.9111   3
  -7   0   9 654.017 141.803   3
   7   0  -8-63.2626 51.5045   1
  -7   0   8-68.5260 71.7866   3
   7   0  -7 2557.42 226.755   1
   7   0  -6-3.04639 57.6817   1
   7   0  -5 413554. 2826.10   1
   7   0  -4 131.464 94.3974   1
   7   0  -3 479291. 3000.88   1
   7   0  -2-2.86183 69.4802   1
  -7   0   1 112234. 607.619   4
   7   0  -1 113732. 1462.96   1
  -7   0   0 249.001 36.7269   4
   7   0   0 26.0666 71.8432   1
   7   0   1 23250.0 657.807   1
  -7   0  -1 22970.9 286.695   4
   7   0   2-12.0304 65.8081   1
   7   0   3 1148.48 151.710   1
   7   0   4 0.49531 74.8970   1
   7   0   5 6964.86 435.060   2
   7   0   5 7383.60 371.330   1
   7   0   6-34.5629 94.2824   2
   7   0   6 236.112 74.3324   1
   7   0   7 9495.31 556.855   2
   7   0   8-208.623 60.9478   2
   7   0   8 16.4833 28.8755  11
   7   0   9 30392.0 436.099  11
   7   0   9 33671.3 1129.79   2
   7   0  10-10.7200 75.9290   2
   7   0  11 27614.8 505.384  19
   7   0  11 28650.3 1068.60   2
   7   0  12-29.9922 50.6941  19
   7   0  13 22.6331 51.0653  19
   7   0  14-6.25713 45.3168  19
   7   0  15 295.335 60.5070  19
   7   0  16-32.3726 27.9449   8
   7   0  16-6.12862 40.7866  19
   7   0  17 296.434 46.1759  19
   7   0  18-18.8756 21.2923  19
  -7  -1  20 6739.35 171.350  14
  -7   1  20 6789.36 170.160  14
  -7  -1  20 6463.25 141.786   7
  -7  -1  19 362.444 56.3016  14
  -7   1  19 304.823 53.2674  14
  -7  -1  19 410.814 54.1791   7
  -7  -1  18 2966.00 151.576  14
  -7   1  18 3066.88 151.706  14
  -7  -1  18 3196.77 149.278   7
  -7  -1  17 1066.86 105.955  14
  -7   1  17 908.899 94.5423  14
  -7  -1  17 938.612 93.6392   7
  -7  -1  16 20547.9 435.959  14
  -7   1  16 20446.3 423.975  14
  -7  -1  15 346.123 72.6470  14
  -7   1  15 323.814 69.1221  14
  -7   1  15 253.199 51.1695  16
  -7  -1  14 1104.50 110.544  14
  -7   1  14 1049.09 101.311  14
  -7  -1  14 1227.52 121.655   8
  -7   1  14 1278.90 103.790  16
  -7  -1  13 29773.2 512.179  14
  -7  -1  13 30249.7 532.638   8
  -7  -1  13 29077.4 1027.61   3
  -7  -1  13 29621.4 444.467  17
  -7   1  13 28539.7 465.150  16
  -7  -1  12 16358.5 379.678   8
  -7  -1  12 17560.3 785.208   3
  -7   1  12 17199.8 671.165   3
  -7  -1  12 16863.0 368.545  14
  -7   1  12 17003.8 353.271  16
  -7  -1  12 17487.2 341.249  17
  -7   1  11 5248.01 201.919  10
  -7  -1  11 5346.80 200.719  14
  -7  -1  11 5163.61 205.950   8
  -7  -1  11 5096.91 413.525   3
  -7   1  11 5131.88 361.577   3
  -7  -1  11 5154.18 185.610  17
  -7   1  11 5261.94 172.573   6
  -7   1  11 5168.56 193.555  16
  -7   1  10 8793.69 247.403  10
  -7  -1  10 8714.32 238.008  14
  -7  -1  10 8860.86 254.090   8
  -7  -1  10 8738.21 521.057   3
  -7   1  10 8759.79 460.084   3
  -7   1  10 8395.83 217.914   6
  -7  -1   9 40994.4 1079.36   3
  -7   1   9 40783.3 970.542   3
  -7   1   9 39362.9 468.550   6
   7   1  -8 101751. 1390.24   1
  -7  -1   8 101870. 1636.16   3
  -7   1   8 99292.7 1481.26   3
   7   1  -7 316.714 87.1457   1
  -7  -1   7 271.572 97.0594   3
   7   1  -6 250.191 104.829   1
  -7  -1   6 255.290 101.903   3
   7   1  -5 66816.5 1178.50   1
   7  -1  -5 67475.8 1209.26   1
   7   1  -4 77683.6 1282.26   1
   7  -1  -4 78292.1 1292.00   1
   7  -1  -3 303217. 2539.08   1
   7   1  -3 313965. 2557.09   1
   7   1  -2 22206.1 678.854   1
  -7  -1   2 21908.5 319.499   4
   7  -1  -2 22239.2 687.087   1
  -7  -1   1 1865.26 97.7019   4
   7  -1  -1 1816.64 211.649   1
   7   1  -1 1940.21 210.711   1
  -7  -1   0 193063. 962.570   4
   7  -1   0 196099. 2018.28   1
   7   1   0 196407. 2012.35   1
   7  -1   1 5078.51 327.857   1
   7   1   1 4951.79 329.069   1
   7   1   2 80298.6 1290.72   1
   7  -1   2 82910.5 1301.08   1
   7   1   3 1105.87 158.496   1
   7  -1   3 1244.16 171.912   1
   7   1   4 15738.2 575.017   1
   7  -1   4 15118.9 549.776   1
   7   1   5 2906.65 290.281   2
   7   1   5 2936.47 252.095   1
   7  -1   5 3417.26 298.048   2
   7   1   6 8190.45 498.450   2
   7   1   6 8162.48 408.665   1
   7  -1   6 7973.95 477.603   2
   7   1   7 1618.90 228.815   2
   7  -1   7 2147.72 259.120   2
   7   1   8 12287.6 285.848  15
   7   1   8 13327.4 689.530   2
   7  -1   8 12196.9 291.755  11
   7  -1   8 12566.1 656.370   2
   7   1   9 64.1792 39.6682  15
   7  -1   9-21.5242 71.4904   2
   7  -1   9 116.904 48.4173  11
   7   1  10 19608.4 366.282  15
   7  -1  10 19271.2 407.300  19
   7   1  10 19472.4 409.786  19
   7  -1  10 19359.6 374.318  11
   7  -1  10 19526.0 852.020   2
   7   1  10 19836.1 872.249   2
   7   1  11 1070.99 105.022  19
   7  -1  11 1207.81 94.2990  11
   7  -1  11 1112.89 108.731  19
   7   1  12 130.363 54.8211  19
   7  -1  12 14.2375 49.6462  19
   7   1  13 4452.34 201.956  19
   7  -1  13 4500.39 201.653  19
   7  -1  14 99.5908 45.6891  19
   7   1  14 87.9653 46.3607  19
   7  -1  15 1814.10 116.306  19
   7   1  15 1792.03 117.591  19
   7   1  16 13.2004 21.3771  10
   7  -1  16 1.07025 33.9798   8
   7  -1  16-1.92591 30.3849  19
   7   1  16 23.3772 31.9337  19
   7  -1  17 1343.90 77.0449   8
   7  -1  17 1470.12 81.0183  19
   7   1  17 1462.31 81.0283  19
  -7   2  19 200.764 38.6848  14
  -7  -2  19 222.653 39.3876   7
  -7   2  18 2338.03 117.396  14
  -7  -2  18 2435.00 101.443  12
  -7  -2  18 2469.54 124.175   7
  -7  -2  17 1021.04 95.8087  14
  -7   2  17 1026.13 89.7142  14
  -7  -2  17 954.054 76.1491  12
  -7  -2  17 1083.17 95.8301   7
  -7   2  17 931.338 75.1849  16
  -7  -2  16 100.321 53.7893  14
  -7  -2  16 57.2573 47.5461   7
  -7  -2  16 139.690 42.5709  12
  -7   2  16 167.211 48.9098  16
  -7  -2  15 3.66136 45.9990  14
  -7  -2  15 33.0089 51.1315   7
  -7  -2  15-21.9618 38.7781  12
  -7   2  15 54.7289 44.3296  16
  -7  -2  14 11356.9 327.032  14
  -7  -2  14 10737.7 285.461  12
  -7  -2  14 11122.7 330.191   7
  -7   2  14 11403.2 315.772  16
  -7   2  13 409.558 76.9530  10
  -7  -2  13 376.918 70.8657  14
  -7  -2  13 479.967 87.7341   8
  -7  -2  13 400.133 67.6195  12
  -7   2  13 383.786 68.9194  16
  -7  -2  12 1204.84 110.223  14
  -7   2  12 1014.82 106.192  10
  -7  -2  12 1163.82 110.890   8
  -7  -2  12 1272.12 103.560  12
  -7  -2  12 733.879 175.620   3
  -7  -2  12 1107.56 92.4188  17
  -7   2  12 1111.09 96.4799   6
  -7   2  12 1012.37 101.390  16
  -7   2  11 12714.7 340.955  10
  -7  -2  11 12566.7 323.243  14
  -7  -2  11 12510.8 324.797   8
  -7  -2  11 12721.7 673.993   3
  -7  -2  11 12750.3 303.835  12
  -7   2  11 12770.1 313.605   6
  -7  -2  11 12906.5 296.971  17
  -7   2  11 12875.6 332.041  16
  -7   2  10 30347.5 506.849  10
  -7  -2  10 29264.6 471.678  14
  -7  -2  10 29477.9 474.138   8
  -7  -2  10 29098.7 990.539   3
  -7  -2  10 29265.8 444.747  12
  -7   2  10 29065.3 468.921   6
  -7  -2  10 29856.0 443.854  17
  -7   2  10 28256.1 476.883  16
  -7   2   9 1978.42 126.340   6
  -7  -2   9 2119.31 125.929  14
  -7  -2   9 1953.00 250.664   3
  -7  -2   9 2100.38 117.363  12
  -7  -2   9 2079.97 119.852  17
  -7   2   9 2122.77 131.743  10
  -7   2   9 2056.29 128.165  16
  -7   2   8 1070.46 90.8681  10
  -7  -2   8 1047.05 85.7884  14
  -7  -2   8 1121.22 188.078   3
  -7   2   8 1051.74 92.4661   6
  -7   2   8 1036.30 88.4468  16
   7   2  -7 26298.7 799.671   1
  -7  -2   7 26737.0 844.000   3
  -7  -2   6 1428.49 196.208   3
   7   2  -6 1494.82 201.821   1
  -7  -2   5 70900.4 1273.88   3
   7   2  -5 75887.6 1411.16   1
  -7  -2   4 844.889 139.117   3
   7   2  -4 822.450 168.720   1
  -7  -2   3 2883.19 240.742   3
   7   2  -3 3007.43 288.820   1
  -7  -2   2 6161.53 194.776   4
   7   2  -2 6059.57 405.906   1
   7  -2  -2 6302.25 158.316   5
  -7  -2   1 5693.40 188.646   4
   7   2  -1 5834.31 398.947   1
   7  -2  -1 5370.82 137.715   5
   7   2   0 527.151 139.875   1
   7  -2   0 659.343 47.1955   5
  -7  -2   0 723.637 75.4012   4
  -7  -2  -1 14269.7 305.554   4
   7   2   1 14457.2 622.766   1
   7   2   2 23925.0 796.571   1
   7  -2   3 14802.7 540.341   2
   7   2   3 14982.9 633.869   1
   7   2   4 34723.3 947.196   2
   7   2   4 34213.8 958.375   1
   7  -2   4 34975.8 872.620   2
   7   2   5 168.235 42.3938  15
   7  -2   5 256.922 67.1285   2
   7   2   5 460.051 121.895   2
   7   2   5-33.6985 65.3569   1
   7  -2   5 233.545 51.1687  11
   7   2   6 10414.8 280.043  15
   7  -2   6 10529.2 281.405  11
   7  -2   6 10603.0 532.705   2
   7   2   6 10537.7 523.220   1
   7   2   6 9807.38 537.907   2
   7   2   7 427.361 66.3448  15
   7  -2   7 301.694 102.258   2
   7   2   7 309.974 113.710   2
   7  -2   7 470.428 70.2084  11
   7   2   8 8568.32 265.175  15
   7   2   8 9482.09 565.914   2
   7  -2   8 9278.37 275.950  11
   7  -2   8 8273.88 500.250   2
   7   2   9 7213.80 246.454  15
   7  -2   9 7327.88 231.719  19
   7  -2   9 7545.47 253.325  11
   7   2   9 7337.80 234.408  19
   7  -2   9 7379.83 484.340   2
   7   2   9 6693.87 473.680   2
   7   2  10 239.104 62.7630  15
   7   2  10 173.549 51.5095  19
   7  -2  10 240.510 52.9981  19
   7  -2  10 249.894 56.3195  11
   7   2  11 1497.76 112.653  15
   7  -2  11 1485.08 111.968  11
   7  -2  11 1392.08 106.498  19
   7   2  11 1444.35 111.256  19
   7  -2  12 477.273 65.9906  11
   7  -2  12 466.728 68.1408  19
   7   2  12 492.395 63.7603  15
   7   2  12 439.274 65.1190  19
   7  -2  13 708.842 77.4317  19
   7   2  13 703.060 75.9063  19
   7   2  14 243.753 46.5165  19
   7  -2  14 243.512 47.2455  19
   7   2  15 299.512 51.7898  10
   7  -2  15 240.717 39.3622  19
   7   2  15 195.393 36.7896  19
   7   2  16 850.973 64.2491  10
   7  -2  16 865.685 70.4588   8
   7  -2  16 779.197 51.4176  19
   7   2  16 764.688 51.8978  19
   7  -2  17 608.250 48.4216   8
  -7   3  18 375.669 38.5480  14
  -7  -3  18 389.568 39.8308  12
  -7   3  18 428.965 38.5291  16
  -7   3  17 263.791 41.3576  14
  -7  -3  17 286.496 51.2313   7
  -7  -3  17 197.515 39.8387  12
  -7   3  17 193.425 39.3987  16
  -7   3  16 736.261 66.6755  14
  -7  -3  16 822.371 85.1824   7
  -7  -3  16 774.697 72.2273  12
  -7   3  16 740.528 75.7634  16
  -7  -3  15 3122.77 164.499   7
  -7  -3  15 2923.97 145.892  12
  -7   3  15 2934.42 153.487  16
  -7   3  14 1094.84 106.940  16
  -7  -3  14 1184.32 110.648   7
  -7  -3  14 1072.50 96.4132  12
  -7   3  13 1995.37 143.540  16
  -7  -3  13 2390.19 155.567   7
  -7  -3  13 2393.26 144.638  12
  -7  -3  12 1999.23 144.405   7
  -7  -3  12 2184.41 142.705  12
  -7   3  12 2056.78 147.698  16
  -7  -3  11 3682.01 189.906   7
  -7  -3  11 4070.84 191.351  12
  -7  -3  11 4159.63 173.222  17
  -7   3  11 4033.31 199.297  16
  -7  -3  10 192.087 50.6930  12
  -7   3  10 150.910 40.9215  13
  -7  -3  10 255.524 60.6257   7
  -7   3  10 179.227 50.2192   6
  -7  -3  10 119.089 47.4195  17
  -7   3  10 148.073 53.8115  16
  -7  -3   9 26038.2 425.907   9
  -7  -3   9 24647.9 876.364   3
  -7   3   9 24999.7 427.791  13
  -7  -3   9 24400.0 449.833   7
  -7  -3   9 25807.9 463.609  12
  -7   3   9 26022.6 487.087   6
  -7  -3   9 25930.3 443.644  17
  -7   3   9 25711.5 478.290  16
  -7  -3   8 6714.70 221.314   9
  -7  -3   8 6410.29 434.738   3
  -7   3   8 6657.97 223.724  13
  -7  -3   8 5881.95 214.511   7
  -7  -3   8 6569.07 232.475  12
  -7  -3   8 6621.15 226.299  17
  -7   3   8 6784.26 249.356   6
  -7   3   8 6708.82 238.682  16
  -7  -3   7 14103.1 325.246  17
  -7  -3   7 12826.3 308.592   9
  -7   3   7 13314.4 345.238   6
  -7  -3   7 12758.6 590.929   3
  -7   3   7 13183.0 314.989  13
  -7  -3   7 12906.5 298.924   7
  -7  -3   7 13159.2 320.767  12
   7   3  -7 12211.2 608.003   1
  -7   3   7 13110.9 320.716  16
  -7  -3   6 5256.36 199.356   9
  -7  -3   6 4710.06 344.990   3
  -7   3   6 5271.80 199.501  13
  -7  -3   6 5161.21 180.626   7
  -7   3   6 5329.61 217.015   6
  -7  -3   6 5064.89 197.603  17
   7   3  -6 4693.86 389.460   1
  -7   3   6 5351.35 197.854  16
  -7  -3   5 42295.4 561.001   9
  -7   3   5 41806.0 554.280  13
  -7  -3   5 43145.7 567.067  17
   7   3  -5 42529.7 1191.63   1
   7  -3  -5 42449.1 555.756   5
  -7   3   5 42852.2 533.239  16
  -7  -3   4 6384.67 219.380   9
  -7   3   4 6646.53 221.480  13
   7   3  -4 6117.44 457.462   1
  -7  -3   4 6485.16 218.314  17
   7  -3  -4 6659.31 213.233   5
  -7  -3   3 861.178 83.9185   9
  -7   3   3 900.471 87.5575  13
  -7  -3   3 867.244 85.1600  17
   7  -3  -3 886.749 79.1060   5
  -7  -3   2 1055.28 91.9665   9
  -7   3   2 1096.93 90.9663  13
   7   3  -2 1014.34 201.394   1
  -7  -3   2 1113.76 95.4181  17
   7  -3  -2 989.339 80.5919   5
  -7  -3   1 30.1587 31.9490   4
  -7  -3   1 43.5281 33.3179   9
  -7   3   1 36.1685 33.9976  13
   7   3  -1-49.0036 73.8240   1
  -7  -3   1 53.7988 38.0263  17
  -7  -3   0 4463.90 189.700   4
  -7  -3   0 4650.31 187.875   9
  -7  -3   0 5037.54 188.725  17
  -7   3   0 4943.68 185.428  13
   7   3   0 4934.92 418.975   1
   7  -3   0 4839.14 156.608   5
   7   3   1 4836.23 185.296  15
   7   3   1 4941.76 416.081   1
  -7  -3  -1 4709.31 197.830   4
  -7  -3  -1 5041.37 194.690   9
  -7   3  -1 5248.12 189.405  13
   7  -3   1 4786.08 180.852  11
   7   3   2 1093.19 94.7029  15
  -7  -3  -2 1127.10 101.609   4
  -7  -3  -2 1146.73 98.4711   9
  -7   3  -2 1087.53 87.9045  13
   7   3   2 1268.36 221.819   1
   7  -3   2 1065.28 93.1774  11
   7   3   3 4305.73 187.879  15
  -7  -3  -3 4268.62 197.189   4
   7   3   3 4139.00 385.037   1
  -7  -3  -3 3977.77 172.234   9
  -7   3  -3 4071.37 162.445  13
   7  -3   3 4231.00 182.244  11
  -7  -3  -4 4.86554 39.0116   4
   7   3   4-11.0441 40.4607  15
  -7  -3  -4 13.3927 38.0419   9
   7   3   4-72.3366 81.8943   1
   7  -3   4 20.9889 35.8903  11
   7   3   5 13380.3 345.311  15
   7  -3   5 13193.1 338.253  11
   7  -3   6 739.404 90.4577  11
   7   3   6 679.306 90.8285  15
   7   3   6 855.772 173.112   1
   7   3   7 10641.0 317.871  15
   7  -3   7 10403.2 313.421  11
   7   3   8 245.767 62.4064  15
   7  -3   8 309.155 67.9381  11
   7   3   9 392.700 76.8572  15
   7  -3   9 253.852 61.8403  11
   7   3  10 4.32720 46.0284  15
   7  -3  10 50.1479 44.3789  11
   7   3  11-6.38683 39.8760  15
   7  -3  11-19.3742 40.8025  11
   7   3  12 429.962 60.4109  15
   7  -3  12 539.713 67.9874  11
   7   3  13-23.0266 29.3752  15
   7  -3  13 26.6918 25.2548  11
   7   3  14 183.149 46.2651  10
   7   3  15 380.166 49.2193  10
   7  -3  15 332.082 42.8850   8
  -7  -4  16 17.5571 23.6550  12
  -7   4  16 10.1539 23.6638  16
  -7   4  15 1180.58 86.3165  16
  -7  -4  15 1114.44 79.0793  12
  -7  -4  14 5389.21 190.530   7
  -7  -4  14 5180.12 180.404  12
  -7   4  14 5441.89 193.396  16
  -7  -4  13 568.741 75.8767   7
  -7  -4  13 554.014 70.9656  12
  -7   4  13 509.383 74.5536  16
  -7  -4  12 1281.31 109.856   7
  -7  -4  12 1262.52 107.211  12
  -7   4  12 1310.32 112.260  16
  -7  -4  11 127.451 50.9567  12
  -7  -4  11 180.088 59.7591   7
  -7   4  11 195.379 61.5780  16
  -7   4  10 4609.41 185.124  13
  -7  -4  10 4366.81 193.493   7
  -7  -4  10 4639.23 206.367  12
  -7   4  10 4624.79 206.755  16
  -7  -4   9 758.559 81.0805   9
  -7   4   9 654.839 78.2305  13
  -7  -4   9 654.920 80.6779   7
  -7  -4   9 571.549 83.0006  12
  -7   4   9 798.562 96.9781  16
  -7  -4   8 67.5098 41.1165   9
  -7   4   8 156.751 53.4483  13
  -7  -4   8 155.007 55.3958   7
  -7  -4   8 55.3495 49.2725  12
  -7   4   8 126.213 50.8196  16
  -7  -4   7 844.838 94.9351   9
  -7   4   7 786.263 94.0437  13
  -7  -4   7 808.661 82.4286   7
  -7  -4   7 901.194 99.4484  12
  -7   4   7 814.420 90.5480  16
  -7  -4   6 7019.15 254.909   9
  -7   4   6 7236.96 260.765  13
   7  -4  -6 7603.74 259.754   5
  -7  -4   6 7010.24 258.287  12
  -7   4   6 7106.80 240.404  16
  -7  -4   5 3456.84 183.351   9
   7  -4  -5 3900.74 185.697   5
  -7   4   5 3598.78 187.430  13
  -7  -4   5 3703.71 188.225  12
  -7   4   5 3737.87 188.356   6
   7   4  -5 3765.44 388.763   1
  -7   4   5 3952.22 175.187  16
  -7   4   4 2804.87 166.986  13
  -7  -4   4 3015.88 174.159   9
   7   4  -4 3228.33 364.569   1
  -7   4   4 2884.61 164.564   6
   7  -4  -4 2988.35 158.953   5
  -7  -4   3 11531.7 334.247   9
  -7   4   3 12168.2 336.282  13
   7   4  -3 12179.3 704.524   1
  -7   4   3 11571.3 319.311   6
   7  -4  -3 12516.6 311.628   5
  -7  -4   2 3741.97 196.399   9
  -7   4   2 3405.95 181.578  13
  -7   4   2 3317.27 169.145   6
   7   4  -2 3784.64 400.209   1
   7  -4  -2 3368.80 160.976   5
   7   4  -1 5468.21 202.064  15
   7   4  -1 5362.78 474.285   1
  -7  -4   1 5601.08 237.846   9
  -7   4   1 5558.97 227.876  13
  -7   4   1 5070.62 204.162   6
   7  -4  -1 5307.41 199.475  11
   7   4   0 175.129 48.3561  15
  -7  -4   0 114.655 53.1520   9
  -7   4   0 153.225 59.1858  13
  -7   4   0 100.430 42.6878   6
   7  -4   0 161.937 52.0986  11
   7   4   1 9571.13 285.746  15
  -7  -4  -1 9756.70 291.394   4
  -7  -4  -1 9833.14 311.333   9
  -7   4  -1 9475.68 285.008  13
   7  -4   1 9381.52 279.928  11
   7   4   1 10299.6 650.677   1
  -7  -4  -2 1271.72 110.418   4
  -7  -4  -2 1427.32 126.229   9
  -7   4  -2 1273.97 107.063  13
   7  -4   2 1345.20 113.028  11
   7   4   2 1326.47 114.280  15
   7   4   3 1554.07 126.949  15
  -7  -4  -3 1302.47 109.316   4
  -7  -4  -3 1576.17 127.716   9
  -7   4  -3 1545.65 113.731  13
   7  -4   3 1552.04 125.409  11
   7   4   4 3304.15 182.947  15
   7  -4   4 3018.38 173.167  11
   7   4   5 1594.33 132.446  15
   7  -4   5 1449.31 125.644  11
   7   4   6 5770.21 240.994  15
   7  -4   6 5342.93 229.092  11
   7   4   7 8986.78 297.553  15
   7  -4   7 8733.70 291.865  11
   7   4   8 45.2226 47.7785  15
   7  -4   8 73.3789 56.4309  11
   7   4   9 4085.45 189.685  15
   7  -4   9 3998.33 185.051  11
   7   4  10 268.389 59.3497  15
   7  -4  10 305.963 60.1100  11
   7   4  11 59.8603 39.3934  15
   7   4  11 23.7044 32.6517  10
   7  -4  11 67.2705 35.2397  11
   7   4  12 34.5972 26.8622  15
   7   4  12 25.3474 32.2378  10
   7  -4  12 81.4903 31.8926  11
   7  -4  12 17.7238 25.9721   8
   7   4  13 114.825 23.5238  15
   7   4  13 99.0437 29.2015  10
   7  -4  13 151.602 26.7269  11
  -7  -5  14 119.670 24.7304  12
  -7   5  14 96.8090 23.7408  16
  -7  -5  13 620.714 54.2265  12
  -7   5  13 595.689 53.3793  16
  -7  -5  12 583.227 59.7600  12
  -7  -5  12 550.986 45.8337  11
  -7   5  12 496.956 56.3623  16
  -7  -5  11 145.874 36.9154  11
  -7   5  11 115.606 37.7271  16
  -7  -5  11 177.608 43.7562  12
  -7  -5  10 11.8190 31.6940  11
  -7   5  10 18.4231 33.2689  16
  -7   5  10-52.0245 35.4316  13
  -7  -5  10 7.50818 35.8070  12
  -7   5   9 3436.54 151.284  13
  -7  -5   9 3393.04 159.607  12
  -7   5   9 3422.94 147.792  16
  -7   5   8 2404.44 137.867  13
  -7  -5   8 2487.11 143.667  12
  -7  -5   8 2459.89 127.274  18
  -7   5   8 2334.70 123.977  16
  -7  -5   7 1123.48 96.9469  18
  -7   5   7 1311.77 109.396  13
  -7  -5   7 1245.13 107.497  12
  -7   5   7 1342.80 94.1318  16
  -7   5   6 32.9538 48.3722  13
  -7  -5   6 1.28608 44.6353  12
  -7  -5   6-17.9609 45.4830  18
  -7   5   5 4777.15 211.082  13
  -7  -5   5 5017.08 211.910  12
  -7  -5   5 4674.25 205.888  18
  -7   5   4 28.9917 48.2322  13
  -7  -5   4-47.1049 52.3235  12
  -7  -5   4 65.6516 53.0433  18
  -7  -5   3 1333.50 123.493  18
  -7   5   3 1275.03 118.389  13
  -7  -5   3 1214.69 111.878  12
  -7  -5   2 226.776 70.5772  18
  -7   5   2 206.784 65.8069  13
  -7   5   1 102.948 54.6451  13
  -7  -5   1 50.7887 50.6212  18
   7   5   0 842.869 82.5278  15
  -7   5   0 778.635 90.9367  13
  -7  -5   0 781.864 98.9741  18
   7  -5   0 786.789 82.2349  11
   7   5   1 10.3855 38.0965  15
  -7   5  -1-41.8725 41.9368  13
  -7  -5  -1-38.1361 54.1014  18
   7  -5   1 8.58762 35.4566  11
   7   5   2 3755.10 175.491  15
  -7   5  -2 3840.85 171.425  13
  -7  -5  -2 3659.78 184.545  18
   7  -5   2 3860.27 177.983  11
   7   5   3 2301.39 141.004  15
  -7   5  -3 2434.93 127.944  13
  -7  -5  -3 2050.92 134.541  18
   7  -5   3 1996.45 130.657  11
   7   5   4 366.576 68.6775  15
  -7  -5  -4 433.724 67.5865  18
   7  -5   4 440.973 70.1637  11
   7   5   5 213.128 57.5264  15
  -7  -5  -5 224.287 45.7296  18
   7  -5   5 217.018 55.5983  11
   7   5   6 125.209 47.5229  15
   7  -5   6 192.364 54.1331  11
   7   5   7 3384.10 156.911  15
   7  -5   7 3207.57 152.405  11
   7   5   8 338.536 56.1058  15
   7  -5   8 291.699 52.3858  11
   7  -5   9 3444.05 136.504  11
   7   5   9 3596.86 139.721  15
   7   5  10 109.474 32.5571  15
   7  -5  10 84.9142 29.3311  11
  -7  -6   9 37.6139 20.4918  12
  -7   6   8 718.646 51.5100  13
  -7  -6   8 659.689 51.7223  12
  -7  -6   8 618.231 52.5128  11
  -7   6   7 589.156 54.6399  13
  -7  -6   7 588.224 53.8084  12
  -7  -6   7 602.230 57.2415  11
  -7   6   6 2429.86 109.835  13
  -7  -6   6 2205.85 100.549  12
  -7  -6   6 2200.09 96.6548  18
  -7  -6   6 2432.76 113.272  11
  -7   6   5 1445.97 90.3332  13
  -7  -6   5 1480.47 87.6905  12
  -7  -6   5 1634.32 92.3051  18
  -7   6   4 390.811 54.1879  13
  -7  -6   4 396.147 51.4038  12
  -7  -6   4 470.121 57.7999  18
  -7   6   3 61.2481 37.2401  13
  -7  -6   3 100.092 36.6959  12
  -7  -6   3 71.1754 37.7858  18
  -7  -6   2 559.079 66.7164  18
  -7   6   2 603.785 64.5893  13
  -7  -6   2 544.770 59.2140  12
  -7   6   1 701.628 66.1918  13
  -7  -6   1 677.628 64.8570  12
  -7  -6   1 726.988 73.1715  18
  -7   6   0 167.682 38.5671  13
  -7  -6   0 139.323 35.9452  12
  -7  -6   0 137.088 40.3329  18
  -7  -6  -1 62.8829 27.8606  12
  -7   6  -1 107.259 30.4920  13
  -7  -6  -1 123.165 40.3258  18
   7  -6   2 1212.66 66.1038  11
  -7   6  -2 1074.70 60.3245  13
  -7  -6  -2 1280.13 77.7979  12
  -7  -6  -2 1262.14 81.9986  18
   7   6   2 1097.67 62.5649  15
   7   6   3 167.686 29.7709  15
  -7  -6  -3 143.858 32.3249  12
  -7  -6  -3 108.269 30.4301  18
   7  -6   3 108.484 27.2589  11
  -7  -6  -4 372.108 39.2157  12
   7  -6   4 488.227 44.3623  11
   7   6   4 423.991 42.0296  15
   7   6   5 312.064 36.2733  15
   7  -6   5 383.859 38.9608  11
  -8   0  20 11.7213 26.2142  14
  -8   0  20-21.2423 20.1253   7
  -8   0  19 26.5826 35.8378  14
  -8   0  19 8.95532 28.2049   7
  -8   0  18 4509.84 182.341  14
  -8   0  17 135.933 61.0160  14
  -8   0  16 37351.7 568.879  14
  -8   0  16 36077.9 472.028  17
  -8   0  15 51.9231 53.8958  14
  -8   0  14 47507.3 643.966  14
  -8   0  13 8.86573 40.3716  14
  -8   0  13 77.9040 90.4187   3
  -8   0  12 25089.1 437.319  14
  -8   0  12 25040.6 905.530   3
  -8   0  12 24663.0 397.928  16
  -8   0  11 18.2621 31.7749  14
  -8   0  11 27.7184 36.2846  16
  -8   0  10 32654.2 987.351   3
  -8   0   9 87.2757 84.5974   3
   8   0  -9-74.8324 65.0472   1
  -8   0   8 74293.3 1414.73   3
   8   0  -8 78541.3 1331.36   1
   8   0  -7 88.1311 70.9433   1
   8   0  -6 89383.4 1447.65   1
   8   0  -5-49.7740 68.3724   1
   8   0  -4 48771.0 1058.04   1
   8   0  -3-13.3121 80.8365   1
   8   0  -2 25746.5 762.920   1
  -8   0   1 199.704 35.2779   4
   8   0  -1-32.9875 71.4712   1
  -8   0   0 7992.34 180.310   4
   8   0   0 9236.98 458.407   1
  -8   0  -1 17.2990 23.6609   4
   8   0   1-89.0465 81.9567   1
  -8   0  -2 92440.1 639.792   4
   8   0   2 94063.2 1446.67   1
   8   0   3-171.448 82.5444   1
   8   0   4 33826.2 865.328   1
   8   0   5 1.78996 43.8986   1
   8   0   5 137.214 94.5965   2
   8   0   6 10706.6 594.653   2
   8   0   7-68.3565 34.8977  15
   8   0   7 20.3826 83.2098   2
   8   0   7 13.9568 29.8970  11
   8   0   8 7732.83 222.629  15
   8   0   8 7980.20 235.375  11
   8   0   8 8250.36 561.001   2
   8   0   9-70.3014 76.9234   2
   8   0   9-6.02260 33.1104  11
   8   0  10 4359.95 175.488  11
   8   0  10 4710.34 440.595   2
   8   0  11-29.4587 52.1046  19
   8   0  12 18.3855 46.9624  19
   8   0  13-7.22375 44.8140  19
   8   0  14 6.33568 42.4277  19
   8   0  15-51.7101 45.8009  19
   8   0  16 639.749 50.3042   8
   8   0  16 756.629 69.8096  19
   8   0  17-55.0219 28.4710  19
  -8   1  20 516.882 47.2695  14
  -8  -1  20 549.252 45.1142   7
  -8  -1  19 2008.50 109.285  14
  -8   1  19 1812.04 99.0455  14
  -8  -1  19 1913.35 100.362   7
  -8  -1  18 10974.7 276.316  14
  -8   1  18 10632.2 262.197  14
  -8  -1  18 11079.1 269.366   7
  -8  -1  17 7435.51 246.652  14
  -8   1  17 7285.42 235.648  14
  -8  -1  17 7538.80 244.405   7
  -8  -1  16 6668.98 244.927  14
  -8   1  16 6357.48 230.036  14
  -8  -1  15 4174.68 200.744  14
  -8   1  15 4292.83 192.750  14
  -8   1  15 4215.74 174.922  16
  -8  -1  14 8045.22 275.756  14
  -8   1  14 8204.30 262.525  14
  -8  -1  14 7954.97 237.452  17
  -8   1  14 7938.93 249.701  16
  -8  -1  13 64453.6 751.209  14
  -8   1  13 62840.0 705.655  14
  -8  -1  13 62501.7 1514.20   3
  -8  -1  13 62586.8 682.328  17
  -8   1  13 61875.3 697.453  16
  -8  -1  12 96483.9 888.905  14
  -8   1  12 96804.7 835.877  14
  -8  -1  12 95493.3 1854.28   3
  -8   1  12 99212.4 1652.37   3
  -8  -1  12 96459.1 849.470  17
  -8   1  12 96124.7 865.043  16
  -8  -1  11 24654.8 429.965  14
  -8   1  11 24343.8 394.251  14
  -8  -1  11 24260.9 918.852   3
  -8   1  11 25086.9 828.887   3
  -8  -1  11 24239.8 420.522  17
  -8   1  11 24076.3 426.539  16
  -8  -1  10 8246.11 237.059  14
  -8  -1  10 8446.46 529.073   3
  -8   1  10 7372.85 444.081   3
  -8   1  10 8192.11 223.747   6
  -8  -1  10 8022.51 237.414  17
  -8   1  10 8497.33 246.679  16
  -8  -1   9 6770.46 461.422   3
  -8   1   9 6858.78 424.686   3
  -8   1   9 6986.77 206.353   6
  -8   1   9 7370.67 222.319  16
   8   1  -8 20780.9 685.778   1
  -8  -1   8 19319.2 748.839   3
   8   1  -7 7847.53 438.451   1
  -8  -1   7 7877.28 468.839   3
   8  -1  -6 1721.95 218.902   1
   8   1  -6 1429.57 190.851   1
   8   1  -5 97269.7 1549.10   1
   8  -1  -5 97060.5 1568.25   1
   8   1  -4 21731.5 737.670   1
   8  -1  -4 21263.7 730.309   1
   8   1  -3 37747.9 964.247   1
   8  -1  -3 36510.4 957.071   1
   8   1  -2 3271.60 291.946   1
  -8  -1   2 3246.66 133.854   4
   8  -1  -2 3491.13 303.311   1
   8   1  -1 152058. 1929.16   1
  -8  -1   1 151460. 908.311   4
   8  -1  -1 153890. 1941.67   1
   8   1   0 139360. 1837.87   1
  -8  -1   0 134315. 856.809   4
   8  -1   0 139212. 1836.85   1
  -8  -1  -1 3320.16 139.532   4
   8   1   1 3668.09 304.139   1
   8  -1   1 3092.63 281.691   1
   8   1   2 6701.34 404.690   1
   8  -1   2 7499.96 425.872   1
   8   1   3 10332.2 503.755   1
   8  -1   3 10991.9 510.904   1
   8   1   4-57.8765 70.6039   1
   8  -1   4 29.3436 62.6754   1
   8  -1   5 7466.36 466.735   2
   8   1   5 7033.22 474.050   2
   8   1   5 7719.70 433.227   1
   8   1   6 805.277 78.4309  15
   8  -1   6 860.094 173.200   2
   8   1   6 688.713 164.818   2
   8   1   6 854.930 148.303   1
   8  -1   6 806.340 80.9166  11
   8   1   7 925.921 88.3704  15
   8  -1   7 1129.04 200.854   2
   8   1   7 870.481 180.522   2
   8  -1   7 811.663 84.3050  11
   8   1   8 885.334 88.1726  15
   8  -1   8 892.315 184.985   2
   8   1   8 698.784 165.637   2
   8  -1   8 844.499 85.3748  11
   8  -1   9 13386.3 325.168  11
   8   1   9 13579.9 319.036  15
   8   1   9 14278.8 755.194   2
   8  -1   9 13722.0 716.771   2
   8   1  10 150.259 51.4883  15
   8  -1  10 188.891 51.7163  11
   8  -1  11 535.292 78.4418  19
   8   1  11 596.167 82.1553  19
   8  -1  11 568.107 72.4224  11
   8  -1  12 11124.7 312.788  19
   8   1  12 11899.0 326.193  19
   8  -1  13 4685.17 198.976  19
   8   1  13 4675.71 199.937  19
   8  -1  14 498.750 69.0329  19
   8   1  14 433.437 67.2455  19
   8   1  15 243.058 42.1599  10
   8  -1  15 171.698 42.5368  19
   8   1  15 121.901 36.9629  19
   8  -1  16 290.196 42.6655   8
   8  -1  16 244.603 40.4009  19
   8   1  16 241.453 42.3171  19
   8  -1  17 21.6800 16.3326  19
   8   1  17-11.4396 18.3448  19
  -8   2  19 1058.15 61.9114  14
  -8  -2  19 1222.57 73.6671   7
  -8   2  18 27.2873 25.2275  14
  -8  -2  18 26.6470 29.6251   7
  -8   2  17 640.326 68.1394  14
  -8  -2  17 625.679 57.6546  12
  -8  -2  17 600.662 74.2013   7
  -8   2  17 599.973 60.2950  16
  -8  -2  16 8171.95 259.948  14
  -8   2  16 7698.36 228.270  14
  -8  -2  16 7652.36 208.925  12
  -8  -2  16 8102.73 262.339   7
  -8   2  16 7729.47 230.478  16
  -8  -2  15 408.592 75.8319  14
  -8   2  15 558.260 70.1127  14
  -8  -2  15 545.258 67.0567  12
  -8  -2  15 499.036 76.9396   7
  -8   2  15 330.197 63.4309  16
  -8  -2  14 1910.00 141.279  14
  -8   2  14 2044.51 126.840  14
  -8  -2  14 1963.73 119.223  12
  -8  -2  14 2033.16 146.381   7
  -8   2  14 1938.07 136.483  16
  -8  -2  13 271.459 66.5895  14
  -8  -2  13 304.635 60.4901  12
  -8  -2  13 331.097 58.2087  17
  -8   2  13 314.668 70.1250  16
  -8  -2  12 1027.17 105.258  14
  -8  -2  12 1143.34 97.8779  12
  -8  -2  12 1188.46 214.892   3
  -8   2  12 1042.19 92.3668   6
  -8  -2  12 1118.10 94.8750  17
  -8   2  12 1185.18 110.843  16
  -8   2  11 35008.1 522.095   6
  -8  -2  11 36171.1 552.374  14
  -8  -2  11 36264.8 1143.83   3
  -8  -2  11 34383.5 497.135  12
  -8  -2  11 35973.3 520.214  17
  -8   2  11 35698.4 560.526  16
  -8  -2  10 164.946 53.0959  14
  -8  -2  10 46.4879 72.3881   3
  -8  -2  10 76.5714 37.2354  12
  -8   2  10 70.3617 39.2151   6
  -8  -2  10 131.218 47.3222  17
  -8   2  10 85.5945 50.5724  16
  -8  -2   9 1737.02 118.922  14
  -8  -2   9 1801.24 118.493  17
  -8  -2   9 1406.26 227.475   3
  -8  -2   9 1643.11 107.851  12
  -8   2   9 1722.41 122.924   6
  -8   2   9 1645.87 120.536  16
  -8  -2   8 21164.8 379.124  14
   8   2  -8 21744.3 755.295   1
  -8   2   8 21320.1 363.696  13
  -8  -2   8 20481.2 798.317   3
  -8  -2   8 21301.4 362.494  12
  -8   2   8 20667.9 403.030   6
  -8  -2   8 21017.2 383.346  17
  -8   2   8 20612.7 392.170  16
   8   2  -7 69039.3 1390.40   1
  -8  -2   7 71001.6 686.451  17
  -8   2   7 71086.6 698.098  16
   8   2  -6 5979.51 420.919   1
  -8  -2   6 6031.25 404.838   3
  -8  -2   5 38784.9 991.502   3
   8   2  -5 38443.4 1066.02   1
  -8  -2   4 71377.5 1302.06   3
   8   2  -4 72957.6 1473.23   1
   8   2  -3 80845.5 1550.92   1
  -8  -2   2 2853.22 143.497   4
   8   2  -2 3293.32 319.829   1
   8  -2  -2 2998.74 108.807   5
  -8  -2   1 4963.40 188.529   4
   8   2  -1 5071.32 393.057   1
  -8  -2   0 96211.8 831.528   4
   8   2   0 101204. 1738.37   1
   8   2   1 22572.9 818.906   1
  -8  -2  -1 21819.0 403.060   4
  -8  -2  -2 73.3016 45.8505   4
   8   2   2 0.77444 80.4228   1
   8  -2   3 9163.52 458.467   2
   8   2   3 9780.64 539.561   1
   8  -2   4 51324.3 1118.17   2
   8   2   4 50938.8 1218.11   2
   8   2   4 50587.8 607.496  15
   8   2   4 53507.7 1253.26   1
   8  -2   4 51243.8 613.910  11
   8   2   5 27987.2 897.675   1
   8   2   5 26743.1 903.719   2
   8   2   5 27012.8 459.440  15
   8  -2   5 26642.9 455.436  11
   8  -2   5 26259.5 834.648   2
   8   2   6 2551.71 279.744   1
   8   2   6 2787.57 155.153  15
   8  -2   6 2722.83 153.929  11
   8  -2   6 2622.24 272.405   2
   8   2   6 2604.67 301.685   2
   8   2   7 2825.88 158.604  15
   8  -2   7 2652.72 154.510  11
   8  -2   7 3258.02 314.543   2
   8   2   7 2988.09 333.174   2
   8   2   8 786.917 90.8778  15
   8   2   8 814.251 184.524   2
   8  -2   8 837.960 95.3942  11
   8   2   9 5882.09 229.006  15
   8   2   9 5654.40 211.091  19
   8  -2   9 5854.91 230.911  11
   8  -2   9 5954.32 212.733  19
   8   2  10 1638.00 123.328  15
   8  -2  10 1634.03 114.505  19
   8   2  10 1517.04 112.704  19
   8  -2  10 1899.79 132.788  11
   8   2  11 114.291 40.7887  19
   8   2  11 98.0084 40.8844  15
   8  -2  11 94.2060 43.4088  19
   8  -2  11 68.1570 35.0408  11
   8   2  12 99.9658 39.9544  15
   8  -2  12 47.4583 35.4464  19
   8   2  12 31.9136 33.8955  19
   8  -2  12 124.621 40.4027  11
   8  -2  13 56.2602 30.4822  19
   8   2  13 13.0557 35.7869  19
   8  -2  13 82.1165 30.2642  11
   8  -2  14 2405.49 111.571  19
   8   2  14 2335.64 110.949  19
   8   2  15 88.5009 32.4983  10
   8  -2  15 42.2728 20.5429  19
   8   2  15 101.031 28.6839  19
   8   2  16 40.9147 20.6281  10
   8  -2  16 56.2569 24.3088   8
  -8  -3  18 389.559 46.5399   7
  -8  -3  17 599.390 63.3471   7
  -8  -3  17 493.913 47.9691  12
  -8   3  17 661.110 58.4961  16
  -8  -3  16 29.3052 36.6145   7
  -8  -3  16 39.6705 30.5051  12
  -8   3  16 2.98923 31.7306  16
  -8  -3  15 585.603 78.2678   7
  -8  -3  15 586.430 67.5273  12
  -8   3  15 593.277 74.7973  16
  -8  -3  14 5011.80 209.136   7
  -8  -3  14 4718.47 184.628  12
  -8   3  14 5258.50 212.444  16
  -8   3  13 653.254 87.6304  16
  -8  -3  13 629.642 87.0625   7
  -8  -3  13 575.353 75.1444  12
  -8  -3  12 1515.30 109.396  17
  -8  -3  12 1484.10 123.402   7
  -8  -3  12 1537.83 118.087  12
  -8   3  12 1502.51 126.048  16
  -8  -3  11 1683.75 129.741   7
  -8  -3  11 1841.92 131.154  12
  -8  -3  11 1824.81 123.662  17
  -8   3  11 1917.35 141.514  16
  -8  -3  10 3410.68 157.488   9
  -8   3  10 3367.20 155.613  13
  -8  -3  10 3298.29 172.956   7
  -8  -3  10 3183.54 167.877  12
  -8  -3  10 3376.87 169.542  17
  -8   3  10 3276.66 180.785  16
  -8  -3   9 235.755 52.8366   9
  -8   3   9 246.599 55.0213  13
  -8  -3   9 134.530 89.8465   3
  -8  -3   9 175.585 49.6023   7
  -8  -3   9 205.679 55.5955  12
  -8   3   9 199.947 55.3074   6
  -8   3   9 209.688 60.3638  16
  -8  -3   8 8396.54 265.749  17
  -8  -3   8 8423.52 260.025   9
  -8   3   8 8485.01 283.024   6
  -8  -3   8 7841.51 489.185   3
  -8   3   8 8532.36 259.790  13
  -8  -3   8 8082.72 249.765   7
  -8  -3   8 8605.27 266.853  12
  -8   3   8 8203.37 267.665  16
   8   3  -7 16758.0 742.299   1
  -8  -3   7 17136.1 377.829  17
  -8  -3   7 17399.9 376.240   9
  -8  -3   7 17405.5 699.477   3
  -8   3   7 17013.3 369.196  13
  -8  -3   7 16919.6 341.980   7
  -8  -3   7 17319.2 371.875  12
  -8   3   7 16739.5 394.699   6
  -8   3   7 17582.7 378.685  16
  -8  -3   6 22668.6 431.274   9
  -8   3   6 21782.6 416.708  13
  -8   3   6 22591.9 453.791   6
  -8  -3   6 22845.5 432.715  17
   8  -3  -6 22212.6 412.529   5
  -8   3   6 23201.8 419.479  16
   8   3  -6 23834.2 910.725   1
  -8  -3   5 1769.29 127.795   9
  -8   3   5 1888.22 127.475  13
   8   3  -5 1990.69 264.762   1
  -8  -3   5 1796.41 125.920  17
   8  -3  -5 1867.68 118.489   5
  -8   3   5 1822.47 117.520  16
  -8  -3   4 3608.57 174.142   9
  -8   3   4 3837.23 177.309  13
  -8  -3   4 3460.12 168.360  17
   8  -3  -4 3795.84 159.584   5
  -8   3   4 3624.42 155.185  16
  -8  -3   3 3512.15 171.032   9
  -8   3   3 3558.27 169.237  13
  -8  -3   3 3570.35 170.535  17
   8   3  -3 3709.70 375.923   1
   8  -3  -3 3668.43 150.933   5
  -8   3   3 3310.85 142.296  16
  -8  -3   2 14919.3 348.408   9
  -8   3   2 15346.0 343.474  13
  -8  -3   2 15510.3 346.875  17
   8   3  -2 15411.7 759.499   1
   8   3  -1 19512.5 360.149  15
  -8  -3   1 19719.2 409.687   4
  -8  -3   1 19327.4 394.727   9
  -8   3   1 20043.6 390.786  13
  -8  -3   1 20243.8 392.945  17
   8  -3  -1 19760.8 360.478  11
   8   3  -1 20587.5 877.933   1
   8   3   0 69.1105 44.3270  15
  -8  -3   0 55.7739 42.6210   9
  -8  -3   0 67.3445 43.1624  17
  -8   3   0-3.90863 33.4534  13
   8   3   0 4.89452 65.7928   1
   8  -3   0 19.4481 36.4898  11
   8   3   1 4238.21 408.703   1
   8   3   1 4290.35 183.206  15
  -8  -3  -1 4171.23 195.814   4
  -8  -3  -1 4492.95 191.653   9
  -8   3  -1 4464.16 183.332  13
   8  -3   1 4336.10 182.293  11
   8   3   2 15592.9 357.153  15
  -8  -3  -2 15869.3 380.661   4
  -8  -3  -2 16068.6 355.848   9
  -8   3  -2 15722.3 335.962  13
   8  -3   2 15570.3 353.168  11
   8   3   2 16420.9 782.868   1
   8   3   3 2349.92 145.571  15
  -8  -3  -3 2391.01 155.196   4
  -8  -3  -3 2460.83 141.380   9
  -8   3  -3 2540.13 133.596  13
   8   3   3 2027.88 278.047   1
   8  -3   3 2481.37 148.042  11
  -8  -3  -4 35.1745 36.4936   4
   8   3   4 24.2208 47.4178  15
  -8  -3  -4 93.5739 45.1082   9
   8   3   4-36.8058 85.5626   1
   8  -3   4 68.2376 42.1364  11
  -8  -3  -5 27132.8 520.660   4
   8   3   5 26036.0 494.660  15
   8  -3   5 26387.2 492.581  11
   8   3   5 27228.6 962.116   1
  -8  -3  -6 11937.3 347.737   4
   8   3   6 11481.5 332.617  15
   8  -3   6 11256.4 329.527  11
   8   3   7 1932.45 144.010  15
   8  -3   7 1791.12 138.673  11
   8   3   8 2668.18 164.457  15
   8  -3   8 2758.04 167.370  11
   8   3   9 855.389 100.600  15
   8  -3   9 775.474 94.1324  11
   8   3  10 2819.60 158.112  15
   8  -3  10 2764.49 155.161  11
   8   3  11 1393.25 105.251  15
   8  -3  11 1398.31 106.893  11
   8   3  12 418.857 57.0427  15
   8  -3  12 350.779 52.9230  11
   8   3  13 71.9506 24.9651  15
   8  -3  13-33.8800 27.3692  11
   8   3  14 342.305 49.2904  10
   8  -3  14 382.976 46.6889   8
   8   3  15 559.019 47.1816  10
   8  -3  15 588.188 45.4339   8
  -8  -4  16 101.380 23.9316  12
  -8   4  16 100.163 29.3157  16
  -8  -4  15 1282.30 77.6668  12
  -8   4  15 1271.06 84.5023  16
  -8  -4  14 446.528 61.7920   7
  -8  -4  14 407.178 54.4119  12
  -8   4  14 388.229 59.7563  16
  -8  -4  13 1395.98 103.645   7
  -8  -4  13 1358.21 99.5964  12
  -8   4  13 1372.70 105.910  16
  -8  -4  12 431.522 67.1639   7
  -8  -4  12 394.854 63.2084  12
  -8   4  12 387.555 68.1699  16
  -8   4  11 27.4442 28.8368  13
  -8  -4  11 82.5480 44.7794   7
  -8  -4  11 48.1994 41.5667  12
  -8   4  11 64.5358 46.2138  16
  -8   4  10 388.483 58.7434  13
  -8  -4  10 432.937 73.4084  12
  -8   4  10 378.797 70.0419  16
  -8  -4   9 3039.06 155.221   9
  -8   4   9 3016.03 160.186  13
  -8  -4   9 2908.83 152.259   7
  -8  -4   9 3245.59 173.343  12
  -8   4   9 3150.76 169.818  16
  -8  -4   8 810.632 87.8571   9
  -8   4   8 899.011 94.9455  13
  -8  -4   8 728.785 79.7512   7
  -8  -4   8 934.286 101.689  12
  -8   4   8 730.830 87.6692  16
  -8   4   7 4989.15 206.318  16
  -8  -4   7 5117.89 217.573   9
  -8   4   7 4865.94 214.272  13
  -8  -4   7 5008.49 217.493  12
  -8  -4   6 119.033 54.7628   9
  -8   4   6 40.7372 50.4966  13
  -8  -4   6 120.896 54.6098  12
  -8   4   6 15.3015 38.3521  16
  -8  -4   5 3808.90 195.826   9
  -8   4   5 4113.58 201.471  13
  -8  -4   5 4048.10 197.830  12
  -8   4   5 4006.64 173.362  16
  -8  -4   4 12.7465 48.6890   9
  -8   4   4 18.1012 56.9114  13
  -8  -4   3 40467.1 636.679   9
  -8   4   3 41463.6 625.115  13
  -8   4   3 41776.9 609.698   6
  -8  -4   2 159.921 65.1795   9
  -8   4   2 245.614 59.3444   6
  -8   4   2 224.913 70.8941  13
   8   4  -1 6535.17 224.279  15
  -8  -4   1 6872.35 266.454   9
  -8   4   1 6891.11 255.432  13
  -8   4   1 6931.29 239.670   6
   8  -4  -1 7059.88 230.167  11
   8   4   0 10207.3 290.469  15
  -8  -4   0 9918.39 318.069   9
   8  -4   0 10163.4 286.874  11
  -8   4   0 10478.4 310.819  13
   8   4   1 194.978 56.5064  15
  -8  -4  -1 209.721 57.9152   9
  -8   4  -1 255.733 63.2300  13
   8  -4   1 234.374 62.2337  11
   8   4   2 318.513 71.4660  15
  -8  -4  -2 332.767 70.2528   9
  -8   4  -2 236.310 51.1762  13
   8  -4   2 250.692 59.3027  11
   8   4   3 3714.16 190.908  15
  -8  -4  -3 3851.39 189.093   9
  -8   4  -3 3622.35 167.665  13
   8  -4   3 3406.03 181.747  11
   8   4   4 1267.50 118.556  15
   8  -4   4 1174.93 111.010  11
   8   4   5 101.994 54.5072  15
   8  -4   5 144.283 56.5222  11
   8   4   6 5290.44 228.673  15
   8  -4   6 5522.80 230.187  11
   8   4   7 4338.17 204.758  15
   8  -4   7 3946.39 193.424  11
   8   4   8 372.845 69.8074  15
   8  -4   8 327.279 66.6561  11
   8   4   9 9337.03 270.333  15
   8  -4   9 9343.43 268.800  11
   8   4  10 662.798 73.4584  15
   8  -4  10 608.805 72.4200  11
   8   4  11 1374.19 88.3200  15
   8   4  11 1239.08 87.1906  10
   8  -4  11 1278.71 71.8696   8
   8  -4  11 1381.47 89.1962  11
   8   4  12 2122.13 88.0257  15
   8   4  12 2249.95 101.920  10
   8  -4  12 2279.45 94.5177  11
   8   4  13 3683.34 108.336  10
  -8  -5  13 762.123 54.0349  12
  -8   5  13 610.459 47.9684  16
  -8   5  12 59.3955 30.0109  16
  -8  -5  12 33.0101 26.7853  12
  -8   5  11 3429.64 129.676  16
  -8  -5  11 3767.66 142.651  12
  -8  -5  11 3351.83 117.733  11
  -8  -5  10 971.230 77.1843  11
  -8   5  10 1102.00 76.4505  13
  -8  -5  10 1075.33 86.4489  12
  -8   5  10 1017.93 77.1539  16
  -8   5   9 657.260 68.9961  13
  -8  -5   9 593.573 72.0309  12
  -8   5   9 509.221 59.6186  16
  -8   5   8 24.4998 37.9648  13
  -8  -5   8 77.5530 43.6290  12
  -8  -5   8 38.5936 32.4709  18
  -8   5   8 13.2858 29.0628  16
  -8   5   7 143.869 51.1094  13
  -8  -5   7 44.6151 42.3758  12
  -8  -5   7 96.0257 42.4595  18
  -8   5   7 134.595 35.9291  16
  -8   5   6 2927.84 159.622  13
  -8  -5   6 3096.01 162.062  12
  -8  -5   6 2707.00 149.777  18
  -8   5   5 1365.28 118.712  13
  -8  -5   5 1259.47 108.983  12
  -8  -5   5 1393.36 116.435  18
  -8   5   4 65.3104 46.6371  13
  -8  -5   4 27.5306 45.8986  12
  -8  -5   4 68.4684 54.7529  18
  -8   5   3 171.935 60.7040  13
  -8  -5   3 166.018 57.9770  12
  -8   5   2 14083.5 350.011  13
  -8   5   1 207.555 61.5855  13
   8   5   0 326.827 53.0360  15
  -8   5   0 320.905 62.6471  13
   8  -5   0 393.014 58.4416  11
   8   5   1 34.7601 34.6075  15
  -8   5  -1-56.5208 47.3067  13
  -8  -5  -1 19.1858 42.6957  18
   8  -5   1 17.7769 35.2008  11
   8   5   2 61.8425 42.5354  15
  -8   5  -2 148.504 48.8191  13
  -8  -5  -2 69.6027 46.9048  18
   8  -5   2 120.456 46.4854  11
   8   5   3 24.7382 42.8903  15
  -8   5  -3 35.2534 35.5939  13
  -8  -5  -3 57.0438 46.1268  18
   8  -5   3 58.3504 39.7049  11
   8   5   4 1628.14 115.885  15
  -8  -5  -4 1648.38 108.100  18
   8  -5   4 1684.82 115.408  11
   8   5   5 132.725 48.8619  15
  -8  -5  -5 117.675 38.3657  18
   8  -5   5 97.7677 41.4091  11
   8   5   6 670.274 76.0921  15
   8  -5   6 704.046 76.8983  11
   8   5   7 1258.78 93.1124  15
   8  -5   7 1162.91 88.3016  11
   8   5   8 189.861 42.1974  15
   8  -5   8 197.044 43.1694  11
   8  -5   9 1248.14 76.2814  11
   8   5   9 1242.67 76.2112  15
   8   5  10 129.717 27.9642  15
   8  -5  10 89.3580 24.8496  11
  -8  -6   8 1035.73 56.7287  12
  -8  -6   7 1215.61 69.7177  11
  -8   6   7 1309.04 69.1309  13
  -8  -6   7 1184.33 66.2098  12
  -8  -6   6 110.557 31.8486  11
  -8   6   6 73.5509 28.0453  13
  -8  -6   6 81.3753 27.0834  12
  -8  -6   6 56.6222 22.8106  18
  -8   6   5 515.846 54.5707  13
  -8  -6   5 468.482 49.3667  12
  -8  -6   5 581.219 54.3265  18
  -8   6   4-30.8354 28.7488  13
  -8  -6   4 19.7141 26.3041  12
  -8  -6   4 3.26111 26.6522  18
  -8   6   3 33.1401 26.9817  13
  -8  -6   3-8.10310 23.9761  12
  -8  -6   3 35.3756 29.0136  18
  -8   6   2 100.617 32.4225  13
  -8  -6   2 61.7995 30.7094  12
  -8  -6   2 106.182 36.2633  18
  -8   6   1 12.6343 26.2488  13
  -8  -6   1 19.8366 24.0725  12
  -8  -6   1 62.8675 34.0727  18
  -8   6   0 1495.38 78.1062  13
  -8  -6   0 1468.22 83.5817  12
  -8  -6   0 1557.96 90.3905  18
  -8   6  -1 636.714 47.4595  13
  -8  -6  -1 724.758 58.6986  12
  -8  -6  -1 737.317 62.0472  18
  -8  -6  -2 286.496 39.2236  12
  -8  -6  -2 245.946 36.9038  18
  -8  -6  -3 93.1473 25.0811  12
  -9   0  20-0.47902 20.0049  14
  -9   0  20 9.03930 17.5326   7
  -9   0  19 310.984 47.8045  14
  -9   0  19 195.639 37.7360   7
  -9   0  18 30.9401 39.4558  14
  -9   0  17 6262.51 217.764  14
  -9   0  16 50.9297 45.8934  14
  -9   0  16 76.1247 45.7087  17
  -9   0  15 28382.6 489.409  14
  -9   0  15 28833.9 468.012  17
  -9   0  14 66.1534 49.1926  14
  -9   0  13 991.160 94.0244  14
  -9   0  13 1078.24 90.4532  16
  -9   0  12 104.788 41.7481  16
  -9   0  12 29.9366 36.1252  14
  -9   0  12 26.0110 70.8299   3
  -9   0  11 6372.98 209.066  14
  -9   0  11 6035.25 452.316   3
  -9   0  11 6175.43 208.461  16
  -9   0  10 43.4112 30.0747  14
  -9   0  10-28.9328 34.4784  16
  -9   0   9 6520.62 455.876   3
  -9   0   9 6347.86 202.825  16
   9   0  -9 5947.15 388.751   1
   9   0  -8-74.5687 67.6134   1
  -9   0   8-5.48794 59.0377   3
   9   0  -7 20382.6 748.571   1
   9   0  -6-175.692 93.2791   1
   9   0  -5 29573.9 903.593   1
   9   0  -4-86.9142 82.9033   1
   9   0  -3 3488.43 315.488   1
   9   0  -2 41.5452 79.5345   1
  -9   0   1 64417.8 538.468   4
   9   0  -1 65486.8 1319.08   1
  -9   0   0 20.6190 23.3067   4
   9   0   0-116.233 86.9312   1
  -9   0  -1 1522.17 85.6920   4
   9   0   1 1324.82 191.687   1
  -9   0  -2 8.05833 22.1139   4
   9   0   2 17.1246 70.3348   1
  -9   0  -3 19727.7 323.337   4
   9   0   3 19440.4 715.219   1
   9   0   4-64.3127 65.4092   1
   9   0   5 3580.79 351.690   2
   9   0   5 3211.77 284.144   1
   9   0   5 3543.75 159.579  11
   9   0   6 6.51076 37.0399  15
   9   0   6 99.5924 73.5865   2
   9   0   6-1.84053 33.0832  11
   9   0   7 1882.15 120.461  15
   9   0   7 2068.07 129.621  11
   9   0   8 29.3271 39.7722  15
   9   0   8-8.98976 35.7118  11
   9   0   9 16691.0 341.648  15
   9   0   9 16393.4 356.872  11
   9   0   9 17342.0 844.882   2
   9   0  10 30.3084 40.1843  11
   9   0  11 22585.4 461.855  19
   9   0  12 65.4205 53.5961  19
   9   0  13 65.0946 42.7968  19
   9   0  14 56.9561 43.0948  19
   9   0  15 1489.26 96.5915  19
   9   0  16-33.8950 29.8904  19
  -9   1  20 120.788 21.6534  14
  -9  -1  20 139.479 26.3881   7
  -9  -1  19 349.661 50.5893  14
  -9   1  19 266.404 39.4227  14
  -9  -1  19 293.872 44.1442   7
  -9  -1  18 49.2967 38.4612  14
  -9   1  18 5.41614 30.4046  14
  -9  -1  18 14.1398 32.6218   7
  -9  -1  17 2452.87 139.638  14
  -9   1  17 2365.44 127.405  14
  -9  -1  16 5081.50 207.555  14
  -9   1  16 4997.77 191.964  14
  -9   1  16 5331.70 180.806  16
  -9  -1  15 4220.07 194.358  14
  -9   1  15 4106.76 179.835  14
  -9  -1  15 4076.26 169.476  17
  -9   1  15 4060.27 173.088  16
  -9  -1  14 14816.0 364.414  14
  -9   1  14 14362.1 331.099  14
  -9  -1  14 14911.1 337.497  17
  -9   1  14 14916.2 343.470  16
  -9  -1  13 136.418 56.5867  14
  -9   1  13 79.0813 37.5290  14
  -9  -1  13 62.6846 46.9451  17
  -9   1  13 77.2413 47.8584  16
  -9  -1  12 2597.51 150.746  14
  -9   1  12 2775.72 140.906  14
  -9  -1  12 3010.15 338.382   3
  -9   1  12 2399.31 267.770   3
  -9  -1  12 2562.04 151.533  17
  -9   1  12 2600.22 151.102  16
  -9  -1  11 19277.0 381.249  14
  -9  -1  11 20079.7 852.091   3
  -9   1  11 19300.7 755.060   3
  -9  -1  11 18894.5 390.040  17
  -9   1  11 19239.7 394.262  16
  -9  -1  10 19901.1 372.199  14
  -9  -1  10 19864.6 830.077   3
  -9   1  10 19573.3 761.534   3
  -9   1  10 19521.2 353.716   6
  -9  -1  10 19896.3 393.846  17
  -9   1  10 19333.5 388.870  16
  -9  -1   9 738.256 73.4535  14
  -9  -1   9 819.964 179.273   3
  -9   1   9 840.957 161.579   3
  -9   1   9 826.449 84.9957  16
  -9  -1   9 854.069 84.1258  17
  -9  -1   9 750.503 71.3214  16
  -9  -1   8 321.950 113.415   3
   9   1  -8 207.452 63.4166   1
  -9   1   8 192.165 42.4275  16
   9   1  -7 6423.56 430.070   1
  -9  -1   7 6174.72 437.877   3
   9  -1  -6 23028.0 818.866   1
   9   1  -6 21524.9 786.418   1
   9   1  -5 429.055 133.598   1
   9  -1  -5 324.704 115.218   1
   9   1  -4 17545.2 713.866   1
   9  -1  -4 16200.7 688.478   1
   9   1  -3 7296.63 460.578   1
   9  -1  -3 6955.56 451.438   1
  -9  -1   2 35494.2 465.258   4
   9   1  -2 37538.5 1037.98   1
   9  -1  -2 37002.0 1034.09   1
  -9  -1   1 14465.9 298.510   4
   9   1  -1 14590.0 649.317   1
   9  -1  -1 14905.6 655.149   1
  -9  -1   0 46425.0 537.119   4
   9   1   0 46266.9 1145.47   1
  -9  -1  -1 5668.52 192.956   4
   9   1   1 5401.66 394.024   1
   9  -1   1 5345.17 392.046   1
  -9  -1  -2 38198.2 504.935   4
   9  -1   2 39522.7 1051.83   1
   9   1   2 38359.2 1046.01   1
  -9  -1  -3 229.611 53.3688   4
   9   1   3 34.8902 83.8297   1
   9  -1   4 2419.68 272.572   2
   9   1   4 2305.84 130.016  15
   9   1   4 2268.42 257.639   1
   9  -1   4 2267.03 129.284  11
   9  -1   4 2250.74 249.387   1
   9  -1   5 2012.03 250.856   2
   9   1   5 1919.06 266.478   2
   9   1   5 2363.92 135.510  15
  -9  -1  -5 2277.71 123.772  13
   9   1   5 1936.53 229.915   1
   9  -1   5 2280.35 134.922  11
   9   1   6 25945.6 967.782   2
   9   1   6 26889.3 455.713  15
   9  -1   6 26146.5 456.816  11
   9  -1   6 25743.2 938.310   2
   9   1   7 2478.11 145.517  15
   9  -1   7 2540.64 149.245  11
   9   1   8 1482.10 114.762  15
   9  -1   8 1576.06 247.308   2
   9   1   8 1676.98 262.823   2
   9  -1   8 1442.33 114.524  11
   9   1   9 26303.9 458.209  15
   9  -1   9 25921.2 467.426  11
   9   1  10 2073.41 128.526  15
   9  -1  10 2283.37 147.103  19
   9  -1  10 2130.62 134.000  11
   9   1  11 903.933 84.5464  15
   9  -1  11 656.158 86.0734  19
   9   1  11 812.436 91.9352  19
   9  -1  11 837.610 83.9171  11
   9  -1  12 2020.50 133.561  19
   9   1  12 1782.60 128.302  19
   9  -1  12 2064.17 113.671  11
   9  -1  13 1292.73 103.376  19
   9   1  13 1260.03 101.980  19
   9   1  14 510.203 62.7614  19
   9  -1  14 581.508 66.9845  19
   9   1  15 507.978 46.0932  10
   9  -1  15 496.162 55.0830  19
   9   1  15 365.156 49.0346  19
   9  -1  16 94.6488 23.9797   8
   9  -1  16 131.442 26.6805  19
   9   1  16 125.945 27.4277  19
  -9  -2  19 511.981 47.7642   7
  -9   2  18 1011.80 62.3354  14
  -9  -2  18 1112.23 81.8948   7
  -9   2  17 158.729 35.0704  14
  -9   2  17 229.823 43.5577  16
  -9  -2  17 260.302 50.9519   7
  -9   2  16 1331.25 90.8503  14
  -9  -2  16 1221.23 103.737   7
  -9   2  16 1201.63 92.5776  16
  -9   2  15 236.898 55.5101  16
  -9  -2  15 232.987 60.9948  14
  -9   2  15 230.218 47.4323  14
  -9  -2  15 265.916 64.0230   7
  -9  -2  14 310.285 66.9320  14
  -9   2  14 380.801 57.5628  14
  -9  -2  14 337.518 69.2698   7
  -9  -2  14 316.707 51.8471  12
  -9  -2  14 311.908 57.6805  17
  -9   2  14 426.130 73.9788  16
  -9  -2  13 18833.7 411.006  14
  -9  -2  13 18793.7 351.782  12
  -9  -2  13 18252.7 370.545  17
  -9   2  13 18467.5 408.771  16
  -9  -2  12 30.3970 46.0831  14
  -9  -2  12 67.5241 39.6181  12
  -9  -2  12 84.3766 45.5953  17
  -9   2  12 35.2513 44.1106  16
  -9  -2  11 18918.8 402.964  14
  -9  -2  11 19399.9 399.248  17
  -9  -2  11 20002.9 861.129   3
  -9  -2  11 19394.7 363.687  12
  -9   2  11 19369.4 391.345   6
  -9   2  11 19597.8 424.844  16
  -9  -2  10 29041.4 485.009  14
  -9  -2  10 29017.1 1020.55   3
  -9  -2  10 28071.1 433.894  12
  -9   2  10 28226.5 480.541   6
  -9  -2  10 29024.0 487.749  17
  -9   2  10 27332.1 490.889  16
  -9   2   9 139062. 958.829  13
  -9  -2   9 135055. 2157.73   3
  -9  -2   9 139074. 944.829  12
  -9   2   9 137519. 1066.11   6
  -9  -2   9 137649. 1048.73  17
  -9   2   9 138241. 1074.89  16
   9   2  -8 64660.8 1383.25   1
  -9   2   8 64850.0 667.884  13
  -9  -2   8 64726.8 1459.64   3
  -9  -2   8 65802.3 644.329  12
  -9  -2   8 65843.3 711.338  17
  -9   2   8 65765.9 723.681  16
   9   2  -7 3394.10 327.717   1
  -9   2   7 3298.94 153.651  13
  -9  -2   7 3357.94 331.656   3
  -9  -2   7 2908.32 135.740  12
  -9  -2   7 3272.71 159.573  17
  -9   2   7 3196.26 157.870  16
   9   2  -6 13310.4 663.153   1
  -9   2   6 13855.3 311.037  13
  -9  -2   6 13339.8 630.507   3
  -9  -2   6 13979.6 318.485  17
  -9   2   6 13777.2 311.819  16
   9   2  -5 16723.5 747.908   1
  -9   2   5 17563.5 347.029  13
  -9  -2   5 16315.0 678.845   3
  -9  -2   5 16993.1 342.987  17
  -9   2   5 17537.4 339.022  16
   9   2  -4 2858.12 312.220   1
  -9   2   4 2814.09 140.373  13
  -9  -2   4 2805.52 279.636   3
  -9  -2   4 2822.68 139.217  17
   9   2  -3 8032.81 524.043   1
  -9  -2   2 1314.56 105.021   4
   9   2  -2 995.826 191.418   1
  -9  -2   1 201.314 51.7163   4
   9   2  -1 105.606 90.5275   1
  -9  -2   0 2230.75 137.618   4
  -9  -2   0 2470.25 134.726  13
   9   2   0 2470.50 291.090   1
   9   2   1 53055.8 603.481  15
  -9  -2  -1 53053.8 655.859   4
  -9  -2  -1 52344.7 615.338  13
   9  -2   1 53388.2 604.553  11
   9   2   1 54108.7 1337.84   1
   9   2   2 2902.65 317.977   1
  -9  -2  -2 2800.22 157.254   4
   9   2   2 3211.26 155.614  15
   9  -2   2 2974.38 150.109  11
   9   2   3 33414.9 1040.65   1
   9  -2   3 33556.5 923.948   2
  -9  -2  -3 31518.0 528.087   4
   9   2   3 32796.8 503.113  15
  -9   2  -3 31705.0 444.620  13
   9  -2   3 32520.4 502.291  11
   9  -2   4 3317.79 297.257   2
  -9  -2  -4 3332.00 176.560   4
   9   2   4 3198.46 318.200   1
   9   2   4 3422.57 170.861  15
   9   2   4 3302.00 333.494   2
  -9   2  -4 3316.41 143.306  13
   9  -2   4 3395.91 169.787  11
   9   2   5 133.112 53.5966  15
   9   2   5 29.8680 59.0782   2
   9  -2   5 76.1130 43.1064  11
   9   2   6 4900.46 211.505  15
   9  -2   6 4804.13 209.685  11
   9   2   6 4430.34 394.518   2
   9   2   7 9596.15 296.442  15
   9  -2   7 9432.57 294.954  11
   9   2   7 9086.52 569.046   2
   9   2   8-10.0187 47.6361  15
   9  -2   8-11.4350 42.8431  11
   9   2   9 2024.34 139.491  15
   9  -2   9 1984.05 125.783  19
   9   2   9 2031.60 128.544  19
   9  -2   9 2148.82 142.626  11
   9   2  10 1126.28 102.441  15
   9  -2  10 919.094 89.2763  19
   9   2  10 982.451 89.6417  19
   9  -2  10 1034.63 98.4794  11
   9   2  11 26.0148 36.9158  15
   9  -2  11-13.9378 35.9323  19
   9   2  11 26.4598 32.4564  19
   9  -2  11-7.06399 33.6223  11
   9   2  12 785.001 72.1099  15
   9  -2  12 696.496 70.5483  19
   9   2  12 761.866 72.1228  19
   9  -2  12 781.126 74.1532  11
   9  -2  13 30.3348 28.6986  19
   9   2  13-2.28936 31.7231  19
   9  -2  13 78.7154 26.9362  11
   9  -2  14 2751.73 103.891  19
   9   2  14 3091.05 110.839  19
   9   2  15 285.926 37.7703  10
  -9  -3  18 219.000 32.3689   7
  -9  -3  17 664.823 63.5999   7
  -9   3  17 678.873 55.8107  16
  -9   3  16 963.824 78.1202  16
  -9  -3  16 1024.02 84.1756   7
  -9  -3  16 884.181 64.7253  12
  -9  -3  15 1516.95 108.709   7
  -9  -3  15 1493.08 91.8283  12
  -9   3  15 1466.45 103.949  16
  -9  -3  14 2190.10 136.084   7
  -9  -3  14 2108.70 117.623  12
  -9   3  14 2117.65 133.354  16
  -9  -3  13 262.915 63.4127   7
  -9  -3  13 275.155 53.1137  12
  -9  -3  13 294.149 54.0750  17
  -9   3  13 223.112 66.3350  16
  -9  -3  12 4312.05 196.608   7
  -9  -3  12 4251.29 184.094  12
  -9  -3  12 4602.31 186.683  17
  -9   3  12 4524.35 209.701  16
  -9  -3  11 20203.8 418.425   7
  -9  -3  11 20843.4 410.339  12
  -9  -3  11 21699.3 420.426  17
  -9   3  11 20990.6 443.939  16
  -9  -3  10 1977.68 126.876   9
  -9   3  10 2097.52 127.216  13
  -9  -3  10 1763.78 125.960   7
  -9  -3  10 1756.01 123.339  12
  -9  -3  10 1971.93 136.679  17
  -9   3  10 1923.89 140.120  16
  -9  -3   9 892.950 92.1939   9
  -9  -3   9 943.946 103.029  17
  -9   3   9 778.220 87.6276  13
  -9  -3   9 917.020 89.7065   7
  -9  -3   9 855.203 91.2794  12
  -9   3   9 692.497 90.3598  16
  -9  -3   8 6589.43 238.717   9
  -9  -3   8 5557.78 413.480   3
  -9   3   8 5725.32 220.526  13
  -9  -3   8 6003.95 212.828   7
  -9  -3   8 5739.06 218.547  12
  -9   3   8 5953.81 240.581   6
  -9  -3   8 6065.33 235.666  17
  -9   3   8 6094.54 234.777  16
   9   3  -7 10510.1 610.481   1
  -9  -3   7 11273.0 316.731   9
  -9   3   7 11293.0 310.571  13
  -9  -3   7 11076.1 302.670  12
  -9   3   7 11199.4 328.804   6
  -9  -3   7 11387.7 320.297  17
   9  -3  -7 10943.7 292.201   5
  -9   3   7 11101.8 308.775  16
   9   3  -6 6507.37 502.508   1
  -9   3   6 6260.51 234.230  13
  -9  -3   6 6531.72 232.144  12
  -9  -3   6 6571.65 242.906  17
   9  -3  -6 6417.95 217.924   5
  -9   3   6 6750.57 233.544  16
  -9   3   5 691.668 87.1586  13
  -9  -3   5 670.238 91.9614  17
   9   3  -5 626.409 159.663   1
  -9   3   5 754.624 86.4272  16
  -9   3   4 50344.2 654.312  13
  -9  -3   4 51715.2 665.152  17
  -9   3   4 51474.0 594.717  16
   9   3  -4 51156.9 1411.75   1
  -9  -3   3 72084.0 777.199  17
  -9   3   3 69984.2 770.706  13
  -9   3   3 71541.3 671.107  16
   9   3  -3 73642.8 1701.63   1
   9   3  -2 81.1581 40.7000  15
  -9  -3   2 45.5497 47.8409   9
  -9   3   2-25.6420 52.2120  13
   9   3  -2-37.1952 94.9700   1
  -9  -3   2 27.6979 46.8647  17
   9   3  -1 19484.8 376.421  15
  -9  -3   1 19213.6 422.861   4
  -9  -3   1 20076.2 417.300   9
  -9   3   1 19482.9 401.869  13
   9   3  -1 20662.5 903.850   1
   9  -3  -1 19390.8 370.829  11
  -9  -3   1 19502.5 400.137  17
   9   3   0 100.166 48.1504  15
  -9  -3   0 111.328 47.4717   4
  -9  -3   0 17.3585 46.5376  17
  -9  -3   0 79.5537 49.4545   9
  -9   3   0 50.1415 43.1796  13
   9  -3   0 49.0048 36.8303  11
   9   3   1 20276.2 410.767  15
  -9  -3  -1 20048.6 440.606   4
  -9  -3  -1 19980.6 412.263   9
  -9   3  -1 20662.9 404.867  13
   9  -3   1 20586.2 408.576  11
   9   3   1 21371.5 916.053   1
   9   3   2 12681.1 334.714  15
  -9  -3  -2 12394.2 348.838   4
  -9  -3  -2 12851.6 326.756   9
  -9   3  -2 12807.3 315.426  13
   9  -3   2 12482.9 328.171  11
   9   3   2 11935.0 681.499   1
   9   3   3 9385.10 295.185  15
  -9  -3  -3 8951.67 301.585   4
  -9  -3  -3 9383.12 274.884   9
  -9   3  -3 8689.47 251.843  13
   9  -3   3 8689.71 281.804  11
   9   3   3 9775.60 613.905   1
   9   3   4 1045.96 110.445  15
  -9  -3  -4 1125.39 113.272   4
  -9  -3  -4 1050.03 95.2396   9
  -9   3  -4 1202.12 94.2272  13
   9  -3   4 1046.60 107.909  11
   9   3   4 1421.11 250.134   1
   9   3   5 4979.29 222.545  15
   9  -3   5 4811.67 219.258  11
   9   3   6 6591.48 256.707  15
   9  -3   6 6374.91 251.208  11
   9   3   7 1563.15 131.719  15
   9  -3   7 1510.69 126.548  11
   9   3   8 12674.7 343.686  15
   9  -3   8 12380.0 340.695  11
   9   3   9 1435.00 118.034  15
   9  -3   9 1239.45 110.103  11
   9   3  10 41.3863 38.8970  15
   9  -3  10 28.5304 40.2617  11
   9   3  11 35.8508 31.2665  15
   9  -3  11 97.9123 39.7138  11
   9   3  12 63.6848 30.1838  15
   9  -3  12 81.9535 34.5793  11
   9   3  13 1246.36 84.8516  10
   9  -3  13 1109.27 61.7874  11
   9   3  14-7.35660 19.5311  10
   9  -3  14-14.4733 18.4842   8
  -9   4  16 2129.56 80.9140  16
  -9  -4  15 108.958 28.9088  12
  -9   4  15 127.421 33.9224  16
  -9  -4  14 972.045 75.9413   7
  -9  -4  14 992.277 72.3224  12
  -9   4  14 1043.43 81.0776  16
  -9  -4  13 1068.59 85.6156   7
  -9  -4  13 1028.34 81.5847  12
  -9   4  13 982.214 88.0026  16
  -9  -4  12 12352.3 278.836   7
  -9  -4  12 12757.7 289.841  12
  -9   4  12 13132.6 309.786  16
  -9   4  11 488.149 60.0659  13
  -9  -4  11 421.167 65.8181   7
  -9  -4  11 442.380 68.9947  12
  -9   4  11 429.874 70.5154  16
  -9  -4  10 4663.06 175.082   9
  -9   4  10 4694.16 179.769  13
  -9  -4  10 4500.81 175.594   7
  -9  -4  10 4688.41 196.407  12
  -9   4  10 4849.89 201.850  16
  -9  -4   9 5382.77 204.785   9
  -9   4   9 5136.94 201.535  13
  -9  -4   9 5058.85 183.377   7
  -9  -4   9 5311.69 214.855  12
  -9   4   9 5169.93 208.218  16
  -9  -4   8 58.3828 42.1193   9
  -9   4   8 67.4440 49.2616  13
  -9  -4   8 20.5990 48.8991  12
  -9   4   8 32.4148 40.1924  16
  -9  -4   7 4623.84 207.284   9
  -9   4   7 4810.87 210.175  13
  -9  -4   7 4977.71 213.220  12
  -9   4   7 4698.83 195.825  16
  -9  -4   6 1960.84 145.300   9
  -9   4   6 1930.19 140.385  13
  -9  -4   6 1987.08 139.830  12
  -9   4   6 1817.78 121.194  16
  -9  -4   5 185.785 63.4839   9
  -9   4   5 200.657 62.1491  13
  -9  -4   5 205.327 57.8287  12
  -9   4   5 261.232 51.5688  16
  -9  -4   4 6768.05 262.481   9
  -9   4   4 6738.62 259.163  13
  -9  -4   3 28960.9 540.260   9
  -9   4   3 30105.7 536.810  13
  -9  -4   2 21846.0 470.721   9
  -9   4   2 21276.4 451.943  13
   9   4  -1 2533.25 143.314  15
  -9  -4   1 2495.31 167.014   9
  -9   4   1 2730.75 166.214  13
   9  -4  -1 2605.03 141.561  11
  -9  -4   0 25841.9 505.759   9
   9   4   0 25968.7 463.635  15
  -9   4   0 25761.1 482.220  13
   9  -4   0 25620.7 453.568  11
   9   4   1 266.946 66.0665  15
  -9  -4  -1 310.774 71.9696   9
  -9   4  -1 299.238 67.7134  13
   9  -4   1 396.440 71.0164  11
   9   4   2 6097.83 237.940  15
  -9  -4  -2 5978.46 239.861   9
  -9   4  -2 6183.22 225.536  13
   9  -4   2 5864.13 229.590  11
   9   4   3 3653.87 188.129  15
  -9  -4  -3 3765.08 184.765   9
  -9   4  -3 3875.57 170.358  13
   9  -4   3 4105.44 197.116  11
   9   4   4 7169.48 260.748  15
   9  -4   4 6777.96 250.442  11
   9   4   5 1088.75 108.567  15
   9  -4   5 991.308 103.510  11
   9   4   6-9.30975 48.6935  15
   9  -4   6 34.6431 48.5298  11
   9   4   7 1055.75 105.216  15
   9  -4   7 1014.91 100.341  11
   9   4   8 5581.69 209.822  15
   9  -4   8 5572.84 209.113  11
   9   4   9 109.165 44.8145  15
   9  -4   9 149.296 50.5947  11
   9   4  10 1014.48 80.1622  15
   9  -4  10 995.202 79.6671  11
   9   4  11 27.1400 24.9321  15
   9   4  11-6.47510 22.9719  10
   9  -4  11 0.56439 25.3202  11
   9   4  12 7.81461 17.0144  10
  -9  -5  12 135.121 30.8837  12
  -9   5  12 129.184 28.0875  16
  -9  -5  11 1329.39 79.2946  12
  -9  -5  11 1291.70 65.3801  11
  -9   5  11 1315.76 74.6971  16
  -9   5  10 911.570 63.1983  13
  -9  -5  10 815.726 70.5763  12
  -9   5  10 723.370 60.5108  16
  -9  -5  10 842.510 65.6622  11
  -9   5   9 157.073 35.9718  16
  -9   5   9 209.644 43.7232  13
  -9  -5   9 255.180 48.8950  12
  -9   5   8 845.533 77.6455  13
  -9  -5   8 928.974 84.1875  12
  -9  -5   8 888.404 73.2385  18
  -9   5   8 810.600 64.6807  16
  -9   5   7 3759.77 164.296  13
  -9  -5   7 3373.06 157.626  12
  -9  -5   7 3420.50 151.269  18
  -9   5   6 10.8964 41.4162  13
  -9  -5   6 3.20809 42.4675  12
  -9  -5   6 4.16326 37.0640  18
  -9  -5   5 687.898 84.1347  18
  -9   5   5 641.342 82.6672  13
  -9  -5   5 648.284 82.6087  12
  -9   5   4 704.748 87.8290  13
  -9  -5   4 681.088 85.2471  12
  -9   5   3 4255.44 190.023  13
  -9  -5   3 3813.21 179.746  12
  -9   5   2 72.3470 51.3967  13
  -9   5   1 798.371 86.8471  13
   9   5   0 250.246 48.7069  15
  -9   5   0 282.403 58.4554  13
   9   5   1 7351.20 216.080  15
  -9   5  -1 7641.96 227.430  13
  -9  -5  -1 7912.47 252.986  18
   9  -5   1 7600.17 216.693  11
   9   5   2 7985.62 230.419  15
  -9   5  -2 8220.11 219.490  13
  -9  -5  -2 8058.56 244.569  18
   9  -5   2 8227.43 230.529  11
   9   5   3 846.091 83.2605  15
  -9   5  -3 687.574 63.1459  13
  -9  -5  -3 748.772 78.0187  18
   9  -5   3 677.943 74.3205  11
   9   5   4 3296.13 150.084  15
  -9  -5  -4 3324.86 137.470  18
   9  -5   4 3371.12 147.569  11
   9   5   5 61.8917 39.6915  15
   9  -5   5 78.5457 37.9815  11
   9   5   6 2654.86 125.300  15
   9  -5   6 2813.94 126.345  11
   9   5   7 1513.45 89.9168  15
   9  -5   7 1318.59 83.5111  11
   9   5   8 376.851 46.4505  15
   9  -5   8 370.697 44.4451  11
   9  -5   9 736.546 49.7342  11
   9   5   9 744.960 49.8183  15
  -9  -6   6 617.753 48.4922  11
  -9   6   6 590.361 47.0482  13
  -9  -6   6 535.202 44.5471  12
  -9   6   5 1281.59 69.9802  13
  -9  -6   5 1194.38 66.6025  12
  -9  -6   5 1145.05 63.5193  18
  -9   6   4 1796.41 84.2302  13
  -9  -6   4 1744.82 82.2581  12
  -9  -6   4 1802.28 85.0430  18
  -9   6   3 23.4908 23.7496  13
  -9  -6   3-3.17485 24.2460  12
  -9  -6   3 49.1113 28.7449  18
  -9   6   2 633.127 51.4139  13
  -9  -6   2 634.977 53.6451  12
  -9  -6   2 612.871 54.5238  18
  -9   6   1 66.3431 24.3083  13
  -9  -6   1 56.1780 25.6698  12
  -9  -6   1 82.1872 27.0931  18
  -9   6   0 8.31610 18.3228  13
  -9  -6   0 17.4787 21.8571  12
  -9  -6   0 23.3038 23.4863  18
  -9  -6  -1 105.331 26.5830  12
  -9  -6  -1 146.722 28.4426  18
  -9  -6  -2 1786.57 73.4282  12
 -10   0  19 62.6965 29.2641  14
 -10   0  19 25.7023 28.5541   7
 -10   0  18 8481.76 212.858  14
 -10   0  17 4.72932 33.1894  14
 -10   0  17 61.2268 33.7128  17
 -10   0  16 5802.28 205.902  14
 -10   0  16 5739.38 197.525  17
 -10   0  15-2.63513 38.5777  14
 -10   0  15 35.1418 44.9920  17
 -10   0  14 44112.9 584.312  14
 -10   0  14 43220.2 534.642  16
 -10   0  13-12.3628 38.2799  14
 -10   0  13 100.549 47.3176  16
 -10   0  12 15879.2 338.021  14
 -10   0  12 16471.3 764.251   3
 -10   0  12 15785.2 345.989  16
 -10   0  11-39.1418 40.0975  14
 -10   0  11 42.3100 80.8173   3
 -10   0  11-35.8907 38.6862  16
 -10   0  10 36921.1 1134.37   3
 -10   0  10 36085.1 520.097  16
 -10   0   9-110.891 84.5331   3
  10   0  -9 51.1368 65.4039   1
 -10   0   9-7.03408 35.8475  16
 -10   0   8 14875.3 322.108  16
 -10   0   8 14961.0 704.963   3
  10   0  -8 14881.2 676.052   1
  10   0  -7-92.8272 81.8905   1
 -10   0   7-4.71055 32.8492  16
  10   0  -6 12418.8 629.505   1
  10   0  -5-89.4499 89.9886   1
  10   0  -4 2066.90 264.365   1
  10   0  -3 24.3272 78.9573   1
  10   0  -2 55877.3 1316.82   1
  10   0  -1-84.2548 86.8055   1
  10   0   0 1086.73 201.605   1
 -10   0   0 1221.62 82.2872   4
 -10   0  -1-15.2089 31.8583   4
  10   0   1 19.1036 79.4124   1
 -10   0  -2 109499. 775.925   4
  10   0   2 109978. 1824.89   1
 -10   0  -3-23.8766 30.9343   4
  10   0   3 30.2443 38.4108  11
 -10   0  -4 5380.50 181.162   4
 -10   0  -4 5644.87 189.956  13
  10   0   4 5492.85 405.039   1
  10   0   4 5690.60 211.782  11
  10   0   5-13.9712 36.3170  15
  10   0   5-6.94581 72.6469   2
 -10   0  -5-20.8098 30.8254  13
  10   0   5 19.0539 38.5569  11
  10   0   6 21209.0 904.324   2
  10   0   6 20571.5 401.250  15
  10   0   6 20203.2 410.115  11
  10   0   7-0.43186 38.8612  15
  10   0   7 9.73634 43.0506  11
  10   0   8 13371.5 321.255  15
  10   0   8 12708.0 328.813  11
  10   0   9-1.00929 41.5558  15
  10   0   9-8.89753 36.8033  11
  10   0  11 45.5652 46.3995  19
  10   0  12 719.692 86.2479  19
  10   0  13 2.53131 37.4804  19
  10   0  14 3092.15 137.628  19
  10   0  15-20.5099 27.0781  19
 -10   1  19 273.649 32.9450  14
 -10  -1  19 370.031 45.6122   7
 -10  -1  18 131.367 38.5697  14
 -10   1  18 133.758 29.8483  14
 -10  -1  18 102.610 37.4823   7
 -10   1  18 88.4747 26.7217  17
 -10  -1  17 128.845 45.3749  14
 -10   1  17 148.489 38.5005  14
 -10  -1  17 165.882 47.5858   7
 -10   1  17 112.355 35.8406  17
 -10  -1  16 8788.50 257.682  14
 -10   1  16 8781.69 232.357  14
 -10  -1  16 8446.45 220.308  17
 -10   1  16 8720.81 226.461  16
 -10  -1  15 4463.52 192.576  14
 -10   1  15 4687.67 177.250  14
 -10  -1  15 4350.83 178.037  17
 -10   1  15 4546.76 182.084  16
 -10  -1  14 5136.82 209.691  14
 -10   1  14 5392.34 190.813  14
 -10  -1  14 5260.11 206.588  17
 -10   1  14 4904.06 200.337  16
 -10  -1  13 85.1549 47.2535  14
 -10   1  13 60.2314 30.6978  14
 -10  -1  13 48.6947 42.5075  17
 -10   1  13 44.8282 41.2600  16
 -10  -1  12 117.880 45.2893  14
 -10  -1  12 140.055 57.5990  17
 -10   1  12 122.311 50.3512  16
 -10  -1  11 16041.4 348.011  14
 -10  -1  11 15240.8 752.777   3
 -10   1  11 16498.0 716.297   3
 -10  -1  11 16072.2 375.580  17
 -10   1  11 16319.1 375.094  16
 -10  -1  10 321.616 56.6886  14
 -10  -1  10 447.584 145.543   3
 -10  -1  10 222.505 59.7234  17
 -10   1  10 266.394 58.8222  16
 -10  -1   9 9860.58 249.345  14
 -10  -1   9 9146.05 571.570   3
 -10   1   9 10415.8 576.059   3
 -10  -1   9 9871.71 285.569  17
 -10   1   9 9854.76 281.851  16
 -10  -1   8 80.0330 35.0920  14
 -10   1   8 94.8354 32.5258  13
 -10  -1   8 31.1989 66.3876   3
 -10  -1   8 25.7212 39.3855  17
 -10   1   8 23.4106 38.6428  16
 -10  -1   7 5141.81 176.425  13
 -10   1   7 4676.84 176.787  13
  10   1  -7 4187.14 368.324   1
 -10  -1   7 4706.75 401.830   3
 -10  -1   7 4574.36 185.861  17
 -10   1   7 4580.61 184.882  16
  10  -1  -6 9378.34 559.583   1
 -10   1   6 9389.96 248.599  13
  10   1  -6 9464.09 561.721   1
 -10  -1   6 9679.10 259.034  17
 -10   1   6 9819.59 261.433  16
  10   1  -5 17001.8 749.201   1
  10  -1  -5 16679.4 745.608   1
  10   1  -4 4227.51 375.301   1
  10  -1  -4 3940.40 369.056   1
  10   1  -3 2311.86 287.974   1
  10  -1  -3 2787.11 309.248   1
  10  -1  -2-13.5630 76.5853   1
  10   1  -2-50.0570 88.4465   1
 -10  -1   1 2586.21 136.100   4
  10   1  -1 2934.72 318.069   1
  10  -1  -1 2596.37 302.760   1
 -10  -1   0 6126.86 207.938   4
  10   1   0 6077.17 446.020   1
  10  -1   0 6585.84 467.798   1
 -10  -1  -1 671.110 72.7530   4
  10   1   1 617.144 69.4304  15
  10   1   1 656.251 160.116   1
  10  -1   1 609.924 147.953   1
 -10  -1  -2 13744.9 320.431   4
  10   1   2 14699.1 326.178  15
 -10  -1  -2 14642.1 320.395  13
  10   1   2 14681.8 686.497   1
 -10   1  -2 14201.0 302.224  13
  10  -1   2 14659.2 328.303  11
  10  -1   2 14299.6 668.829   1
 -10  -1  -3 4687.45 191.409   4
  10   1   3 5176.21 201.599  15
 -10  -1  -3 5014.92 189.809  13
  10   1   3 4719.89 385.550   1
 -10   1  -3 5011.40 179.970  13
  10  -1   3 5086.57 199.381  11
  10  -1   3 4922.01 385.179   1
 -10  -1  -4 10555.7 289.582   4
  10  -1   4 11084.8 598.651   2
  10   1   4 11054.4 298.066  15
 -10  -1  -4 10419.6 273.808  13
 -10   1  -4 10484.5 255.825  13
  10   1   4 9838.30 549.081   1
  10  -1   4 10652.1 294.636  11
  10  -1   5 10714.1 615.013   2
 -10  -1  -5 9788.11 285.637   4
  10   1   5 10330.3 625.185   2
  10   1   5 10454.7 296.492  15
 -10  -1  -5 10422.2 272.496  13
  10   1   5 10071.5 544.570   1
  10  -1   5 10390.7 299.441  11
  10   1   6 2510.21 149.092  15
  10  -1   6 2376.11 296.910   2
  10   1   6 2302.64 302.488   2
  10  -1   6 2637.25 155.774  11
  10   1   7 1625.32 123.683  15
  10  -1   7 1514.16 111.465  15
  10  -1   7 1185.68 216.086   2
  10   1   7 987.768 211.025   2
  10  -1   7 1459.38 120.096  11
  10   1   8 1074.15 102.071  15
  10  -1   8 1139.33 91.7044  15
  10  -1   8 1065.99 104.026  11
  10   1   9 130.599 50.2864  15
  10  -1   9 54.2824 43.1240  11
  10   1  10 350.927 62.3209  15
  10   1  10 276.465 62.0383  19
  10  -1  10 249.494 62.9148  19
  10  -1  10 336.292 64.2650  11
  10   1  11 8840.85 234.882  15
  10  -1  11 9129.73 274.107  19
  10   1  11 9041.73 275.729  19
  10  -1  11 8536.38 242.920  11
  10  -1  12 796.586 83.9870  19
  10   1  12 795.474 83.8646  19
  10  -1  12 839.772 70.9589  11
  10  -1  13 52.0921 35.2095  19
  10   1  13 40.7612 36.5820  19
  10  -1  14 1113.18 78.4840  19
  10   1  14 1061.40 76.0686  19
  10  -1  15 539.171 47.9131  19
  10   1  15 617.351 50.1845  19
 -10  -2  19 41.3608 20.7369   7
 -10  -2  18 1495.64 87.2852   7
 -10   2  18 1349.32 65.3171  17
 -10  -2  17 101.300 41.1552   7
 -10   2  17 98.0528 35.0924  16
 -10   2  16 30.1800 33.1765  16
 -10  -2  16 25.2874 36.5912   7
 -10  -2  15 531.323 76.2024   7
 -10  -2  15 564.644 62.1310  17
 -10   2  15 456.096 65.8293  16
 -10  -2  14 122.983 54.5871   7
 -10  -2  14 134.101 45.6870  17
 -10   2  14 168.111 55.9676  16
 -10  -2  13 3645.74 173.314  17
 -10   2  13 3528.87 181.597  16
 -10  -2  12 326.750 66.2508  17
 -10   2  12 353.819 73.5364  16
 -10  -2  11 7974.17 265.547  17
 -10   2  11 8138.41 276.262  16
 -10  -2  10 8071.65 543.945   3
 -10   2  10 7955.61 258.998   6
 -10  -2  10 7767.77 263.479  17
 -10   2  10 8230.14 276.945  16
 -10   2   9 4301.00 179.387  13
 -10  -2   9 3663.72 366.985   3
 -10   2   9 4082.43 190.670   6
 -10  -2   9 3947.47 189.992  17
  10   2  -8 15262.3 708.003   1
 -10   2   8 16831.1 356.347  13
 -10  -2   8 16282.0 752.702   3
 -10  -2   8 16825.6 378.849  17
 -10   2   8 16751.2 378.747  16
  10   2  -7 4841.71 420.066   1
 -10   2   7 5137.62 200.935  13
 -10  -2   7 4513.58 391.619   3
 -10  -2   7 5025.04 177.584  12
 -10  -2   7 5246.29 210.457  17
 -10   2   7 5342.50 209.000  16
  10   2  -6 6386.24 488.510   1
 -10  -2   6 6590.83 216.715  13
 -10   2   6 6184.05 220.264  13
 -10  -2   6 6013.48 191.159  12
 -10  -2   6 6356.04 225.456  17
 -10   2   6 6448.03 223.376  16
  10   2  -5 2441.68 313.275   1
 -10  -2   5 2756.06 145.243  13
 -10   2   5 2549.83 143.767  13
 -10  -2   5 2524.14 286.545   3
 -10  -2   5 2785.32 149.709  17
 -10   2   5 2624.24 139.444  16
  10   2  -4 2469.27 309.996   1
 -10  -2   4 2592.03 142.381  13
 -10   2   4 2671.31 146.625  13
 -10  -2   4 2578.92 278.640   3
 -10  -2   4 2725.61 144.950  17
 -10   2   4 2604.92 135.981  16
  10   2  -3 9759.15 604.306   1
 -10  -2   3 8834.36 262.730  13
 -10   2   3 8956.29 262.326  13
 -10  -2   3 9094.34 255.837  17
 -10   2   3 9060.53 240.348  16
  10   2  -2 30973.5 448.359  15
  10   2  -2 32971.1 1105.65   1
 -10  -2   2 31005.3 494.184  13
 -10   2   2 31127.1 483.727  13
 -10  -2   2 31573.4 467.366  17
 -10   2   2 31555.2 430.299  16
  10   2  -1 996.302 88.2432  15
 -10  -2   1 1100.82 104.077   4
 -10  -2   1 1130.89 98.7623  13
 -10   2   1 1123.76 95.8958  13
  10  -2  -1 1019.15 88.0282  11
 -10  -2   1 1146.47 92.0780  17
  10   2  -1 756.591 182.877   1
  10   2   0 24051.6 937.944   1
  10   2   0 24388.7 422.905  15
 -10  -2   0 24045.4 459.176   4
 -10  -2   0 24169.9 441.699  13
 -10   2   0 24459.9 423.787  13
  10  -2   0 24129.9 420.228  11
 -10  -2   0 24362.1 398.041  17
  10   2   1 5998.33 218.408  15
  10   2   1 6379.91 487.467   1
 -10  -2  -1 5882.03 232.460   4
 -10  -2  -1 5943.32 224.024  13
 -10   2  -1 6184.76 214.312  13
  10  -2   1 5741.42 213.011  11
 -10  -2  -1 5961.11 192.480  17
  10   2   2 3782.57 177.702  15
 -10  -2  -2 3805.65 188.334   4
  10   2   2 3545.23 353.292   1
 -10   2  -2 3845.91 169.410  13
  10  -2   2 3926.76 182.318  11
 -10  -2  -3 17422.6 403.699   4
  10   2   3 17091.0 385.417  15
  10   2   3 16631.6 768.224   1
 -10   2  -3 16425.7 336.887  13
  10  -2   3 16375.3 374.777  11
  10   2   4 586.813 155.983   1
 -10  -2  -4 461.769 70.5258   4
  10   2   4 518.635 84.9843  15
  10   2   4 269.275 130.341   2
 -10   2  -4 513.694 67.0858  13
  10  -2   4 518.231 79.8485  11
 -10  -2  -5 1660.84 134.714   4
  10   2   5 1481.77 122.952  15
  10   2   5 1510.18 227.901   1
  10   2   5 1688.45 249.379   2
  10  -2   5 1704.52 132.016  11
 -10  -2  -6 8240.79 284.493   4
  10   2   6 8547.74 285.429  15
  10  -2   6 8538.44 285.409  11
  10   2   7 34.1927 49.0831  15
  10  -2   7 61.8118 54.6286  11
  10   2   8 1415.63 121.915  15
  10  -2   8 1393.60 121.608  11
  10   2   9 5560.57 221.349  15
  10  -2   9 5244.02 198.258  19
  10   2   9 5396.62 202.301  19
  10  -2   9 5202.72 214.744  11
  10   2  10 4618.86 189.580  15
  10  -2  10 4449.97 176.405  19
  10   2  10 4313.25 174.497  19
  10  -2  10 4899.80 197.449  11
  10   2  11 194.980 47.2122  15
  10  -2  11 105.831 41.0184  19
  10   2  11 142.140 38.7108  19
  10  -2  11 159.157 44.9601  11
  10   2  12 4717.94 149.197  15
  10   2  12 4395.28 153.817  19
  10  -2  12 4468.37 152.840  19
  10  -2  12 4563.64 155.788  11
  10  -2  13 43.7124 24.6880  19
  10   2  13 33.5414 21.3891  19
  10   2  14 572.915 51.5866  10
 -10  -3  17 4791.60 138.923   7
 -10   3  17 4701.19 125.449  16
 -10  -3  16 1865.06 101.546   7
 -10   3  16 1863.09 98.3909  16
 -10  -3  15 52.0486 36.5001   7
 -10  -3  15 70.4611 26.7737  12
 -10   3  15 46.0237 32.6558  16
 -10  -3  14-4.79750 35.8537   7
 -10  -3  14 60.6962 31.2994  12
 -10  -3  14 54.6449 29.9371  17
 -10   3  14 26.9691 37.5980  16
 -10  -3  13 7.01165 36.3414   7
 -10  -3  13-5.82940 31.5801  12
 -10  -3  13 57.4179 36.9674  17
 -10   3  13-37.3701 52.2726  16
 -10  -3  12 1662.23 119.620   7
 -10  -3  12 1492.74 105.494  12
 -10  -3  12 1682.60 118.778  17
 -10   3  12 1596.98 123.766  16
 -10  -3  11 427.839 61.7231   9
 -10  -3  11 361.703 62.0422   7
 -10  -3  11 344.187 60.8660  12
 -10  -3  11 616.228 82.3041  17
 -10   3  11 410.606 77.1665  16
 -10  -3  10 918.780 91.5126   9
 -10   3  10 802.643 83.3874  13
 -10  -3  10 883.344 90.7837   7
 -10  -3  10 784.268 85.3618  12
 -10  -3  10 902.241 96.8038  17
 -10   3  10 877.328 100.216  16
 -10  -3   9 2903.28 161.523   9
 -10   3   9 3165.64 162.561  13
 -10  -3   9 2990.99 152.146   7
 -10  -3   9 3168.56 160.980  12
 -10  -3   9 3037.45 171.353  17
 -10   3   9 3054.85 171.515  16
 -10  -3   8 11077.7 319.126   9
 -10   3   8 10769.5 302.828  13
 -10  -3   8 10781.7 296.217  12
 -10  -3   8 10810.1 321.421  17
 -10   3   8 10965.5 315.238  16
 -10  -3   7 81584.7 870.516   9
 -10   3   7 79231.2 834.787  13
 -10  -3   7 80785.7 808.393  12
 -10  -3   7 81862.0 872.332  17
 -10   3   7 81419.1 839.961  16
  10   3  -6 30296.3 1084.24   1
 -10   3   6 29841.7 518.502  13
 -10  -3   6 29908.5 493.803  12
 -10  -3   6 30322.3 534.895  17
 -10   3   6 29729.4 493.414  16
 -10   3   5 68649.3 784.842  13
 -10  -3   5 69438.2 806.108  17
 -10   3   5 69800.2 731.173  16
  10   3  -4 3600.87 388.113   1
 -10   3   4 3927.29 193.167  13
 -10  -3   4 4074.88 198.663  17
 -10   3   4 4374.77 180.285  16
 -10  -3   3 397.754 78.5682   9
 -10   3   3 354.414 69.3529  13
 -10  -3   3 309.185 69.2222  17
  10   3  -3 350.195 162.583   1
 -10   3   3 341.939 58.2682  16
  10   3  -2 7393.85 231.237  15
 -10  -3   2 7774.87 272.549   9
 -10   3   2 7127.22 254.519  13
 -10  -3   2 7345.75 255.006  17
  10   3  -2 7411.52 553.584   1
  10   3  -1 8969.85 266.109  15
 -10  -3   1 9129.93 292.341   9
 -10   3   1 9624.28 294.326  13
 -10  -3   1 8805.15 275.128  17
  10  -3  -1 9478.88 269.390  11
  10   3  -1 9253.70 621.714   1
  10   3   0 1308.34 110.724  15
 -10  -3   0 1517.88 128.041   4
 -10  -3   0 1369.12 116.734   9
 -10   3   0 1375.15 116.327  13
  10  -3   0 1398.16 110.649  11
  10   3   0 1009.63 218.509   1
  10   3   1 8100.30 269.287  15
 -10  -3  -1 8167.71 288.927   4
 -10  -3  -1 8023.58 268.598   9
 -10   3  -1 8321.67 266.173  13
  10  -3   1 7989.63 263.615  11
  10   3   1 8449.94 584.542   1
  10   3   2 538.198 82.6332  15
 -10  -3  -2 656.409 86.8475   4
 -10  -3  -2 754.214 89.6507   9
 -10   3  -2 519.103 75.3306  13
  10  -3   2 497.275 77.0751  11
  10   3   3 2913.19 171.685  15
 -10  -3  -3 2937.86 155.913   9
 -10   3  -3 2786.06 148.660  13
  10  -3   3 2811.94 166.045  11
  10   3   4 2523.32 163.167  15
 -10   3  -4 2410.30 130.873  13
  10  -3   4 2322.61 155.175  11
  10   3   5 14925.9 383.708  15
  10  -3   5 14082.6 367.401  11
  10   3   6 498.082 81.7851  15
  10  -3   6 588.291 88.7077  11
  10   3   7 3309.06 181.930  15
  10  -3   7 3617.79 186.482  11
  10   3   8 4561.99 203.525  15
  10  -3   8 4904.31 208.182  11
  10   3   9-37.7878 47.3539  15
  10  -3   9-32.0174 42.5354  11
  10   3  10 344.805 59.0992  15
  10  -3  10 262.732 52.3570  11
  10   3  11-14.8009 28.5715  15
  10  -3  11 20.3577 28.4956  11
  10   3  12 34.2550 22.0119  15
  10  -3  12 61.6610 26.5007  11
  10   3  13-4.05174 20.4869  10
 -10   4  15 624.867 50.8010  16
 -10  -4  14 844.905 57.7340  12
 -10   4  14 856.855 68.2668  16
 -10  -4  13 1610.32 88.9410   7
 -10  -4  13 1573.71 89.3471  12
 -10   4  13 1637.52 100.843  16
 -10  -4  12 95.4556 36.7452   7
 -10  -4  12 120.288 40.4996  12
 -10   4  12 45.2190 35.6124  16
 -10   4  11 6440.04 179.220  13
 -10  -4  11 6079.63 181.595   7
 -10  -4  11 5996.74 198.761  12
 -10   4  11 6443.56 215.517  16
 -10  -4  10 1382.18 99.1511   9
 -10   4  10 1233.56 94.2852  13
 -10  -4  10 1245.86 86.4471   7
 -10  -4  10 1281.09 101.388  12
 -10   4  10 1237.91 102.997  16
 -10  -4   9 4349.58 181.602   9
 -10   4   9 4337.24 180.726  13
 -10  -4   9 4450.21 187.879  12
 -10   4   9 4103.99 180.089  16
 -10  -4   8 11.7507 46.8593   9
 -10   4   8 154.072 58.8971  13
 -10  -4   8 27.0401 45.9048  12
 -10   4   8 42.9913 46.3744  16
 -10  -4   7 7476.19 261.443   9
 -10   4   7 7473.73 256.288  13
 -10  -4   7 7422.69 252.887  12
 -10   4   7 7181.99 233.566  16
 -10  -4   6 4473.75 209.416   9
 -10   4   6 4755.76 211.893  13
 -10  -4   6 4633.94 205.765  12
 -10   4   6 4579.94 182.263  16
 -10  -4   5 7505.59 272.411   9
 -10   4   5 7653.89 268.697  13
 -10  -4   5 7758.24 265.708  12
 -10   4   5 7346.79 220.182  16
 -10  -4   4 7131.19 268.504   9
 -10   4   4 7333.51 266.371  13
 -10  -4   3 1738.70 141.490   9
 -10   4   3 1758.12 140.168  13
 -10  -4   2 6188.97 252.344   9
 -10   4   2 6498.87 248.780  13
  10   4  -1 25483.3 434.654  15
 -10  -4   1 26259.2 507.709   9
 -10   4   1 26793.2 495.728  13
  10   4   0 2694.54 151.336  15
 -10  -4   0 3069.95 176.805   9
 -10   4   0 2883.60 165.121  13
  10  -4   0 2978.45 155.522  11
  10   4   1 11150.0 308.107  15
 -10  -4  -1 11196.2 323.760   9
 -10   4  -1 11155.8 304.887  13
  10  -4   1 11187.3 301.868  11
  10   4   2 728.223 90.3208  15
 -10  -4  -2 901.827 98.7888   9
 -10   4  -2 872.402 89.7870  13
  10  -4   2 759.454 87.3208  11
  10   4   3 2183.66 145.971  15
 -10   4  -3 2462.86 132.548  13
  10  -4   3 2359.37 146.890  11
  10   4   4 417.149 75.9940  15
  10  -4   4 400.228 69.6849  11
  10   4   5 4.55839 43.3472  15
  10  -4   5 46.0890 46.5876  11
  10   4   6 253.439 61.6910  15
  10  -4   6 253.419 58.7948  11
  10   4   7 882.332 90.1949  15
  10  -4   7 924.780 89.0796  11
  10   4   8 135.877 45.7093  15
  10  -4   8 87.6868 41.3069  11
  10   4   9 411.671 55.4607  15
  10  -4   9 391.625 54.2681  11
  10   4  10 1723.72 87.9635  15
  10   4  10 1720.28 85.4535  10
  10  -4  10 1870.84 92.4254  11
  10   4  11 554.551 42.6204  10
  10  -4  11 703.016 47.9117  11
 -10  -5  11 100.903 26.3106  12
 -10   5  11 104.761 26.7294  16
 -10  -5  10 105.793 28.7368  11
 -10   5  10 210.769 32.1805  13
 -10  -5  10 144.460 35.0259  12
 -10   5  10 149.159 30.4729  16
 -10   5   9 1051.75 72.0081  13
 -10  -5   9 1089.73 78.3907  12
 -10   5   9 973.849 61.2305  16
 -10   5   8 1319.90 87.8881  13
 -10  -5   8 1457.79 95.2217  12
 -10  -5   8 1235.89 78.5370  18
 -10  -5   7 146.704 42.6481  12
 -10   5   7 140.287 45.2647  13
 -10  -5   7 116.134 39.0207  18
 -10   5   6 325.047 57.1298  13
 -10  -5   6 281.102 53.4775  12
 -10  -5   6 287.804 53.0905  18
 -10   5   5 808.616 82.5261  13
 -10  -5   5 804.316 82.1913  12
 -10  -5   5 850.271 85.3387  18
 -10   5   4 7294.19 231.548  13
 -10  -5   4 7296.79 230.277  12
 -10   5   3 3064.57 152.765  13
 -10  -5   3 2892.02 150.495  12
 -10   5   2 1347.82 104.527  13
 -10  -5   2 1272.71 103.274  12
 -10   5   1 835.193 83.5350  13
 -10   5   0 16351.4 322.831  13
  10   5   1 746.428 68.2529  15
 -10   5  -1 770.511 73.7752  13
 -10  -5  -1 835.602 84.2137  18
  10  -5   1 750.189 65.6900  11
  10   5   2 1127.88 83.6715  15
 -10   5  -2 1128.73 78.1341  13
 -10  -5  -2 973.420 82.8044  18
  10  -5   2 1034.52 78.0949  11
  10   5   3 2698.29 124.754  15
 -10  -5  -3 2700.29 123.172  18
  10  -5   3 2647.44 120.374  11
  10   5   4 9987.89 231.617  15
 -10  -5  -4 9745.57 203.250  18
  10  -5   4 10044.9 227.085  11
  10   5   5 97.2876 35.7575  15
  10  -5   5 80.6461 32.1622  11
  10   5   6 801.577 64.1619  15
  10  -5   6 810.624 62.4938  11
  10   5   7 1306.25 72.1692  15
  10  -5   7 1225.89 68.4417  11
 -10  -6   3 171.676 25.7267  12
 -10  -6   2 13.0345 17.3993  12
 -10  -6   2 45.0373 20.5437  18
 -11   0  19 14602.6 235.390   7
 -11   0  18 8.16692 26.1034  14
 -11   0  17 524.389 59.0985  14
 -11   0  17 601.874 61.4927  17
 -11   0  16 12.4870 30.0569  14
 -11   0  16 6.25078 34.5273  17
 -11   0  15 196.903 47.0652  14
 -11   0  15 164.934 51.6044  17
 -11   0  14 31.9822 32.7312  14
 -11   0  14-72.4647 56.6977  17
 -11   0  14-29.2779 36.6667  16
 -11   0  13 36.2179 33.1485  14
 -11   0  13 99.0015 43.1438  16
 -11   0  12 0.18546 32.2411  14
 -11   0  12 28.0861 40.6181  16
 -11   0  11 3887.42 383.549   3
 -11   0  11 3072.74 163.010  16
 -11   0  10 200.418 102.384   3
 -11   0  10-23.5247 44.6755  16
  11   0  -9 63.7135 83.2704   1
 -11   0   9 107.071 44.4903  16
 -11   0   8-9.22678 34.8311  13
  11   0  -8 104.829 83.1957   1
 -11   0   8-7.42905 40.1503  16
 -11   0   7 11170.1 278.835  13
  11   0  -7 11057.7 632.396   1
 -11   0   7 11281.9 294.186  16
 -11   0   6 36.1088 37.2948  13
  11   0  -6 71.4801 85.1759   1
 -11   0   6 19.4273 43.4813  16
 -11   0   5 31968.8 474.042  13
  11   0  -5 32820.7 1093.80   1
 -11   0   5 32107.3 480.855  16
 -11   0   4 49.7185 37.7586  13
  11   0  -4-131.577 99.0199   1
 -11   0   3 76813.1 737.100  13
  11   0  -3 78800.8 1685.83   1
 -11   0   2 0.39492 33.4315  13
  11   0  -2 69.9770 39.9707  11
 -11   0   1 402.651 63.5773  13
  11   0  -1 347.643 55.9899  11
  11   0   0-52.3255 75.1079   1
 -11   0   0 14.5952 31.4659  13
  11   0   0-34.0624 32.3619  11
 -11   0  -1 128.210 45.1787  13
  11   0   1 57.1545 35.3945  11
 -11   0  -2-8.93735 41.8893  13
  11   0   2 20.4112 36.7461  11
 -11   0  -3 8748.99 253.682  13
  11   0   3 8083.87 520.571   1
  11   0   3 8559.23 271.148  11
  11   0   4 70.7862 47.2674  15
 -11   0  -4 18.6477 31.8744  13
  11   0   4-5.81228 36.7717  11
  11   0   5 1002.80 101.148  15
  11   0   5 1126.36 222.937   2
 -11   0  -5 952.227 85.9680  13
  11   0   5 862.833 95.3180  11
  11   0   6 41.2880 50.2409  15
  11   0   6 27.1213 97.3753   2
  11   0   6-13.0476 48.7621  11
  11   0   7 511.014 78.7114  15
  11   0   7 557.244 83.6373  11
  11   0   8 20.7690 37.3284  15
  11   0   8 80.8597 51.4534  11
  11   0   9-28.8031 38.3646  15
  11   0  10 14.0505 36.5181  15
  11   0  11 5768.03 219.806  19
  11   0  12-3.75319 40.6392  19
  11   0  13 876.996 76.9699  19
  11   0  14 5.15149 24.9754  19
  11   0  15 7436.82 146.137  19
 -11  -1  19 1259.66 69.4395   7
 -11  -1  18 2411.53 113.611   7
 -11   1  18 2121.62 85.5536  17
 -11  -1  17 1423.98 101.671   7
 -11   1  17 1316.86 87.1080  17
 -11  -1  16 4888.86 179.381  14
 -11  -1  16 4738.84 164.360  17
 -11   1  16 4777.56 162.359  16
 -11  -1  15 1889.15 119.623  14
 -11  -1  15 1848.34 117.349  17
 -11   1  15 1902.26 118.156  16
 -11  -1  14 3757.02 170.485  14
 -11  -1  14 3689.06 176.218  17
 -11   1  14 3908.26 178.007  16
 -11  -1  13 41.7926 37.1823  14
 -11  -1  13 60.5543 46.0115  17
 -11   1  13 95.2372 46.5085  16
 -11  -1  12 150.067 47.1575  14
 -11  -1  12 161.217 56.5210  17
 -11   1  12 211.816 58.7395  16
 -11  -1  11 836.041 83.8816  14
 -11  -1  11 984.738 104.918  17
 -11   1  11 1002.39 100.667  16
 -11  -1  10 39565.5 518.237  14
 -11  -1  10 38882.0 1214.39   3
 -11   1  10 40115.7 1159.10   3
 -11  -1  10 40230.2 601.914  17
 -11   1  10 39555.2 592.436  16
 -11   1   9 4654.89 181.957  13
 -11  -1   9 4672.32 424.086   3
 -11   1   9 4723.14 400.826   3
 -11  -1   9 4815.98 208.251  17
 -11   1   9 4516.19 202.326  16
 -11  -1   8 2627.21 134.546  13
 -11   1   8 2644.23 140.128  13
  11   1  -8 2576.30 311.825   1
 -11  -1   8 2985.34 338.524   3
 -11  -1   8 2560.16 150.037  17
 -11   1   8 2392.65 144.592  16
 -11  -1   7 5833.39 203.181  13
 -11   1   7 5589.08 204.609  13
  11   1  -7 5041.97 429.046   1
 -11  -1   7 5451.86 444.963   3
 -11  -1   7 5470.32 212.462  17
 -11   1   7 5448.44 211.245  16
 -11  -1   6 20577.2 383.114  13
 -11   1   6 20663.5 394.069  13
  11   1  -6 19748.0 856.318   1
 -11  -1   6 20295.1 394.105  17
 -11   1   6 20540.3 400.056  16
 -11  -1   5 5660.48 205.462  13
 -11   1   5 5445.28 203.832  13
  11   1  -5 5811.47 468.925   1
 -11  -1   5 5584.78 202.361  17
 -11   1   5 5619.83 207.029  16
  11  -1  -5 5274.72 447.208   1
  11  -1  -4-145.509 90.6710   1
 -11  -1   4 32.9011 36.0907  13
 -11   1   4 18.2868 38.2506  13
  11   1  -4-78.8283 100.241   1
 -11  -1   4 35.5825 38.2265  17
 -11   1   4 81.2833 40.6877  16
  11   1  -3 3675.41 156.224  15
 -11  -1   3 3772.25 171.536  13
 -11   1   3 3858.23 172.499  13
  11   1  -3 3755.18 373.076   1
 -11  -1   3 3883.69 159.616  17
  11  -1  -3 3690.00 367.167   1
 -11   1   3 3696.63 160.514  16
  11   1  -2 20946.4 376.309  15
 -11  -1   2 20310.7 395.617  13
 -11   1   2 21171.9 398.343  13
  11   1  -2 22192.2 906.225   1
  11  -1  -2 20360.4 369.380  11
 -11  -1   2 21075.7 358.332  17
  11  -1  -2 20746.9 870.622   1
 -11   1   2 20275.8 365.194  16
  11   1  -1 534.800 66.8344  15
  11   1  -1 376.119 131.726   1
 -11  -1   1 524.808 73.4553  13
 -11   1   1 514.582 69.6941  13
  11  -1  -1 739.862 174.063   1
  11  -1  -1 395.846 60.3731  11
  11   1   0 5256.24 201.591  15
 -11  -1   0 5013.53 197.078   4
 -11  -1   0 5363.81 206.537  13
 -11   1   0 5149.79 198.307  13
  11   1   0 5075.36 432.846   1
  11  -1   0 5210.57 201.137  11
  11  -1   0 4946.11 426.917   1
  11   1   1 10366.2 286.851  15
 -11  -1  -1 9523.97 274.820   4
 -11  -1  -1 10075.2 283.510  13
 -11   1  -1 10237.5 275.747  13
  11   1   1 10150.1 601.761   1
  11  -1   1 10328.8 288.351  11
  11  -1   1 10183.8 604.103   1
  11   1   2 79396.8 807.336  15
 -11  -1  -2 78366.9 787.249   4
 -11  -1  -2 80490.1 796.381  13
 -11   1  -2 79316.5 761.961  13
  11   1   2 81869.7 1691.67   1
  11  -1   2 81809.9 823.261  11
  11  -1   2 80517.6 1658.54   1
 -11  -1  -3 13039.9 324.946   4
  11   1   3 13629.0 342.489  15
 -11  -1  -3 13993.5 335.269  13
 -11   1  -3 13496.7 311.788  13
  11   1   3 13697.0 682.629   1
  11  -1   3 13805.8 346.560  11
 -11  -1  -4 1308.30 107.846   4
  11   1   4 1370.34 118.809  15
  11  -1   4 1197.14 211.992   2
 -11   1  -4 1505.31 106.897  13
  11   1   4 982.778 189.192   1
  11  -1   4 1525.54 124.548  11
 -11  -1  -5 445.322 70.2070   4
  11   1   5 453.516 74.1707  15
  11  -1   5 458.522 144.500   2
  11   1   5 358.946 133.704   2
 -11  -1  -5 510.452 69.8455  13
  11  -1   5 546.219 82.4032  11
 -11  -1  -6 26060.0 464.317   4
  11   1   6 26293.5 492.380  15
  11  -1   6 26723.8 498.751  11
  11   1   7 4463.19 205.008  15
  11  -1   7 4752.73 194.069  15
  11  -1   7 4376.94 206.747  11
  11   1   8 7247.59 253.470  15
  11  -1   8 7545.92 231.334  15
  11  -1   8 7541.33 263.077  11
  11   1   9 7359.46 243.630  15
  11  -1   9 7576.97 254.747  11
  11   1  10 340.847 58.8843  15
  11   1  10 328.964 65.9804  19
  11  -1  10 282.105 64.5542  19
  11  -1  10 228.029 54.6666  11
  11   1  11 54.0237 33.2998  15
  11  -1  11 50.0987 35.6025  11
  11  -1  11 20.6360 41.3934  19
  11   1  11 45.4196 38.5846  19
  11  -1  12 2342.39 124.491  19
  11   1  12 2153.67 119.918  19
  11  -1  13 2072.73 105.390  19
  11   1  13 1986.52 103.719  19
  11  -1  14 2214.65 91.1089  19
  11   1  14 2112.92 90.0409  19
 -11  -2  18 389.083 45.0120   7
 -11  -2  17 418.039 54.2151   7
 -11   2  17 396.019 43.7685  16
 -11  -2  16 4274.62 168.173   7
 -11   2  16 4139.69 151.722  16
 -11  -2  15 1533.48 111.802   7
 -11  -2  15 1438.27 92.5697  17
 -11   2  15 1491.27 104.959  16
 -11  -2  14-27.5160 40.0432   7
 -11  -2  14-32.6575 33.8754  17
 -11   2  14 40.6164 38.7888  16
 -11  -2  13 19425.1 408.356   7
 -11  -2  13 19915.0 398.806  17
 -11   2  13 20182.0 417.357  16
 -11  -2  12 12964.4 335.316  17
 -11   2  12 12491.6 338.811  16
 -11  -2  11 1976.50 140.096  17
 -11   2  11 1962.29 141.606  16
 -11   2  10 1679.93 111.385  13
 -11  -2  10 1979.30 142.076  17
 -11   2  10 1702.23 131.648  16
 -11   2   9 1058.77 95.5040  13
 -11   2   9 1194.24 107.464   6
 -11  -2   9 1204.61 112.668  17
 -11   2   9 1077.41 108.175  16
 -11   2   8 1556.69 117.092  13
 -11  -2   8 1649.22 245.725   3
 -11  -2   8 1746.13 131.546  17
 -11   2   8 1812.86 132.747  16
 -11   2   7 25865.3 461.868  13
  11   2  -7 25301.1 975.233   1
 -11  -2   7 24567.3 922.674   3
 -11  -2   7 25860.0 475.938  17
 -11   2   7 25751.5 471.244  16
 -11  -2   6 24374.1 439.428  13
  11   2  -6 23671.6 962.056   1
 -11   2   6 24140.5 449.664  13
 -11  -2   6 23653.1 894.859   3
 -11  -2   6 24456.4 457.525  17
 -11   2   6 24745.6 450.217  16
  11   2  -5 19127.8 877.313   1
 -11  -2   5 19550.0 401.812  13
 -11   2   5 18845.8 399.927  13
 -11  -2   5 19229.9 793.275   3
 -11  -2   5 19711.5 406.655  17
 -11   2   5 19776.4 392.624  16
  11   2  -4 18942.4 878.740   1
 -11  -2   4 18024.2 390.158  13
 -11   2   4 17925.5 389.732  13
 -11  -2   4 17571.0 746.762   3
 -11  -2   4 18215.7 384.916  17
 -11   2   4 18062.4 367.218  16
  11   2  -3 35528.4 486.987  15
 -11  -2   3 34968.9 548.858  13
 -11   2   3 35168.1 544.351  13
 -11  -2   3 35359.2 525.102  17
 -11   2   3 35163.3 494.318  16
  11   2  -2 30413.5 470.441  15
 -11  -2   2 30470.2 518.847  13
 -11   2   2 31179.4 510.601  13
  11  -2  -2 30513.6 461.753  11
 -11  -2   2 31747.5 490.480  17
 -11   2   2 30297.8 444.709  16
  11   2  -1 18076.9 373.576  15
  11   2  -1 19099.7 879.615   1
 -11  -2   1 17447.1 394.907  13
 -11   2   1 18707.5 392.834  13
  11  -2  -1 18197.9 372.549  11
 -11  -2   1 18752.8 372.571  17
  11   2   0 1713.25 286.314   1
  11   2   0 1825.34 126.607  15
 -11  -2   0 1593.95 125.266   4
 -11  -2   0 1668.97 129.649  13
 -11   2   0 1797.81 126.610  13
  11  -2   0 1730.26 120.941  11
 -11  -2   0 1783.97 117.372  17
  11   2   1 10023.4 294.930  15
 -11  -2  -1 10146.7 310.939   4
  11   2   1 10380.4 643.836   1
 -11  -2  -1 9598.60 297.828  13
 -11   2  -1 9470.94 278.249  13
  11  -2   1 9737.43 289.367  11
 -11  -2  -1 9363.73 246.471  17
  11   2   2 3131.21 171.730  15
 -11  -2  -2 3117.41 175.883   4
  11   2   2 3096.80 347.462   1
 -11   2  -2 2818.61 152.885  13
  11  -2   2 3077.46 167.742  11
  11   2   3 1146.29 113.871  15
 -11  -2  -3 1093.13 107.769   4
  11   2   3 917.639 203.668   1
 -11   2  -3 1076.86 95.6822  13
  11  -2   3 1161.04 110.956  11
  11   2   4 9335.10 580.871   2
  11   2   4 9233.67 297.690  15
 -11  -2  -4 9028.45 294.513   4
  11   2   4 8998.83 569.351   1
 -11   2  -4 8631.80 246.701  13
  11  -2   4 8872.06 289.969  11
  11   2   5 9688.73 307.789  15
  11  -2   5 9645.50 304.615  11
  11   2   6 4944.86 221.547  15
  11  -2   6 5066.39 223.019  11
  11   2   7 323.482 73.6909  15
  11  -2   7 312.899 68.2691  11
  11   2   8 4980.65 212.726  15
  11  -2   8 4852.76 209.352  11
  11   2   9 11520.9 304.041  15
  11   2   9 11099.1 276.295  19
  11  -2   9 10958.0 272.745  19
  11  -2   9 11707.1 307.184  11
  11   2  10-33.0444 49.0144  15
  11  -2  10 22.9080 28.8162  19
  11   2  10 3.93438 32.5065  19
  11  -2  10-10.4836 35.0902  11
  11   2  11 359.837 51.6587  15
  11   2  11 344.830 49.6858  19
  11  -2  11 344.036 46.7850  19
  11  -2  11 292.803 49.4761  11
  11  -2  12-28.6010 28.2726  19
  11   2  12-8.12526 27.7314  19
  11  -2  12 41.1434 26.6234  11
 -11  -3  17 114.203 25.2018   7
 -11  -3  16 2005.33 93.8220   7
 -11   3  16 1945.78 91.6544  16
 -11  -3  15 331.560 50.0746   7
 -11   3  15 379.142 52.6966  16
 -11  -3  14 782.474 73.7683   7
 -11  -3  14 906.771 69.3167  17
 -11   3  14 853.925 82.0792  16
 -11  -3  13-8.76864 33.3930   7
 -11  -3  13-0.96520 28.3595  12
 -11  -3  13 88.1179 40.0646  17
 -11   3  13 43.3861 41.7515  16
 -11  -3  12 157.620 47.3816   7
 -11  -3  12 219.162 43.2849  12
 -11  -3  12 186.077 53.3046  17
 -11   3  12 287.703 64.5359  16
 -11  -3  11 13530.8 304.211   9
 -11  -3  11 12811.2 299.382   7
 -11  -3  11 12667.7 286.354  12
 -11  -3  11 13351.8 331.509  17
 -11   3  11 12922.6 333.658  16
 -11  -3  10 484.054 74.7674   9
 -11   3  10 529.589 68.1248  13
 -11  -3  10 491.170 66.6666   7
 -11  -3  10 473.891 66.0047  12
 -11  -3  10 497.740 79.3475  17
 -11   3  10 530.057 82.3059  16
 -11  -3   9 1431.65 117.071   9
 -11   3   9 1273.78 106.807  13
 -11  -3   9 1353.34 103.961  12
 -11  -3   9 1379.19 123.304  17
 -11   3   9 1405.99 118.105  16
 -11  -3   8 1005.92 108.014   9
 -11   3   8 941.339 98.2469  13
 -11  -3   8 932.876 90.8732  12
 -11  -3   8 902.238 106.668  17
 -11   3   8 903.636 97.3949  16
 -11  -3   7 35386.1 584.976   9
 -11   3   7 34783.2 558.637  13
 -11  -3   7 34105.1 515.725  12
 -11  -3   7 36019.1 586.552  17
 -11   3   7 35228.8 548.370  16
 -11   3   6 2492.05 161.575  13
 -11  -3   6 2262.54 138.812  12
 -11  -3   6 2528.63 164.568  17
 -11   3   6 2326.90 143.184  16
 -11   3   5 18367.6 414.325  13
 -11  -3   5 19137.0 427.935  17
 -11   3   5 18817.8 385.167  16
 -11   3   4 27739.0 508.886  13
 -11  -3   4 27182.5 502.426  17
 -11   3   4 27939.7 450.346  16
 -11  -3   3 376.188 78.0734   9
 -11   3   3 467.439 80.9373  13
 -11  -3   3 368.352 77.5525  17
 -11   3   3 373.652 63.3541  16
  11   3  -2 68.2906 41.1442  15
 -11  -3   2 0.75136 49.6249   9
 -11   3   2 42.1188 48.6780  13
 -11  -3   2 27.9767 50.4889  17
  11   3  -1 16464.9 365.066  15
 -11  -3   1 17000.2 403.120   9
 -11   3   1 16854.8 391.968  13
  11  -3  -1 16671.5 360.578  11
 -11  -3   1 16254.6 376.164  17
  11   3   0 2576.42 152.467  15
 -11  -3   0 2705.97 163.292   9
 -11   3   0 2608.65 158.973  13
  11  -3   0 2626.01 151.802  11
  11   3   1 5576.90 227.359  15
 -11  -3  -1 5665.13 225.822   9
 -11   3  -1 5826.04 227.529  13
  11  -3   1 5701.97 226.105  11
  11   3   2 2002.29 143.841  15
 -11  -3  -2 2105.48 139.178   9
 -11   3  -2 2093.27 136.555  13
  11  -3   2 2129.35 142.958  11
  11   3   3 24505.9 483.124  15
 -11  -3  -3 24593.0 434.626   9
 -11   3  -3 24282.2 424.603  13
  11  -3   3 24167.9 472.595  11
  11   3   4 714.765 97.8564  15
 -11   3  -4 796.194 79.9712  13
  11  -3   4 803.254 98.2147  11
  11   3   5 59.6060 49.0703  15
  11  -3   5 122.971 58.8723  11
  11   3   6 49.8446 48.1087  15
  11  -3   6 112.974 49.5335  11
  11   3   7 979.040 101.080  15
  11  -3   7 1053.71 101.791  11
  11   3   8-20.1415 43.9362  15
  11  -3   8 43.2581 41.7347  11
  11   3   9 286.287 54.2753  15
  11  -3   9 317.221 56.8817  11
  11   3  10 322.153 51.9624  15
  11  -3  10 334.012 53.0624  11
  11   3  11 3029.14 109.814  15
  11  -3  11 3163.80 117.192  11
 -11   4  14 1950.01 88.3898  16
 -11  -4  13 340.205 39.9281  12
 -11   4  13 303.415 47.4065  16
 -11  -4  12 509.972 53.1817  12
 -11   4  12 596.993 64.6422  16
 -11   4  11 2410.69 103.409  13
 -11  -4  11 2267.27 113.253  12
 -11   4  11 2592.49 129.563  16
 -11  -4  10 3354.66 142.075   9
 -11   4  10 3193.27 136.447  13
 -11  -4  10 3084.39 139.006  12
 -11   4  10 3185.67 147.551  16
 -11  -4   9 6809.74 219.738   9
 -11   4   9 6812.01 214.909  13
 -11  -4   9 6650.17 212.693  12
 -11   4   9 6456.19 210.761  16
 -11  -4   8 7967.73 252.817   9
 -11   4   8 7698.89 241.777  13
 -11  -4   8 7740.01 237.903  12
 -11   4   8 7816.55 231.528  16
 -11  -4   7 292.280 65.2649   9
 -11   4   7 421.047 70.2587  13
 -11  -4   7 242.652 54.3538  12
 -11   4   7 341.924 55.5300  16
 -11  -4   6 65.3144 52.2358   9
 -11   4   6 77.6029 50.6175  13
 -11  -4   6 51.1872 40.9170  12
 -11   4   6 106.633 45.7715  16
 -11  -4   5 2205.13 150.405   9
 -11   4   5 2190.98 145.684  13
 -11  -4   5 1989.93 133.744  12
 -11  -4   4 2581.05 162.876   9
 -11   4   4 2745.77 165.007  13
 -11  -4   4 2726.06 156.113  12
 -11  -4   3 7795.13 275.802   9
 -11   4   3 7960.56 270.954  13
 -11  -4   2 11049.8 327.096   9
 -11   4   2 10863.9 313.470  13
  11   4  -1 1036.32 90.1302  15
 -11  -4   1 1069.31 113.469   9
 -11   4   1 1151.94 106.482  13
  11   4   0 1761.34 119.984  15
 -11  -4   0 2044.71 143.946   9
 -11   4   0 1905.03 131.885  13
  11  -4   0 1857.10 117.868  11
  11   4   1 583.407 75.4316  15
 -11  -4  -1 606.746 82.1166   9
 -11   4  -1 536.742 75.4956  13
  11  -4   1 528.751 71.4197  11
  11   4   2 2021.05 131.054  15
 -11  -4  -2 2024.18 131.367   9
 -11   4  -2 2036.19 122.558  13
  11  -4   2 2062.56 128.346  11
  11   4   3 634.166 82.6726  15
 -11   4  -3 537.874 62.9764  13
  11  -4   3 666.910 78.1133  11
  11   4   4 4694.96 195.250  15
  11  -4   4 5124.99 198.787  11
  11   4   5 1865.27 122.911  15
  11  -4   5 1946.87 122.930  11
  11   4   6 337.324 63.3703  15
  11  -4   6 275.253 53.8998  11
  11   4   7 832.746 77.5427  15
  11  -4   7 929.469 81.2963  11
  11   4   8 66.3979 35.4744  15
  11  -4   8 85.4676 37.9851  11
  11   4   9 568.546 52.8124  15
  11   4   9 477.079 44.7465  10
  11  -4   9 537.524 53.1972  11
  11  -4  10 203.067 30.3091  11
 -11  -5  10 203.259 30.7352  12
 -11   5   9 4528.57 126.562  13
 -11  -5   9 4486.60 133.332  12
 -11   5   8 742.021 62.0387  13
 -11  -5   8 612.874 57.5203  12
 -11  -5   8 632.878 51.2872  18
 -11   5   7 221.120 43.5477  13
 -11  -5   7 240.415 43.6658  12
 -11  -5   7 255.148 42.8732  18
 -11   5   6 110.927 39.2349  13
 -11  -5   6 169.761 38.9719  12
 -11  -5   6 78.9264 36.7861  18
 -11   5   5 423.045 59.6294  13
 -11  -5   5 400.985 56.2292  12
 -11  -5   5 404.488 59.1332  18
 -11   5   4 28.1482 35.4085  13
 -11  -5   4 18.4753 35.0001  12
 -11  -5   4 18.8958 38.4070  18
 -11   5   3 802.031 77.4765  13
 -11  -5   3 669.602 71.0360  12
 -11   5   2 727.567 72.4556  13
 -11  -5   2 717.757 73.1747  12
 -11   5   1 157.143 39.7731  13
 -11  -5   1 173.277 46.9892  12
 -11   5   0 1298.98 87.5557  13
 -11  -5   0 1429.98 99.3813  18
  11   5   1 3380.05 117.569  15
 -11   5  -1 3756.19 131.786  13
 -11  -5  -1 3565.27 144.449  18
  11   5   2 934.108 67.4107  15
 -11   5  -2 826.985 58.7636  13
 -11  -5  -2 818.224 68.2651  18
  11  -5   2 873.151 61.2980  11
  11   5   3 3011.72 114.097  15
 -11  -5  -3 2987.44 110.335  18
  11  -5   3 3164.20 113.058  11
  11   5   4 145.867 33.2938  15
  11  -5   4 156.375 32.8339  11
  11   5   5 2134.21 89.5160  15
  11  -5   5 2163.46 86.7943  11
  11   5   6 1599.89 71.0901  15
  11  -5   6 1424.39 65.6536  11
 -12   0  19 13.3205 18.8540   7
 -12   0  17 17.0359 27.5516  17
 -12   0  16 2218.22 102.808  14
 -12   0  16 2413.62 125.401  17
 -12   0  15 24.1166 28.3382  14
 -12   0  15 28.1601 39.3776  17
 -12   0  14 14293.5 347.211  17
 -12   0  13 24.2595 48.2597  17
 -12   0  12 100.534 57.9995  17
 -12   0  12 40.8752 41.8969  16
 -12   0  11 12.1800 40.7673  16
 -12   0  10 42416.6 606.909  16
 -12   0   9 3.37955 34.7379  13
 -12   0   9 1.14471 44.1372  16
 -12   0   8 10312.2 279.633  13
 -12   0   8 10587.0 638.982   3
  12   0  -8 9608.69 602.023   1
 -12   0   8 10674.6 303.577  16
 -12   0   7 14.3392 36.2281  13
  12   0  -7-5.46145 79.2647   1
 -12   0   7 24.2057 47.9780  16
 -12   0   6 15033.4 343.998  13
  12   0  -6 14289.8 755.345   1
  12   0  -5-65.1194 95.2228   1
 -12   0   5 47.8203 42.8540  13
 -12   0   5-30.0434 38.2729  17
 -12   0   4 3723.98 178.120  13
  12   0  -4 4070.66 403.312   1
 -12   0   4 3695.12 161.809  17
 -12   0   3-18.8545 41.6776  13
 -12   0   3-43.9265 38.5017  17
 -12   0   2 66445.0 734.884  13
  12   0  -2 66932.3 1629.74   1
 -12   0   1 0.22039 46.3920  13
  12   0  -1 119.783 114.451   1
 -12   0   0 43966.3 603.219  13
  12   0   0 43906.6 1300.02   1
  12   0   0 44359.2 613.242  11
 -12   0  -1-30.3895 51.9023  13
  12   0   1-6.23222 77.7809   1
  12   0   1 50.4088 49.7491  11
 -12   0  -2 11581.8 309.215  13
  12   0   2 11567.8 655.354   1
  12   0   2 11550.9 324.901  11
  12   0   3 151.285 65.6342  15
  12   0   3 127.737 103.501   1
 -12   0  -3-22.1200 43.5335  13
  12   0   3 115.133 56.4381  11
  12   0   4 63996.8 1607.54   2
  12   0   4 62552.0 753.235  15
 -12   0  -4 61551.0 691.936  13
  12   0   4 62161.8 764.966  11
  12   0   5 95.5415 69.6858  15
 -12   0  -5 67.9095 52.3131  13
  12   0   5 217.527 81.2063  11
  12   0   6 156255. 1174.29  15
  12   0   6 154873. 1197.05  11
  12   0   7 37.4922 50.6653  15
  12   0   8 13803.4 326.001  15
  12   0   9-7.25145 31.7949  15
  12   0  10 654.403 62.7755  15
  12   0  10 592.510 78.9032  19
  12   0  11 0.34763 35.8567  19
  12   0  12 7608.87 208.024  19
  12   0  13-5.17525 25.5713  19
  12   0  14 274.202 31.8222  19
 -12  -1  18 779.566 61.4661   7
 -12   1  18 751.581 48.6613  17
 -12  -1  17 587.522 64.0102   7
 -12  -1  17 468.526 44.4824  17
 -12   1  17 500.894 53.2869  17
 -12  -1  16 333.516 49.2888  17
 -12   1  16 394.390 58.9514  17
 -12  -1  15 5564.55 195.194  17
 -12   1  15 5632.46 190.800  16
 -12  -1  14 2119.56 134.069  17
 -12   1  14 2135.01 129.360  16
 -12  -1  13 695.252 84.5631  17
 -12   1  13 692.239 83.4826  16
 -12  -1  12 4997.51 215.693  17
 -12   1  12 4855.00 209.165  16
 -12  -1  11 10333.5 315.050  17
 -12   1  11 10520.3 310.280  16
 -12  -1  10 6374.14 248.439  17
 -12   1  10 6151.52 241.975  16
 -12   1   9 3267.43 158.673  13
 -12   1   9 3291.25 342.448   3
 -12  -1   9 3323.14 179.668  17
 -12   1   9 3345.97 178.707  16
 -12  -1   8 4265.98 180.921  13
 -12   1   8 4137.75 183.338  13
 -12  -1   8 3626.20 368.853   3
  12   1  -8 4459.46 423.795   1
 -12  -1   8 4224.84 199.336  17
 -12   1   8 4119.24 194.430  16
 -12  -1   7 14813.1 338.641  13
 -12   1   7 15364.3 353.802  13
 -12  -1   7 14565.2 749.285   3
  12   1  -7 15317.9 778.063   1
 -12  -1   7 14745.5 357.928  17
 -12   1   7 14939.2 362.773  16
  12   1  -6 551.047 166.258   1
 -12  -1   6 522.483 71.5808  13
 -12   1   6 366.728 65.9036  13
 -12  -1   6 535.997 73.9678  17
 -12   1   6 516.612 76.6981  16
 -12  -1   5 255.079 55.7708  13
 -12   1   5 339.641 66.0898  13
 -12  -1   5 426.621 69.8630  17
  12   1  -5 367.907 133.241   1
 -12   1   5 237.104 58.6634  16
  12   1  -4 5699.74 199.252  15
 -12  -1   4 5592.87 220.201  13
 -12   1   4 5652.54 222.908  13
  12   1  -4 5779.86 495.220   1
 -12  -1   4 5683.53 208.831  17
 -12   1   4 5748.01 216.388  16
  12  -1  -4 5940.57 497.535   1
  12   1  -3 18409.0 367.050  15
 -12  -1   3 18379.1 396.788  13
 -12   1   3 18949.8 401.053  13
  12   1  -3 18792.3 875.958   1
  12  -1  -3 17570.9 350.706  11
 -12  -1   3 18340.6 359.958  17
 -12   1   3 18597.1 378.832  16
  12  -1  -3 17918.2 853.053   1
  12   1  -2 42607.4 570.918  15
 -12  -1   2 41651.5 598.784  13
 -12   1   2 41537.6 591.495  13
  12   1  -2 41726.3 1297.29   1
  12  -1  -2 40662.2 558.062  11
 -12  -1   2 42683.5 532.010  17
  12  -1  -2 40855.8 1282.13   1
  12   1  -1 41788.5 579.657  15
 -12  -1   1 41055.4 597.262  13
 -12   1   1 41193.8 588.418  13
  12   1  -1 40827.1 1271.89   1
  12  -1  -1 40696.5 573.269  11
  12  -1  -1 42320.5 1293.28   1
  12   1   0 40220.4 579.637  15
 -12  -1   0 39075.2 585.775  13
 -12   1   0 40085.1 577.470  13
  12   1   0 40102.6 1251.62   1
  12  -1   0 40290.5 585.629  11
  12  -1   0 42546.1 1284.70   1
  12   1   1 52925.3 679.897  15
 -12  -1  -1 52624.9 649.679   4
 -12  -1  -1 52367.5 682.611  13
 -12   1  -1 54499.5 671.623  13
  12   1   1 53825.3 1434.78   1
  12  -1   1 53579.4 688.866  11
  12  -1   1 53780.7 1419.80   1
 -12  -1  -2 22.8346 41.4614   4
  12   1   2-10.4252 49.8768  15
 -12  -1  -2 11.6538 46.9371  13
 -12   1  -2 10.0458 41.3177  13
  12  -1   2 45.8968 48.3396  11
 -12  -1  -3 116.900 44.0621   4
  12   1   3 158.344 59.7033  15
 -12  -1  -3 80.7418 47.3411  13
 -12   1  -3 183.526 57.2273  13
  12  -1   3 184.861 65.6221  11
  12   1   3 211.142 99.7045   1
  12   1   4 3215.17 177.770  15
 -12  -1  -4 3045.13 158.540   4
 -12  -1  -4 3155.87 168.695  13
 -12   1  -4 3199.14 155.793  13
  12  -1   4 3426.33 185.377  11
  12   1   5 6464.05 248.008  15
 -12  -1  -5 6385.53 227.444  13
  12  -1   5 6211.43 247.595  11
  12   1   6 3830.28 193.675  15
  12  -1   6 3730.26 179.102  15
  12  -1   6 3685.80 192.094  11
  12   1   7 1553.31 125.961  15
  12  -1   7 1437.38 110.763  15
  12  -1   7 1364.97 118.844  11
  12   1   8 2859.40 157.455  15
  12  -1   8 2612.88 136.206  15
  12  -1   8 2716.54 156.730  11
  12   1   9 4044.88 173.964  15
  12  -1   9 3787.86 175.069  11
  12   1  10 4543.62 166.485  15
  12  -1  10 4686.40 184.867  19
  12   1  10 4795.13 186.645  19
  12   1  11 899.319 65.4529  15
  12  -1  11 836.490 76.9254  19
  12   1  11 877.235 79.8621  19
  12  -1  12 1416.37 86.6786  19
  12   1  12 1556.05 90.4505  19
  12  -1  13 771.111 55.9701  19
  12   1  13 791.292 55.8218  19
 -12  -2  17 1759.82 88.5481   7
 -12   2  17 1691.49 81.8511  17
 -12  -2  16 29.8747 29.9462   7
 -12  -2  16 31.0071 23.1037  17
 -12   2  16 32.5391 29.4015  16
 -12  -2  15 426.516 60.2633   7
 -12  -2  15 344.494 51.2924  17
 -12   2  15 382.725 55.5676  16
 -12  -2  14 680.897 77.1475   7
 -12  -2  14 573.935 70.0199  17
 -12   2  14 715.380 80.6804  16
 -12  -2  13 9928.56 275.761   7
 -12  -2  13 10091.9 278.828  17
 -12   2  13 9867.59 281.824  16
 -12  -2  12 2202.82 136.187   7
 -12  -2  12 2340.38 146.304  17
 -12   2  12 2443.00 150.730  16
 -12  -2  11 3636.72 185.607  17
 -12   2  11 3575.35 185.497  16
 -12   2  10 1042.31 90.9024  13
 -12  -2  10 1091.87 109.019  17
 -12   2  10 1194.89 114.427  16
 -12   2   9 6179.58 223.251  13
 -12  -2   9 6516.84 251.561  17
 -12   2   9 6297.78 242.387  16
 -12   2   8 3378.56 173.598  13
 -12  -2   8 3603.27 187.460  17
 -12   2   8 3365.96 179.985  16
 -12   2   7 3571.95 182.733  13
 -12  -2   7 3517.45 183.181  17
 -12   2   7 3630.31 184.435  16
 -12   2   6 7275.30 257.854  13
 -12  -2   6 7308.57 261.099  17
 -12   2   6 7375.00 256.170  16
 -12  -2   5 54030.7 690.546  13
  12   2  -5 55422.5 1518.43   1
 -12   2   5 52873.9 691.556  13
 -12  -2   5 54345.4 691.702  17
 -12   2   5 53521.4 663.439  16
 -12  -2   4 5706.43 232.090  13
  12   2  -4 6009.46 509.773   1
 -12   2   4 5743.46 231.922  13
 -12  -2   4 4846.67 405.342   3
 -12  -2   4 5635.69 223.087  17
 -12   2   4 5743.08 216.035  16
  12   2  -3 6722.18 223.214  15
 -12  -2   3 6730.24 254.258  13
  12   2  -3 7459.79 565.592   1
 -12   2   3 6582.92 248.151  13
 -12  -2   3 7104.23 465.679   3
 -12  -2   3 7194.38 246.752  17
 -12   2   3 6552.63 222.925  16
  12   2  -2 7481.67 243.547  15
 -12  -2   2 7529.63 271.893  13
  12   2  -2 7559.58 571.383   1
 -12   2   2 7517.33 265.398  13
  12  -2  -2 7270.76 235.273  11
 -12  -2   2 7616.77 248.708  17
 -12   2   2 7421.79 229.286  16
  12   2  -1 41921.0 589.145  15
 -12  -2   1 41174.9 628.707  13
 -12   2   1 41967.8 611.611  13
  12  -2  -1 41103.9 577.372  11
 -12  -2   1 42385.4 563.185  17
  12   2   0 2590.67 155.145  15
  12   2   0 2894.66 349.293   1
 -12  -2   0 2477.34 161.269  13
 -12   2   0 2518.35 154.749  13
  12  -2   0 2563.30 151.520  11
 -12  -2   0 2543.71 137.335  17
  12   2   1 12.1372 43.6439  15
 -12  -2  -1-26.2665 43.8113   4
 -12   2  -1-49.8036 50.4347  13
  12  -2   1 2.37298 39.8622  11
  12   2   2 64.2776 54.2923  15
 -12  -2  -2 25.0994 37.1229   9
 -12   2  -2 89.9852 47.6506  13
  12  -2   2-11.1208 42.6362  11
  12   2   3 13694.3 362.881  15
 -12   2  -3 13402.0 323.074  13
  12  -2   3 14027.0 363.850  11
  12   2   4 6895.60 260.626  15
 -12   2  -4 7004.83 223.195  13
  12  -2   4 6799.70 257.149  11
  12   2   5 700.695 93.1783  15
  12  -2   5 534.581 82.5420  11
  12   2   6-39.9593 57.7060  15
  12  -2   6 19.4466 47.3032  11
  12   2   7 1717.84 129.216  15
  12  -2   7 1487.89 101.099  15
  12  -2   7 1605.14 125.327  11
  12   2   8 488.315 75.5748  15
  12  -2   8 461.870 62.6278  19
  12   2   8 336.888 55.7011  19
  12  -2   8 409.268 69.1102  11
  12   2   9 147.873 44.8097  15
  12  -2   9 184.496 42.5938  19
  12   2   9 216.508 46.2349  19
  12  -2   9 204.469 50.3240  11
  12   2  10 1327.71 90.1159  15
  12  -2  10 1281.90 81.5144  19
  12   2  10 1278.44 82.1225  19
  12  -2  10 1429.04 95.3779  11
  12   2  11 5934.11 152.220  15
  12  -2  11 5632.33 143.376  19
  12   2  11 5760.05 146.603  19
 -12  -3  16 2332.18 82.5926   7
 -12   3  16 2498.43 90.6061  16
 -12  -3  15 90.0153 29.1176   7
 -12   3  15 95.2327 32.1545  16
 -12  -3  14 5559.30 162.191   7
 -12  -3  14 5671.04 155.377  17
 -12   3  14 5960.78 184.037  16
 -12  -3  13 44.0700 28.8518   7
 -12  -3  13 152.932 42.5642  17
 -12   3  13 119.628 43.2209  16
 -12  -3  12 795.085 71.5983   7
 -12  -3  12 886.469 85.0469  17
 -12   3  12 912.917 89.9469  16
 -12  -3  11 120.761 41.0250   9
 -12   3  11 165.237 39.9269  13
 -12  -3  11 146.255 40.2568   7
 -12  -3  11 151.390 54.2309  17
 -12   3  11 134.396 51.9352  16
 -12  -3  10 12309.6 308.741   9
 -12   3  10 12066.5 283.910  13
 -12  -3  10 12070.5 263.818  12
 -12  -3  10 12721.9 328.733  17
 -12   3  10 12642.7 324.211  16
 -12  -3   9 15329.9 362.065   9
 -12   3   9 15444.4 342.979  13
 -12  -3   9 14737.7 305.324  12
 -12  -3   9 15835.9 379.056  17
 -12   3   9 15449.3 360.877  16
 -12  -3   8 277.029 68.8369   9
 -12   3   8 229.582 65.0255  13
 -12  -3   8 348.822 57.0197  12
 -12  -3   8 333.838 82.5721  17
 -12   3   8 410.163 73.1767  16
 -12  -3   7 11357.1 331.125   9
 -12   3   7 11013.5 314.366  13
 -12  -3   7 11003.1 280.174  12
 -12  -3   7 11700.3 333.628  17
 -12   3   7 11098.8 306.299  16
 -12  -3   6 16244.2 401.611   9
 -12   3   6 16489.9 387.723  13
 -12  -3   6 16150.3 346.148  12
 -12  -3   6 17236.2 405.565  17
 -12   3   6 16331.6 362.328  16
 -12  -3   5 7122.68 269.806   9
 -12   3   5 7050.77 259.053  13
 -12  -3   5 6859.78 230.119  12
 -12  -3   5 7069.44 262.100  17
 -12   3   5 6952.47 233.016  16
 -12  -3   4-1.76969 56.4496   9
 -12   3   4 30.4576 50.6916  13
 -12  -3   4 51.0356 47.0288  17
 -12   3   4 30.0549 36.8866  16
 -12  -3   3 6222.96 250.335   9
 -12   3   3 5905.84 238.284  13
 -12  -3   3 5718.47 230.871  17
  12   3  -2 149.052 47.8523  15
 -12  -3   2 106.432 53.9525   9
 -12   3   2 72.1357 52.1865  13
 -12  -3   2 130.418 56.6341  17
  12   3  -1 56.9699 42.0785  15
 -12  -3   1-38.4406 55.5508   9
 -12   3   1-66.1791 58.9638  13
  12  -3  -1-26.0531 35.3518  11
  12   3   0-34.5120 43.7617  15
 -12  -3   0 6.62737 45.2497   9
 -12   3   0 7.12618 52.7178  13
  12  -3   0 26.8337 34.4322  11
  12   3   1 180.146 58.2770  15
 -12  -3  -1 236.152 56.6973   9
 -12   3  -1 183.715 53.6911  13
  12  -3   1 185.010 51.5014  11
  12   3   2 100.174 51.1068  15
 -12  -3  -2 108.349 45.6973   9
 -12   3  -2 107.627 46.1423  13
  12  -3   2 134.874 50.2163  11
  12   3   3 206.190 60.6050  15
 -12  -3  -3 226.291 57.4571   9
 -12   3  -3 127.004 42.6125  13
  12  -3   3 186.698 54.5344  11
  12   3   4 2229.16 148.065  15
  12  -3   4 2154.21 141.409  11
  12   3   5 160.951 58.0488  15
  12  -3   5 186.118 61.3342  11
  12   3   6 5443.27 215.803  15
  12  -3   6 5342.96 210.317  11
  12   3   7 1283.49 105.679  15
  12  -3   7 1239.62 103.536  11
  12   3   8 78.0110 38.0822  15
  12  -3   8 125.886 41.5068  11
  12   3   9 1107.37 81.9861  15
  12  -3   9 1007.97 79.2020  11
  12   3  10 211.263 36.5386  15
  12  -3  10 203.278 38.5461  11
 -12   4  13 1400.65 74.1824  16
 -12  -4  12 1036.92 57.0202  12
 -12   4  12 1075.60 73.7029  16
 -12  -4  11 1812.04 85.2834  12
 -12   4  11 2123.43 106.967  16
 -12  -4  10 953.826 74.3598   9
 -12   4  10 1112.95 77.0011  13
 -12  -4  10 1062.23 74.4903  12
 -12   4  10 1027.34 80.1219  16
 -12  -4   9 1830.76 111.675   9
 -12   4   9 1964.21 109.773  13
 -12  -4   9 1885.90 104.277  12
 -12   4   9 1842.28 105.831  16
 -12  -4   8 1140.06 97.6247   9
 -12   4   8 1072.41 89.3015  13
 -12  -4   8 1036.76 85.0322  12
 -12   4   8 1170.19 85.9952  16
 -12  -4   7 2673.15 148.886   9
 -12   4   7 2764.43 146.236  13
 -12  -4   7 2553.08 131.916  12
 -12   4   7 2586.73 122.976  16
 -12  -4   6 287.298 65.3322   9
 -12   4   6 257.929 59.8874  13
 -12  -4   6 282.146 56.5734  12
 -12   4   6 272.921 43.3961  16
 -12  -4   5 9066.73 282.722   9
 -12   4   5 9326.12 276.433  13
 -12  -4   5 8792.46 254.120  12
 -12  -4   4 1496.54 124.191   9
 -12   4   4 1553.57 121.925  13
 -12  -4   4 1347.09 105.709  12
 -12  -4   3 1112.07 109.720   9
 -12   4   3 1075.60 105.482  13
 -12  -4   2 2838.12 160.948   9
 -12   4   2 2799.60 157.225  13
  12   4  -1 48.4297 31.6529  15
 -12  -4   1 127.651 52.3290   9
 -12   4   1 105.251 49.6472  13
  12   4   0 340.699 56.1857  15
 -12  -4   0 363.187 68.5931   9
 -12   4   0 367.514 65.9745  13
  12  -4   0 406.363 56.7013  11
  12   4   1 1396.97 101.887  15
 -12  -4  -1 1373.11 106.633   9
 -12   4  -1 1405.33 101.716  13
  12  -4   1 1376.36 99.3034  11
  12   4   2 33.2714 34.7563  15
 -12   4  -2 39.0635 34.4130  13
  12  -4   2 10.0057 33.1540  11
  12   4   3 587.035 71.1575  15
 -12   4  -3 575.081 58.4947  13
  12  -4   3 601.913 69.8374  11
  12   4   4 38.7446 35.2587  15
  12  -4   4 59.3238 32.4383  11
  12   4   5-34.9999 36.1083  15
  12  -4   5 14.5423 32.4223  11
  12   4   6 7.99276 32.7278  15
  12  -4   6 4.21559 28.0491  11
  12   4   7 2428.05 110.525  15
  12  -4   7 2332.25 106.794  11
  12   4   8 4.21572 22.0483  15
  12  -4   8 25.9500 21.8549  11
 -12   5   8 645.936 50.0461  13
 -12  -5   8 578.830 46.1057  12
 -12   5   7 367.577 44.5791  13
 -12  -5   7 382.242 41.5546  12
 -12  -5   7 406.662 42.8897  18
 -12   5   6 174.068 37.5745  13
 -12  -5   6 133.613 31.5201  12
 -12  -5   6 229.360 39.9212  18
 -12   5   5 834.653 68.7290  13
 -12  -5   5 736.072 62.4773  12
 -12  -5   5 723.536 64.3626  18
 -12   5   4 2224.97 108.091  13
 -12  -5   4 2062.16 102.181  12
 -12  -5   4 2135.75 109.354  18
 -12   5   3 1852.03 100.103  13
 -12  -5   3 1670.44 94.3916  12
 -12  -5   3 1790.70 101.837  18
 -12   5   2 54.9953 32.9455  13
 -12  -5   2 22.7192 27.3061  12
 -12  -5   2 47.0748 33.2038  18
 -12   5   1 536.733 54.6780  13
 -12  -5   1 472.238 53.5710  12
 -12  -5   1 479.868 55.8882  18
 -12   5   0 204.558 37.2188  13
 -12  -5   0 278.249 44.1878  12
 -12  -5   0 294.102 46.4630  18
 -12   5  -1 1853.49 77.7608  13
 -12  -5  -1 1999.00 97.1449  12
 -12  -5  -1 1798.27 89.4225  18
  12   5   2 789.774 48.1552  15
 -12  -5  -2 885.383 58.8882  18
 -13   0  18 5.44988 19.8961   7
 -13   0  17 674.426 54.7049  17
 -13   0  16 14.2935 33.5516  17
 -13   0  15 1375.85 102.660  17
 -13   0  14 32.0544 43.5681  17
 -13   0  13 12125.3 327.927  17
 -13   0  12 94.7051 59.4708  17
 -13   0  11 1206.35 116.654  17
 -13   0  10-3.86870 51.0321  17
 -13   0   9 3641.89 164.942  13
 -13   0   9 3596.84 187.435  17
 -13   0   8 31.1482 44.8161  13
 -13   0   8-2.10779 50.0423  17
 -13   0   7 72915.1 781.682  13
 -13   0   7 71823.5 786.595  17
 -13   0   6 71.8455 46.3376  13
 -13   0   6 86.5528 49.8211  17
 -13   0   5 10398.8 307.443  13
  13   0  -5 11052.2 691.913   1
 -13   0   5 10600.8 286.750  17
  13   0  -4 115.923 98.3348   1
 -13   0   4 80.3324 56.7068  13
 -13   0   4 11.9773 36.8639  17
 -13   0   3 12773.7 341.486  13
  13   0  -3 13503.5 769.333   1
 -13   0   3 12801.3 289.562  17
  13   0  -2 191.255 119.548   1
 -13   0   2 8.80326 49.5924  13
 -13   0   1 34278.7 559.588  13
  13   0  -1 36429.7 1236.92   1
  13   0   0-471.876 160.195   1
 -13   0   0-29.6470 51.8066  13
 -13   0  -1 14576.8 363.419  13
  13   0   1 14914.9 774.386   1
  13   0   2 117.653 70.0350  15
 -13   0  -2 29.3378 57.3850  13
  13   0   3 151037. 1195.81  15
 -13   0  -3 149372. 1118.64  13
  13   0   4 124.971 72.5343  15
 -13   0  -4 111.714 57.9569  13
  13   0   5 106.009 55.9177  15
 -13   0  -5 152.799 48.9858  13
  13   0   6 13.2394 50.5456  15
  13   0   7 858.351 91.3269  15
  13   0   8-20.9085 37.9146  15
  13   0   9 4384.00 160.213  15
  13   0  10 6.62196 34.0603  19
  13   0  11 2343.15 115.320  19
  13   0  12 21.2334 25.1953  19
 -13  -1  18 5066.17 126.761   7
 -13  -1  17 3671.00 130.478   7
 -13  -1  17 3411.89 101.007  17
 -13   1  17 3604.69 118.837  17
 -13  -1  16 1179.43 85.8472   7
 -13  -1  16 1167.11 76.7433  17
 -13   1  16 1279.40 87.4545  17
 -13  -1  15 1199.04 90.6907  17
 -13   1  15 1226.29 95.3194  17
 -13  -1  14 1616.22 114.511  17
 -13   1  14 1696.18 111.906  16
 -13  -1  13 516.820 76.5245  17
 -13   1  13 526.260 71.9693  16
 -13  -1  12 6955.19 250.994  17
 -13   1  12 6943.92 244.134  16
 -13  -1  11 9432.18 297.784  17
 -13   1  11 9187.98 289.022  16
 -13   1  10 779.493 77.2347  13
 -13  -1  10 935.505 107.345  17
 -13   1  10 793.643 95.8065  16
 -13   1   9 7757.30 245.973  13
 -13  -1   9 7922.01 276.284  17
 -13   1   9 8044.69 274.917  16
 -13  -1   8 22122.3 416.056  13
 -13   1   8 22539.9 433.464  13
 -13  -1   8 22094.4 452.136  17
 -13   1   8 22523.3 458.946  16
 -13  -1   7 705.577 84.9970  13
 -13   1   7 572.238 83.1453  13
 -13  -1   7 666.724 89.9744  17
 -13   1   7 774.467 95.9903  16
 -13  -1   6 274.292 63.2808  13
 -13   1   6 324.416 72.2218  13
 -13  -1   6 316.123 68.4162  17
 -13   1   6 430.297 76.1861  16
 -13  -1   5 7138.15 257.999  13
 -13   1   5 7313.25 259.184  13
  13   1  -5 7351.86 572.657   1
 -13  -1   5 7068.60 243.955  17
 -13   1   5 7414.95 258.767  16
  13   1  -4 7662.87 240.365  15
 -13  -1   4 7493.30 265.641  13
 -13   1   4 7735.07 268.290  13
  13   1  -4 7578.76 579.121   1
 -13  -1   4 7394.51 242.643  17
  13   1  -3 9976.41 283.661  15
 -13  -1   3 9677.33 303.318  13
 -13   1   3 9707.68 301.755  13
  13   1  -3 9318.85 637.364   1
 -13  -1   3 9651.26 266.616  17
  13   1  -2 5368.55 213.605  15
 -13  -1   2 5168.60 225.599  13
 -13   1   2 5346.42 224.098  13
  13   1  -2 5326.40 482.720   1
  13  -1  -2 5243.59 208.392  11
 -13  -1   2 5493.02 194.967  17
  13   1  -1 402.721 74.5571  15
 -13  -1   1 347.766 73.9151  13
 -13   1   1 414.146 74.0417  13
  13  -1  -1 439.887 70.6528  11
  13   1   0 4914.96 215.141  15
 -13  -1   0 5026.81 222.895  13
 -13   1   0 5071.83 217.602  13
  13  -1   0 5492.78 225.660  11
  13   1   1 32129.1 546.081  15
 -13  -1  -1 32833.2 555.164  13
 -13   1  -1 32755.2 536.280  13
  13  -1   1 33027.6 559.039  11
  13   1   2 7674.88 272.919  15
 -13  -1  -2 7618.43 268.237  13
 -13   1  -2 7709.79 260.816  13
  13  -1   2 7580.61 273.401  11
  13   1   3 1738.69 134.177  15
 -13  -1  -3 1604.35 127.670  13
 -13   1  -3 1731.95 124.215  13
  13  -1   3 1831.24 140.488  11
  13   1   4 13413.1 359.750  15
 -13  -1  -4 12733.6 331.463  13
 -13   1  -4 13490.1 318.633  13
  13  -1   4 13474.3 363.017  11
  13   1   5 2089.65 147.837  15
  13  -1   5 2162.06 141.452  15
  13  -1   5 2143.17 148.473  11
  13   1   6 1704.32 131.271  15
  13  -1   6 1688.72 121.419  15
  13  -1   6 1718.17 134.511  11
  13   1   7 3291.05 169.608  15
  13  -1   7 3194.35 153.715  15
  13  -1   7 3447.47 178.917  11
  13   1   8 30800.2 473.697  15
  13  -1   8 30925.2 425.418  15
  13  -1   8 31731.8 490.234  11
  13   1   9 8685.26 231.854  15
  13  -1   9 8654.88 241.714  19
  13   1   9 8829.59 245.425  19
  13   1  10 1946.06 96.4542  15
  13  -1  10 1995.53 111.056  19
  13   1  10 1958.13 109.626  19
  13  -1  11 469.426 53.3253  19
  13   1  11 609.447 57.8690  19
  13  -1  12 807.908 54.8635  19
  13   1  12 841.204 55.3240  19
 -13  -2  17 229.586 30.1429   7
 -13   2  17 267.474 31.2349  17
 -13  -2  16-42.8150 28.0542   7
 -13  -2  16-30.1218 20.3033  17
 -13   2  16 9.11233 28.7423  17
 -13  -2  15 340.362 49.0719   7
 -13  -2  15 474.273 52.9343  17
 -13   2  15 416.875 53.8617  16
 -13  -2  14 8264.50 220.653   7
 -13  -2  14 8666.18 228.691  17
 -13   2  14 8812.74 234.630  16
 -13  -2  13 94.7922 38.9759   7
 -13  -2  13-13.0222 41.0856  17
 -13   2  13 57.3214 45.8885  16
 -13  -2  12 228.865 50.7112   7
 -13  -2  12 310.640 63.8638  17
 -13   2  12 237.557 56.8589  16
 -13  -2  11 3916.07 163.228   7
 -13  -2  11 4125.45 192.298  17
 -13   2  10 15634.9 329.405  13
 -13  -2  10 15141.1 312.553   7
 -13  -2  10 15999.5 380.671  17
 -13   2  10 15877.7 374.175  16
 -13   2   9 61.2595 40.9293  13
 -13  -2   9-50.8635 71.0834  17
 -13   2   9 49.7763 49.9878  16
 -13   2   8 2457.25 148.432  13
 -13  -2   8 2399.73 156.418  17
 -13   2   8 2498.50 154.623  16
 -13   2   7 359.669 72.9733  13
 -13  -2   7 342.104 71.2736  17
 -13   2   7 367.097 73.5229  16
 -13   2   6-5.69250 46.7713  13
 -13  -2   6 16.4640 52.9952  17
 -13   2   6-0.22712 50.2099  16
 -13   2   5 11206.9 327.019  13
 -13  -2   5 11253.6 319.795  17
 -13   2   5 11200.3 309.045  16
 -13   2   4 12787.7 349.801  13
 -13  -2   4 12506.5 331.981  17
 -13   2   4 12518.8 320.067  16
  13   2  -3 79.1564 46.3026  15
 -13  -2   3 112.355 62.4602  13
 -13   2   3 14.7781 50.3894  13
 -13  -2   3 0.44576 41.8806  17
  13   2  -2 12016.0 314.816  15
 -13   2   2 12308.3 341.157  13
  13  -2  -2 12070.4 306.165  11
 -13  -2   2 12752.7 320.443  17
  13   2  -1 4468.21 200.053  15
 -13   2   1 4711.47 212.597  13
  13  -2  -1 4519.86 197.822  11
 -13  -2   1 4681.67 188.003  17
  13   2   0 59.0122 49.5431  15
 -13   2   0 95.6963 56.2115  13
  13  -2   0 113.692 47.9495  11
  13   2   1 8129.32 275.355  15
 -13   2  -1 7987.45 266.772  13
  13  -2   1 7843.48 267.643  11
  13   2   2 648.076 88.9527  15
 -13  -2  -2 669.208 75.8856   9
 -13   2  -2 653.948 83.9543  13
  13  -2   2 624.948 84.7338  11
  13   2   3 738.569 92.2898  15
 -13   2  -3 740.959 83.0507  13
  13  -2   3 861.733 97.9575  11
  13   2   4 58.1654 56.2516  15
 -13   2  -4 131.387 44.8839  13
  13  -2   4-25.9946 47.9412  11
  13   2   5 6352.36 244.578  15
  13  -2   5 6172.23 236.573  11
  13   2   6 4042.26 189.699  15
  13  -2   6 4023.59 165.895  15
  13  -2   6 4114.09 190.221  11
  13   2   7 260.758 57.9595  15
  13  -2   7 220.603 42.5807  15
  13  -2   7 258.335 60.4634  11
  13   2   8 2016.29 120.786  15
  13  -2   8 1966.36 104.746  19
  13   2   8 1939.37 103.664  19
  13  -2   8 1955.26 119.097  11
  13   2   9 1372.89 93.1167  15
  13  -2   9 1280.66 76.8737  19
  13   2   9 1154.17 74.2733  19
  13  -2   9 1311.06 91.6544  11
  13   2  10 2179.71 96.1138  15
  13  -2  10 2001.46 81.6554  19
  13   2  10 1975.66 82.4122  19
 -13   3  15 817.774 56.5020  16
 -13  -3  14 1220.81 62.5336   7
 -13   3  14 1501.16 86.1653  16
 -13  -3  13 2821.39 119.869  17
 -13   3  13 2784.85 125.927  16
 -13  -3  12-40.4478 32.3343   9
 -13  -3  12 21.2256 36.9156  17
 -13  -3  11 1258.67 91.9697   9
 -13  -3  11 1274.46 101.479  17
 -13   3  11 1076.98 93.0512  16
 -13  -3  10 2122.98 126.816   9
 -13   3  10 2151.90 116.233  13
 -13  -3  10 2123.36 134.574  17
 -13   3  10 2041.59 127.911  16
 -13  -3   9 10.1428 41.4897   9
 -13   3   9 63.6472 40.4215  13
 -13  -3   9 73.2611 52.1864  17
 -13   3   9 86.4038 46.1882  16
 -13  -3   8 4108.78 194.855   9
 -13   3   8 4097.96 181.432  13
 -13  -3   8 4489.38 202.819  17
 -13   3   8 4079.00 180.993  16
 -13  -3   7 435.936 82.1927   9
 -13   3   7 522.456 76.6773  13
 -13  -3   7 513.744 85.7697  17
 -13   3   7 437.710 67.1623  16
 -13  -3   6 3322.27 182.844   9
 -13   3   6 3410.28 177.804  13
 -13  -3   6 2981.50 138.773  12
 -13  -3   6 3545.12 183.458  17
 -13   3   6 3276.05 160.032  16
 -13  -3   5 27369.9 511.155   9
 -13   3   5 26499.9 489.606  13
 -13  -3   5 26191.9 416.288  12
 -13  -3   5 27037.8 489.216  17
 -13   3   5 26316.8 432.445  16
 -13  -3   4 1484.06 125.594   9
 -13   3   4 1697.09 132.356  13
 -13  -3   4 1382.48 101.941  12
 -13  -3   4 1581.03 124.962  17
 -13   3   4 1642.32 109.287  16
 -13  -3   3 7091.40 262.670   9
 -13   3   3 6953.64 254.043  13
 -13  -3   3 6994.52 246.531  17
  13   3  -2 792.520 81.6825  15
 -13  -3   2 736.525 95.4592   9
 -13   3   2 807.740 97.4764  13
  13   3  -1 7840.97 247.747  15
 -13  -3   1 8184.10 270.734   9
 -13   3   1 8210.52 270.742  13
  13  -3  -1 7979.20 239.502  11
  13   3   0 203.073 53.3442  15
 -13  -3   0 199.145 57.1430   9
 -13   3   0 263.650 61.1018  13
  13  -3   0 262.359 56.4375  11
  13   3   1 2573.85 151.406  15
 -13  -3  -1 2443.39 140.744   9
 -13   3  -1 2598.65 148.351  13
  13  -3   1 2486.73 143.514  11
  13   3   2 421.377 73.9348  15
 -13  -3  -2 348.429 58.7558   9
 -13   3  -2 274.590 53.8546  13
  13   3   3 3194.84 167.385  15
 -13   3  -3 3302.55 146.511  13
  13  -3   3 3397.82 168.548  11
  13   3   4-18.0090 42.7516  15
  13  -3   4-43.3060 42.6439  11
  13   3   5 454.802 72.1937  15
  13  -3   5 384.731 64.4741  11
  13   3   6-25.8999 39.1206  15
  13  -3   6 10.5867 35.9455  11
  13   3   7 1192.82 91.5074  15
  13  -3   7 1023.18 84.6863  11
  13   3   8 16.7031 28.6622  15
  13  -3   8 40.5672 30.4940  11
  13   3   9 152.519 32.3107  15
  13  -3   9 103.025 29.8164  11
 -13   4  12 1127.34 62.5802  16
 -13   4  11 1142.41 69.1350  16
 -13  -4  10 8.20354 25.0366   9
 -13   4  10 36.9469 24.7464  13
 -13   4  10 45.5169 26.5185  16
 -13  -4   9 1848.60 102.675   9
 -13   4   9 2017.48 100.962  13
 -13  -4   9 1992.45 88.7474  12
 -13   4   9 1963.93 96.2489  16
 -13  -4   8 426.919 61.2035   9
 -13   4   8 454.141 57.8805  13
 -13  -4   8 367.267 45.7329  12
 -13   4   8 423.993 49.5021  16
 -13  -4   7 1715.17 112.485   9
 -13   4   7 1609.10 106.651  13
 -13  -4   7 1539.55 89.6052  12
 -13   4   7 1639.77 87.8643  16
 -13  -4   6 2629.58 142.476   9
 -13   4   6 2740.95 139.095  13
 -13  -4   6 2502.26 118.934  12
 -13  -4   5 2227.56 134.813   9
 -13   4   5 2296.97 132.898  13
 -13  -4   5 2097.30 114.037  12
 -13  -4   4 3162.81 160.483   9
 -13   4   4 3404.86 161.152  13
 -13  -4   4 2947.39 136.804  12
 -13  -4   3 1564.38 116.171   9
 -13   4   3 1542.42 111.570  13
 -13  -4   3 1469.21 100.902  12
 -13  -4   2 4187.03 179.709   9
 -13   4   2 4512.73 181.727  13
 -13  -4   1 432.043 65.9811   9
 -13   4   1 476.944 65.3093  13
  13   4   0-12.6577 27.7936  15
 -13  -4   0 12.8182 34.2537   9
 -13   4   0-8.73007 33.9972  13
  13   4   1-15.7039 32.4646  15
 -13  -4  -1-8.65812 31.4916   9
 -13   4  -1 54.0961 32.9530  13
  13  -4   1 0.85636 30.8169  11
  13   4   2 1783.90 103.625  15
 -13   4  -2 1845.47 95.4366  13
  13  -4   2 1763.09 99.5596  11
  13   4   3 16.6752 32.3263  15
  13  -4   3 26.1554 27.7032  11
  13   4   4 649.181 64.2306  15
  13  -4   4 726.884 64.3111  11
  13   4   5 3.74579 25.6696  15
  13  -4   5-9.55211 27.1046  11
  13   4   6 258.329 39.2040  15
  13  -4   6 255.791 37.7099  11
  13   4   7 82.7839 24.1092  15
  13  -4   7 79.3362 23.0673  11
 -13   5   6 71.3463 25.4625  13
 -13  -5   6 66.3329 21.3222  18
 -13   5   5 269.539 36.9599  13
 -13  -5   5 230.034 29.5985  12
 -13  -5   5 229.886 34.8713  18
 -13   5   4 19.6151 22.9324  13
 -13  -5   4 50.2914 20.5803  12
 -13  -5   4 91.6328 29.4223  18
 -13   5   3 239.263 37.2694  13
 -13  -5   3 182.796 31.0144  12
 -13  -5   3 227.916 37.3112  18
 -13   5   2 274.299 36.7138  13
 -13  -5   2 166.578 29.4697  12
 -13  -5   2 192.760 34.8818  18
 -13   5   1 1776.25 75.2346  13
 -13  -5   1 1648.25 75.4743  12
 -13  -5   1 1728.39 82.2029  18
 -13  -5   0 3325.52 102.019  12
 -13  -5   0 3284.09 104.008  18
 -14   0  17 0.67524 18.5130  17
 -14   0  16 9003.52 203.154  17
 -14   0  15-18.6205 31.8724  17
 -14   0  14 637.798 75.8350  17
 -14   0  13 45.9599 46.3260  17
 -14   0  12 5570.58 221.212  17
 -14   0  11-56.3532 53.4304  17
 -14   0  10 6.68332 47.8605  17
 -14   0   9-73.4954 39.2951  13
 -14   0   9 0.69425 43.9867  17
 -14   0   8 436.941 68.3533  13
 -14   0   8 79.5033 44.3341  17
 -14   0   7 91.6732 48.5224  13
 -14   0   7-10.5320 40.4099  17
 -14   0   6 10696.7 315.460  13
 -14   0   6 10427.0 292.583  17
 -14   0   5 9.27856 46.5362  13
 -14   0   5 15.4186 39.6202  17
 -14   0   4 7049.69 263.318  13
 -14   0   4 7055.03 223.375  17
 -14   0   3 5.69854 49.6079  13
 -14   0   2 2595.50 165.353  13
 -14   0   1-3.45636 52.8313  13
  14   0   0 7702.03 271.979  15
 -14   0   0 8065.79 278.600  13
  14   0   1-5.14273 51.3829  15
 -14   0  -1 6.46613 44.9913  13
  14   0   2 5437.42 231.155  15
 -14   0  -2 5588.21 225.935  13
  14   0   3 110.831 55.8649  15
 -14   0  -3 65.9014 48.4325  13
  14   0   4 2548.83 158.568  15
 -14   0  -4 2156.43 131.856  13
  14   0   5 11.8996 45.9668  15
 -14   0  -5-53.8930 39.3398  13
  14   0   6 22546.8 422.382  15
  14   0   7 17.6109 39.9947  15
  14   0   8 2351.26 119.123  15
  14   0   9 39.0772 27.1516  15
  14   0   9-7.21802 37.5843  19
  14   0  10 727.371 64.4634  19
  14   0  11 11.4904 23.1958  19
 -14  -1  17 915.533 55.5545   7
 -14   1  17 906.228 53.5229  17
 -14  -1  16 181.270 37.4787   7
 -14  -1  16 141.743 30.1314  17
 -14   1  16 140.644 35.7634  17
 -14  -1  15 6426.05 185.303   7
 -14  -1  15 6595.73 187.354  17
 -14   1  15 6912.75 197.362  17
 -14  -1  14 74.0755 43.5399  17
 -14   1  14 27.3383 39.3917  17
 -14  -1  13 36.9702 41.7054  17
 -14   1  13 10.1076 40.3265  17
 -14  -1  12 1103.05 103.304  17
 -14   1  12 1007.71 99.4593  17
 -14  -1  11 14.0590 46.6287  17
 -14   1  11-46.7438 55.3756  16
 -14   1  10 214.149 49.8238  13
 -14  -1  10 241.037 66.4342  17
 -14   1  10 95.1048 50.8018  16
 -14  -1   9 1934.03 119.984  13
 -14   1   9 1944.79 126.027  13
 -14  -1   9 2079.20 145.508  17
 -14   1   9 2081.17 143.204  16
 -14  -1   8 42.6536 39.2250  13
 -14   1   8-13.5312 45.6847  13
 -14  -1   8 112.983 51.8422  17
 -14   1   8 5.38851 45.6255  16
 -14  -1   7 1525.10 120.828  13
 -14   1   7 1538.62 122.853  13
 -14  -1   7 1484.78 122.384  17
 -14  -1   6 28.8007 45.6076  13
 -14   1   6 8.35767 45.1027  13
 -14   1   6-28.4270 41.9241  17
 -14  -1   5 7604.49 271.702  13
 -14   1   5 7343.53 265.408  13
 -14  -1   5 7143.33 244.512  17
 -14   1   5 7626.40 232.457  17
  14   1  -4 4176.96 181.950  15
 -14  -1   4 4330.28 208.742  13
 -14   1   4 4087.58 201.991  13
 -14  -1   4 4160.08 183.862  17
  14   1  -3 12642.2 324.330  15
 -14  -1   3 12517.3 351.897  13
 -14   1   3 12695.0 350.585  13
 -14  -1   3 12516.8 301.570  17
  14   1  -2 3927.37 187.836  15
 -14  -1   2 3861.92 200.674  13
 -14   1   2 3930.22 198.025  13
  14   1  -1 246.397 63.5504  15
 -14  -1   1 134.802 59.8920  13
 -14   1   1 191.887 61.6055  13
  14  -1  -1 177.305 57.2075  11
  14   1   0 6934.19 254.205  15
 -14  -1   0 6480.60 254.361  13
 -14   1   0 6826.65 251.369  13
  14  -1   0 6638.87 248.557  11
  14   1   1 371.881 72.5640  15
 -14  -1  -1 321.141 71.5834  13
 -14   1  -1 345.814 73.6082  13
  14  -1   1 361.721 69.9211  11
  14   1   2 259.872 66.2861  15
 -14  -1  -2 225.347 64.9815  13
 -14   1  -2 297.954 63.9550  13
  14  -1   2 189.315 59.1109  11
  14   1   3 10849.1 319.031  15
 -14  -1  -3 10104.1 297.562  13
 -14   1  -3 10217.5 285.027  13
  14  -1   3 10834.8 320.574  11
  14   1   4 5942.30 237.037  15
  14  -1   4 5970.70 228.271  15
 -14   1  -4 5680.68 200.272  13
  14  -1   4 6300.81 244.245  11
  14   1   5 8020.48 265.890  15
  14  -1   5 7961.25 252.929  15
  14  -1   5 8258.74 272.424  11
  14   1   6 6733.42 233.764  15
  14  -1   6 6349.52 213.215  15
  14  -1   6 6837.27 238.488  11
  14   1   7 1443.73 107.012  15
  14  -1   7 1372.92 94.2668  15
  14   1   8 172.179 46.1970  15
  14  -1   8 208.112 37.5957  15
  14   1   9 432.263 51.1836  15
  14  -1   9 413.368 56.1050  19
  14   1   9 315.928 48.2011  19
  14   1  10 48.0406 22.9426  15
  14  -1  10 2.21173 24.0630  19
  14   1  10 11.7616 23.6488  19
  14  -1  11 343.797 36.0222  19
  14   1  11 337.599 34.2316  19
 -14   2  16 982.684 58.9837  17
 -14  -2  15 6.44919 21.5673   7
 -14  -2  15 85.0679 30.6091  17
 -14   2  15 36.9308 28.4355  17
 -14  -2  14 4591.01 139.473   7
 -14  -2  14 4985.03 162.839  17
 -14   2  14 4851.68 160.276  16
 -14  -2  13 5891.27 159.099   9
 -14  -2  13 5675.64 164.009   7
 -14  -2  13 6071.58 196.694  17
 -14   2  13 6008.94 194.777  16
 -14  -2  12 5485.36 180.459   9
 -14  -2  12 5401.79 165.350   7
 -14  -2  12 5652.14 202.975  17
 -14   2  12 5921.60 205.692  16
 -14  -2  11 11.5620 49.0776  17
 -14   2  11 39.1898 45.3561  16
 -14   2  10 195.770 46.3465  13
 -14  -2  10 138.834 53.0192  17
 -14   2  10 228.913 61.5964  16
 -14   2   9 615.644 74.9949  13
 -14  -2   9 711.505 92.7246  17
 -14   2   9 836.364 94.3341  16
 -14   2   8 18385.2 385.253  13
 -14  -2   8 18942.7 409.098  17
 -14   2   8 18519.7 396.519  16
 -14   2   7 132.977 55.8921  13
 -14  -2   7 155.866 63.8019  17
 -14   2   7 151.170 58.3183  16
 -14   2   6 631.995 86.0198  13
 -14  -2   6 539.957 80.5302  17
 -14   2   6 587.409 80.6088  16
 -14   2   5 3019.28 172.769  13
 -14  -2   5 2885.13 161.813  17
 -14   2   4 2103.78 146.647  13
 -14  -2   4 1955.53 133.815  17
  14   2  -3 4686.46 187.985  15
 -14   2   3 4793.19 214.266  13
 -14  -2   3 4527.84 191.206  17
  14   2  -2-14.3760 40.2229  15
 -14   2   2 47.2930 55.1330  13
 -14  -2   2 32.4039 38.5478  17
  14  -2  -2-4.34958 33.8806  11
  14   2  -1 882.882 94.1158  15
 -14   2   1 875.355 99.0560  13
  14  -2  -1 739.174 80.6206  11
 -14  -2   1 772.339 78.4984  17
  14   2   0 11881.2 323.642  15
 -14   2   0 12252.3 328.191  13
  14  -2   0 12307.3 322.580  11
  14   2   1 9758.78 297.033  15
 -14  -2  -1 9544.46 265.045   9
 -14   2  -1 9537.89 284.135  13
  14  -2   1 9051.68 280.590  11
  14   2   2 1055.04 105.115  15
 -14   2  -2 1016.05 95.5403  13
  14  -2   2 1123.07 105.460  11
  14   2   3 17.3648 44.8963  15
 -14   2  -3 57.2124 41.3851  13
  14  -2   3-19.5025 42.0193  11
  14   2   4 1205.25 108.308  15
 -14   2  -4 1007.07 79.7690  13
  14  -2   4 1077.37 102.300  11
  14   2   5 1863.27 126.901  15
  14  -2   5 1718.29 110.571  15
  14  -2   5 1787.44 124.200  11
  14   2   6 1143.16 98.1487  15
  14  -2   6 1163.34 84.8171  15
  14  -2   6 1144.96 96.4203  11
  14   2   7 297.029 55.8283  15
  14  -2   7 140.963 31.7500  15
  14  -2   7 157.424 32.4029  19
  14   2   7 261.390 42.2096  19
  14  -2   7 235.779 51.1883  11
  14   2   8 301.459 47.8214  15
  14  -2   8 230.503 45.7051  11
  14  -2   8 204.389 31.5910  19
  14   2   8 287.066 38.7986  19
  14   2   9 28.6642 24.5489  15
 -14   3  14 4452.26 121.854  17
 -14  -3  13 466.066 49.5314  17
 -14   3  13 448.629 50.2271  16
 -14  -3  12 56.4067 23.8910   9
 -14  -3  12 52.9676 33.4723  17
 -14   3  12 30.1354 30.6676  16
 -14  -3  11 2062.88 103.960   9
 -14  -3  11 2364.66 123.069  17
 -14   3  11 2376.35 119.211  16
 -14  -3  10 15602.9 310.282   9
 -14   3  10 15903.3 280.784  13
 -14  -3  10 16496.4 330.984  17
 -14   3  10 16623.9 319.916  16
 -14  -3   9 1942.25 121.422   9
 -14   3   9 1822.04 109.141  13
 -14  -3   9 1908.81 123.649  17
 -14   3   9 1975.28 117.219  16
 -14  -3   8 3412.48 165.620   9
 -14   3   8 3484.58 158.389  13
 -14  -3   8 3713.43 171.895  17
 -14   3   8 3469.28 154.702  16
 -14  -3   7 6077.90 228.249   9
 -14   3   7 6010.18 214.288  13
 -14  -3   7 6162.18 223.599  17
 -14   3   7 5705.34 196.360  16
 -14  -3   6 1310.84 116.936   9
 -14   3   6 1251.83 107.387  13
 -14  -3   6 1264.65 110.295  17
 -14  -3   5-21.5817 46.2994   9
 -14   3   5 55.0020 46.8406  13
 -14  -3   5 54.0446 50.5560  17
 -14  -3   4 331.147 69.8579   9
 -14   3   4 361.537 69.8102  13
 -14  -3   4 314.786 67.2028  17
 -14  -3   3 2386.33 147.455   9
 -14   3   3 2453.87 149.111  13
  14   3  -2 1164.27 89.6626  15
 -14  -3   2 1065.34 101.393   9
 -14   3   2 1256.10 110.112  13
  14   3  -1 856.051 82.8809  15
 -14  -3   1 866.620 91.4451   9
 -14   3   1 937.080 94.8364  13
  14  -3  -1 990.636 84.2590  11
  14   3   0 2168.16 126.585  15
 -14  -3   0 2037.07 126.988   9
 -14   3   0 2201.08 133.316  13
  14  -3   0 2300.84 125.321  11
  14   3   1 363.201 62.2774  15
 -14  -3  -1 350.925 56.2500   9
 -14   3  -1 366.975 60.2978  13
  14  -3   1 364.799 59.4415  11
  14   3   2 1950.70 123.352  15
 -14  -3  -2 2077.81 107.612   9
 -14   3  -2 2206.79 119.289  13
  14  -3   2 2056.14 122.292  11
  14   3   3 406.530 63.1820  15
 -14   3  -3 361.571 48.6459  13
  14  -3   3 375.836 58.9389  11
  14   3   4 486.336 67.7994  15
  14  -3   4 470.913 64.8986  11
  14   3   5 545.287 66.5723  15
  14  -3   5 498.593 50.0293  15
  14  -3   5 501.887 61.4004  11
  14   3   6 3815.61 145.738  15
  14  -3   6 3619.00 139.826  11
  14   3   7 209.586 40.0792  15
  14  -3   7 211.341 36.0856  11
  14   3   8 1841.23 80.1982  15
  14  -3   8 1898.79 82.3008  11
 -14  -4   9 1723.59 87.0829   9
 -14   4   9 1744.65 80.3004  13
 -14  -4   8 2260.73 108.266   9
 -14   4   8 2298.81 102.583  13
 -14  -4   7 211.563 45.6953   9
 -14   4   7 248.709 44.8567  13
 -14  -4   6 978.816 83.3313   9
 -14   4   6 1024.77 80.4317  13
 -14  -4   6 881.381 59.1265  12
 -14  -4   5 2901.41 138.240   9
 -14   4   5 2927.30 133.484  13
 -14  -4   5 2632.91 104.025  12
 -14  -4   4 514.798 65.2316   9
 -14   4   4 573.158 66.6932  13
 -14  -4   4 532.063 52.0347  12
 -14  -4   3 2154.37 119.671   9
 -14   4   3 2106.26 115.825  13
 -14  -4   3 1952.23 95.6116  12
 -14  -4   2 502.279 63.3941   9
 -14   4   2 500.752 61.8212  13
 -14  -4   2 554.085 54.9050  12
 -14  -4   1 1736.09 101.681   9
 -14   4   1 1851.44 103.887  13
 -14  -4   1 1697.30 90.6678  12
  14   4   0 30.1482 23.0840  15
 -14   4   0 67.4294 31.4940  13
  14   4   1 2528.45 103.528  15
 -14   4  -1 2720.54 107.765  13
  14  -4   1 2501.03 94.4749  11
  14   4   2 935.959 64.6682  15
 -14   4  -2 897.046 55.0713  13
  14  -4   2 977.374 62.7027  11
  14   4   3 120.946 29.3022  15
  14  -4   3 94.8557 23.8316  11
  14   4   4 18.0025 20.0357  15
  14  -4   4-23.2655 22.5413  11
  14   4   5 832.861 51.9839  15
 -15   0  16-16.2728 25.1616  17
 -15   0  15-3.84631 28.8988  17
 -15   0  14 6.73727 31.5948  17
 -15   0  13 13055.6 295.897  17
 -15   0  12-6.76656 43.1451  17
 -15   0  11 10360.0 288.468  17
 -15   0  10 37.0210 49.4067  17
 -15   0   9 31.8104 35.4971  13
 -15   0   9 45.0875 45.4786  17
 -15   0   8-41.3515 46.2180  13
 -15   0   8 17.1383 38.5886  17
 -15   0   7 4717.49 203.284  13
 -15   0   7 4663.34 195.108  17
  15   0  -6 4.74616 34.4483  15
 -15   0   6-9.39633 44.9102  13
 -15   0   6-34.8659 38.8918  17
  15   0  -5 18403.1 378.838  15
 -15   0   5 18609.1 419.068  13
 -15   0   5 18511.7 362.143  17
  15   0  -4-4.63773 38.4584  15
 -15   0   4 81.6693 49.1843  13
 -15   0   4 60.5498 37.1360  17
  15   0  -3 157.551 56.1705  15
 -15   0   3 103.422 58.4684  13
  15   0  -2 17.6483 43.0052  15
 -15   0   2 73.4211 54.7012  13
  15   0  -1 4108.35 197.437  15
 -15   0   1 4187.13 203.749  13
  15   0   0 43.9250 50.8189  15
 -15   0   0 26.1096 50.7483  13
  15   0   1 7106.24 258.451  15
 -15   0  -1 6724.29 246.696  13
  15   0   2 38.8268 49.9943  15
 -15   0  -2-42.8565 50.5216  13
  15   0   3 1691.83 127.824  15
 -15   0  -3 1365.88 108.221  13
  15   0   4-1.04123 45.2152  15
 -15   0  -4-23.4847 33.8770  13
  15   0   5 5561.89 205.065  15
  15   0   6 1.37107 33.6480  15
  15   0   7 132.041 38.0565  15
  15   0   8 13.2847 25.1641  15
  15   0   8-41.2921 38.8314  19
  15   0   9 434.364 48.6938  19
  15   0  10-11.4923 19.1232  19
 -15   1  16 11700.1 189.961  17
 -15  -1  15 2107.92 88.6291   7
 -15  -1  15 2274.17 99.6185  17
 -15   1  15 2441.51 105.873  17
 -15  -1  14 405.298 48.3565   7
 -15  -1  14 425.672 56.1384  17
 -15   1  14 418.348 56.4701  17
 -15  -1  13 260.564 54.9793  17
 -15   1  13 237.151 52.2284  17
 -15  -1  12 17950.8 357.114  17
 -15   1  12 18011.0 350.386  17
 -15  -1  11 1268.81 108.564  17
 -15   1  11 1104.94 97.1506  17
 -15   1  10 845.305 77.2469  13
 -15  -1  10 776.394 88.5512  17
 -15   1  10 803.511 85.3887  17
 -15   1   9 228.940 52.0209  13
 -15  -1   9 221.127 62.7850  17
 -15   1   9 139.857 48.1006  17
 -15  -1   8 14492.4 331.457  13
 -15   1   8 14533.4 340.113  13
 -15  -1   8 14462.2 346.591  17
 -15   1   8 14086.9 327.838  17
 -15  -1   7-10.0742 45.4874  13
 -15   1   7 28.9923 45.9748  13
 -15  -1   7 104.540 55.2212  17
 -15   1   7 44.7149 41.2534  17
 -15  -1   6 1605.78 125.087  13
 -15   1   6 1594.68 128.112  13
 -15  -1   6 1475.79 115.545  17
 -15   1   6 1547.06 106.691  17
 -15  -1   5 16835.1 395.057  13
 -15   1   5 16598.3 389.651  13
 -15  -1   5 15911.7 349.190  17
  15   1  -4 536.485 70.1371  15
 -15  -1   4 508.520 84.4776  13
 -15   1   4 625.919 90.1077  13
 -15  -1   4 586.912 73.8200  17
  15   1  -3 24.3884 36.9263  15
 -15  -1   3 44.5411 52.4695  13
 -15   1   3-9.78508 50.7086  13
 -15  -1   3 11.2237 31.7148  17
  15   1  -2 873.662 93.4804  15
 -15  -1   2 938.199 106.266  13
 -15   1   2 1010.42 107.764  13
  15   1  -1 403.211 71.9647  15
 -15  -1   1 384.535 75.9980  13
 -15   1   1 341.269 69.0269  13
  15   1   0 7073.71 251.641  15
 -15  -1   0 7030.08 259.110  13
 -15   1   0 7214.99 254.118  13
  15   1   1 1276.64 112.931  15
 -15  -1  -1 1302.47 115.958  13
 -15   1  -1 1207.65 106.802  13
  15   1   2 38.3966 45.4420  15
  15  -1   2 51.6481 50.0073  15
 -15  -1  -2 15.1361 42.4562  13
 -15   1  -2 24.3318 39.7515  13
  15   1   3 20.0837 45.8530  15
  15  -1   3 70.3637 47.9647  15
 -15   1  -3 42.3052 40.2763  13
  15   1   4 6078.75 223.553  15
  15  -1   4 6077.74 217.186  15
 -15   1  -4 5679.34 184.354  13
  15   1   5 3879.68 173.182  15
  15  -1   5 3668.68 161.194  15
  15   1   6 244.638 53.6485  15
  15  -1   6 232.814 45.7112  15
  15  -1   7 432.923 50.6886  15
  15   1   7 392.583 54.2200  15
  15   1   8 2192.16 99.6092  15
  15  -1   8 2168.45 81.1391  15
  15  -1   8 2324.22 105.139  19
  15   1   8 2155.16 101.337  19
  15   1   9 1123.55 57.6495  15
  15  -1   9 1129.45 64.6287  19
  15   1   9 1119.74 65.1989  19
 -15   2  15 3407.07 103.307  17
 -15  -2  14 2091.02 93.4709  17
 -15   2  14 1958.57 92.4042  17
 -15  -2  13 641.521 49.2228   9
 -15  -2  13 753.409 69.3478  17
 -15  -2  12 3890.99 139.050   9
 -15  -2  12 4049.31 158.630  17
 -15   2  12 3667.86 145.188  17
 -15  -2  11 1271.21 101.775  17
 -15   2  11 1164.76 89.1896  17
 -15   2  10 12726.5 261.026  13
 -15  -2  10 13267.5 311.449  17
 -15   2   9 1990.94 115.388  13
 -15  -2   9 1938.16 127.086  17
 -15   2   8 6412.35 217.514  13
 -15  -2   8 6327.50 226.408  17
 -15   2   7 324.910 64.7362  13
 -15  -2   7 400.973 69.1256  17
 -15   2   7 250.013 45.2955  17
 -15   2   6-13.7575 41.0330  13
 -15  -2   6-15.4611 45.3763  17
 -15   2   5 2592.41 153.850  13
 -15  -2   5 2208.33 135.040  17
 -15   2   4 1366.99 118.079  13
 -15  -2   4 1217.71 99.8298  17
  15   2  -3 1465.44 102.303  15
 -15   2   3 1591.72 124.966  13
 -15  -2   3 1312.74 99.2218  17
  15   2  -2 305.903 54.8335  15
 -15   2   2 319.505 67.1966  13
 -15  -2   2 312.934 51.3214  17
  15   2  -1 2265.37 133.740  15
 -15   2   1 2628.36 152.845  13
  15   2   0 125.816 48.4964  15
 -15  -2   0 101.775 38.1101   9
 -15   2   0 126.921 53.0414  13
  15  -2   0 53.2993 35.8887  11
  15   2   1 2133.41 134.805  15
 -15  -2  -1 1992.00 112.223   9
 -15   2  -1 2037.63 127.910  13
  15  -2   1 2098.91 128.687  11
  15   2   2 78.5814 45.9554  15
 -15   2  -2 51.9656 39.3517  13
  15  -2   2-0.19400 39.0731  11
  15   2   3 1850.00 123.341  15
 -15   2  -3 1634.09 99.8361  13
  15  -2   3 1802.98 119.550  11
  15   2   4 92.8219 42.1327  15
  15  -2   4 96.8237 39.2711  15
  15  -2   4 91.4997 39.1967  11
  15   2   5 814.481 79.9877  15
  15  -2   5 729.457 66.0065  15
  15  -2   5 794.881 76.1803  11
  15   2   6 1202.21 87.7364  15
  15  -2   6 1117.31 70.0765  15
  15  -2   6 1087.57 67.4024  19
  15   2   6 1036.38 66.1824  19
  15   2   7 49.5856 30.9938  15
  15  -2   7 3.83241 19.4878  19
  15   2   7 55.5292 20.5267  19
  15   2   8 28.9405 19.6519  15
 -15   3  12 832.786 54.2973  17
 -15  -3  11 2251.59 94.5840   9
 -15  -3  11 2530.94 111.215  17
 -15   3  11 2405.37 95.8310  17
 -15  -3  10 1384.22 87.1784   9
 -15   3  10 1437.81 75.9333  13
 -15  -3  10 1545.32 96.4501  17
 -15  -3   9 6011.42 189.804   9
 -15   3   9 5859.78 169.014  13
 -15  -3   9 6116.82 191.971  17
 -15  -3   8 255.380 51.9164   9
 -15   3   8 175.405 43.6669  13
 -15  -3   8 171.081 45.9761  17
 -15  -3   7 6750.88 220.019   9
 -15   3   7 6557.74 203.790  13
 -15  -3   7 6670.55 210.523  17
 -15  -3   6 41.7308 42.8397   9
 -15  -3   6 62.6155 38.3979  17
 -15  -3   5 250.637 58.1546   9
 -15   3   5 254.882 55.9799  13
 -15  -3   4 831.010 87.6265   9
 -15   3   4 795.651 85.5229  13
 -15  -3   3 2549.79 140.251   9
 -15   3   3 2692.90 144.143  13
 -15  -3   2-28.4983 42.2893   9
 -15   3   2 25.1522 39.2092  13
  15   3  -1 2445.82 118.531  15
 -15  -3   1 2653.31 132.926   9
 -15   3   1 2515.22 134.620  13
  15   3   0 1352.64 92.3052  15
 -15  -3   0 1368.84 91.6857   9
 -15   3   0 1535.37 101.675  13
  15  -3   0 1410.25 87.8930  11
  15   3   1 2429.66 121.874  15
 -15  -3  -1 2208.24 103.857   9
 -15   3  -1 2551.64 122.175  13
  15  -3   1 2346.03 113.997  11
  15   3   2 1127.89 85.1546  15
 -15   3  -2 1015.66 72.9753  13
  15  -3   2 1066.75 78.1806  11
  15   3   3 681.964 66.7790  15
  15  -3   3 638.231 62.2794  11
  15   3   4 2608.99 116.532  15
  15  -3   4 2524.96 98.5867  15
  15  -3   4 2475.89 110.068  11
  15   3   5 9.59253 25.1251  15
  15  -3   5 21.2559 23.5887  11
  15   3   6-19.4185 22.7651  15
 -15  -4   8 1515.38 74.1853   9
 -15   4   8 1528.50 69.0481  13
 -15  -4   7 51.2501 30.0402   9
 -15   4   7 50.1112 24.7559  13
 -15  -4   6 1710.57 90.7875   9
 -15   4   6 1844.31 89.7578  13
 -15  -4   5-22.2163 29.7221   9
 -15   4   5 0.34795 26.8615  13
 -15  -4   4 245.307 41.8024   9
 -15   4   4 265.931 42.2322  13
 -15  -4   3 57.9675 30.2111   9
 -15   4   3 105.922 33.3571  13
 -15  -4   2 1080.60 71.3734   9
 -15   4   2 1144.77 73.3988  13
 -15   4   1 1151.35 69.9814  13
 -15   4   0 157.116 28.7341  13
 -16   0  15 5.72199 22.1283  17
 -16   0  14 1109.47 73.5552  17
 -16   0  13 39.5060 30.9251  17
 -16   0  12 4734.27 169.708  17
 -16   0  11 49.3799 42.5274  17
 -16   0  10 7040.84 220.891  17
 -16   0   9 30.8130 33.0734  13
 -16   0   9 60.6227 45.1128  17
 -16   0   8 10952.2 279.514  13
 -16   0   8 11066.6 278.536  17
 -16   0   7-1.43789 39.7502  13
 -16   0   7 35.6475 35.1702  17
  16   0  -6 2859.58 135.011  15
 -16   0   6 2945.47 161.372  13
 -16   0   6 3144.58 144.792  17
  16   0  -5-26.4167 35.5428  15
 -16   0   5 9.15710 46.3583  13
 -16   0   5 52.4167 37.2218  17
  16   0  -4 9614.05 270.968  15
 -16   0   4 10505.0 308.162  13
  16   0  -3-30.5413 37.2189  15
 -16   0   3 93.1019 58.5391  13
  16   0  -2 7175.92 243.519  15
 -16   0   2 7654.94 264.136  13
  16   0  -1 9.16803 44.4182  15
 -16   0   1 63.3193 52.7732  13
  16   0   0 4364.17 192.897  15
 -16   0   0 4447.07 196.218  13
  16   0   1 5.80642 43.7032  15
 -16   0  -1-1.83222 41.7705  13
  16   0   2 304.059 64.3364  15
 -16   0  -2 392.028 63.1285  13
  16   0   3 52.2145 43.8469  15
 -16   0  -3 0.33716 36.5332  13
  16   0   4 13355.6 300.431  15
  16   0   5 0.15443 35.4881  15
  16   0   6 4278.21 147.293  15
  16   0   7 3.62291 23.1896  15
  16   0   7 13.0492 24.6563  19
  16   0   8 1.02949 20.1024  19
 -16   1  15 975.599 55.0884  17
 -16  -1  14 37.9068 25.0770  17
 -16   1  14 61.4454 28.7436  17
 -16  -1  13 6214.60 176.684  17
 -16   1  13 6080.14 170.418  17
 -16  -1  12 1445.67 94.8104  17
 -16   1  12 1380.30 90.6373  17
 -16  -1  11 136.543 44.6521  17
 -16   1  11 80.9326 35.5929  17
 -16   1  10 39.5794 30.9479  13
 -16  -1  10 25.0451 39.4887  17
 -16   1  10 12.9574 32.6711  17
 -16   1   9 4792.29 172.709  13
 -16  -1   9 4822.62 185.738  17
 -16   1   9 4603.83 170.908  17
 -16   1   8 11623.6 285.998  13
 -16  -1   8 11510.1 287.159  17
 -16   1   8 11713.9 268.605  17
 -16  -1   7 1019.94 93.2099  13
 -16   1   7 1023.73 97.4166  13
 -16  -1   7 985.631 89.5471  17
 -16   1   7 939.432 79.7330  17
 -16  -1   6 755.355 88.3131  13
 -16   1   6 643.180 82.7469  13
 -16  -1   6 685.359 76.6741  17
 -16   1   6 603.397 63.5912  17
 -16  -1   5 7311.64 251.860  13
 -16   1   5 7314.98 250.045  13
 -16  -1   5 7007.18 215.040  17
  16   1  -4 123.215 44.4082  15
 -16  -1   4 156.848 56.5631  13
 -16   1   4 113.492 55.0601  13
 -16  -1   4 122.315 39.4583  17
  16   1  -3 1086.07 93.1820  15
 -16  -1   3 1050.96 105.140  13
 -16   1   3 1135.11 108.370  13
  16   1  -2 863.120 87.6611  15
 -16   1   2 785.457 91.9067  13
 -16  -1   2 800.469 93.7727  13
  16   1  -1 4179.22 182.913  15
 -16  -1   1 4379.62 197.829  13
 -16   1   1 4187.78 190.212  13
  16   1   0-2.01145 39.0105  15
  16  -1   0 15.6399 43.7939  15
 -16  -1   0-24.4362 50.3814  13
 -16   1   0 42.8776 45.8654  13
  16   1   1 299.864 64.0499  15
  16  -1   1 385.774 69.4991  15
 -16   1  -1 338.081 61.7666  13
  16   1   2 65.1315 43.6967  15
  16  -1   2 91.8198 47.7205  15
 -16   1  -2 78.8841 38.3334  13
  16   1   3 3838.62 167.497  15
  16  -1   3 3575.01 159.986  15
 -16   1  -3 3339.97 138.516  13
  16   1   4 935.548 83.3418  15
  16  -1   4 949.640 83.1772  15
 -16   1  -4 911.206 65.6408  13
  16   1   5 679.450 69.6014  15
  16  -1   5 720.686 66.8773  15
  16   1   6 3905.15 139.532  15
  16  -1   6 3706.44 124.557  15
  16   1   7 58.9994 27.5127  15
  16  -1   7 30.6432 18.7546  15
  16  -1   7 55.9851 26.0366  19
  16   1   7 7.20552 20.7798  19
 -16  -2  13 1117.06 67.8857  17
 -16   2  13 1003.15 60.6588  17
 -16  -2  12 11066.3 196.955   9
 -16  -2  12 11726.3 232.470  17
 -16   2  12 11636.2 213.189  17
 -16  -2  11 2805.01 118.570   9
 -16  -2  11 2990.31 129.358  17
 -16   2  11 2777.40 112.177  17
 -16  -2  10 3418.57 145.041   9
 -16   2  10 3269.36 116.471  13
 -16  -2  10 3564.85 147.481  17
 -16   2  10 3305.12 125.021  17
 -16   2   9 267.644 45.4790  13
 -16  -2   9 426.380 63.5668  17
 -16   2   9 320.429 45.8782  17
 -16   2   8 8586.39 228.606  13
 -16  -2   8 8713.93 238.447  17
 -16   2   8 8625.86 197.845  17
 -16   2   7 3111.99 147.049  13
 -16  -2   7 3119.37 146.755  17
 -16   2   6 5411.39 198.983  13
 -16  -2   6 5099.12 183.502  17
 -16   2   5 364.693 66.0421  13
 -16  -2   5 409.590 59.6297  17
 -16   2   4 28.3357 41.7100  13
 -16  -2   4 26.9348 34.0897  17
  16   2  -3 9395.06 227.238  15
 -16   2   3 9792.46 274.551  13
  16   2  -2 36.8207 34.1894  15
 -16  -2   2-1.79747 34.4261   9
 -16   2   2 27.8743 42.3373  13
  16   2  -1 3002.24 141.131  15
 -16  -2   1 3140.95 142.618   9
 -16   2   1 3174.51 154.679  13
  16   2   0 183.985 47.2550  15
 -16  -2   0 169.445 40.4495   9
 -16   2   0 218.092 52.4650  13
  16   2   1 1676.65 108.609  15
 -16   2  -1 1759.13 108.351  13
  16   2   2 2586.23 130.633  15
  16  -2   2 2559.03 128.842  15
 -16   2  -2 2417.72 114.931  13
  16   2   3 121.033 41.4680  15
  16  -2   3 54.9899 31.4421  15
 -16   2  -3 74.4455 29.0653  13
  16   2   4 1581.98 96.3610  15
  16  -2   4 1555.21 87.3234  15
  16  -2   5 992.194 61.7926  15
  16  -2   5 874.195 51.1038  19
  16   2   5 866.382 51.9707  19
  16   2   6 2088.41 91.4714  15
 -16  -3  10 1122.39 65.7786   9
 -16  -3   9 9341.74 202.095   9
 -16   3   9 9275.76 175.173  13
 -16  -3   8 6949.43 189.180   9
 -16   3   8 6932.22 171.781  13
 -16  -3   7 1746.33 102.542   9
 -16   3   7 1796.06 96.1669  13
 -16  -3   6 177.181 43.4587   9
 -16   3   6 159.012 39.1421  13
 -16  -3   5 949.401 80.3946   9
 -16   3   5 1043.88 82.6392  13
 -16  -3   4 2382.11 120.171   9
 -16   3   4 2397.51 121.408  13
 -16  -3   3 525.853 59.7120   9
 -16   3   3 577.498 65.3833  13
 -16  -3   2 221.060 44.1157   9
 -16   3   2 169.813 44.3578  13
  16   3  -1 119.662 29.6794  15
 -16  -3   1 119.320 33.3445   9
 -16   3   1 44.8118 31.8311  13
  16   3   0 176.383 36.0353  15
 -16  -3   0 87.0105 24.6064   9
 -16   3   0 208.029 39.8876  13
  16   3   1 2282.77 98.3079  15
 -16   3  -1 2300.74 95.1682  13
  16   3   2 2438.93 99.5847  15
  16  -3   2 2510.12 100.989  15
  16   3   3 301.094 38.7950  15
  16  -3   3 249.196 34.5337  15
  16   3   4 1166.94 62.1106  15
 -17   0  13 2064.29 88.0816  17
 -17   0  12-19.9390 28.8950  17
 -17   0  11 1703.01 92.9477  17
 -17   0  10-4.59893 29.3336  17
 -17   0   9 13911.0 258.477  13
 -17   0   9 13884.0 271.348  17
 -17   0   8 20.9364 30.9710  13
 -17   0   8 6.12717 29.0644  17
 -17   0   7 509.718 67.0209  13
 -17   0   7 550.274 58.2442  17
 -17   0   6-19.4154 40.3722  13
 -17   0   6 35.2314 31.0170  17
  17   0  -5 7607.86 208.596  15
 -17   0   5 7890.82 243.783  13
  17   0  -4 25.8566 31.5429  15
 -17   0   4 3.72361 42.7698  13
  17   0  -3 12373.7 287.275  15
 -17   0   3 13105.0 318.769  13
  17   0  -2 19.6284 39.1921  15
 -17   0   2 68.5936 48.5551  13
  17   0  -1 4262.70 174.691  15
 -17   0   1 4310.85 180.456  13
  17   0   0 31.3814 38.7853  15
 -17   0   0 9.50092 42.5389  13
  17   0   1 5203.28 187.508  15
 -17   0  -1 4845.71 178.066  13
  17   0   2-30.9329 39.6930  15
 -17   0  -2-13.1405 33.8062  13
  17   0   3 60.8777 33.7275  15
  17   0   4-28.6617 33.9712  15
  17   0   5 37.6759 26.2797  15
  17   0   6 1.01121 19.4064  15
  17   0   6-16.8816 20.8854  19
 -17  -1  13 729.811 53.3162  17
 -17   1  13 632.857 46.2847  17
 -17  -1  12 1409.67 79.1307  17
 -17   1  12 1191.19 68.1313  17
 -17  -1  11 329.720 46.8402  17
 -17   1  11 339.513 42.4207  17
 -17  -1  10 10769.5 234.635  17
 -17   1  10 10410.1 212.439  17
 -17   1   9 1513.06 87.8281  13
 -17  -1   9 1517.75 94.5237  17
 -17   1   9 1705.78 90.0468  17
 -17   1   8 454.671 59.2651  13
 -17  -1   8 405.850 54.4416  17
 -17   1   8 423.697 48.7923  17
 -17   1   7 4816.86 176.608  13
 -17  -1   7 4662.62 160.696  17
  17  -1  -6 14100.0 274.829  15
 -17  -1   6 14502.2 274.177  17
  17  -1  -5 669.220 70.6855  15
 -17   1   5 737.857 83.9270  13
 -17  -1   5 724.539 63.5753  17
  17   1  -4 4244.17 149.590  15
  17  -1  -4 4325.47 168.871  15
 -17   1   4 4471.50 184.297  13
  17   1  -3 1876.30 107.446  15
  17  -1  -3 1824.83 112.398  15
 -17   1   3 1881.19 122.593  13
  17   1  -2 4669.38 169.872  15
  17  -1  -2 4648.41 178.963  15
 -17   1   2 4679.54 185.198  13
  17   1  -1 3145.75 142.758  15
  17  -1  -1 3132.19 148.668  15
 -17   1   1 3134.09 149.899  13
  17   1   0 62.2291 38.7413  15
  17  -1   0 87.1729 41.5643  15
 -17   1   0 84.7876 42.2171  13
  17   1   1 3330.04 145.047  15
  17  -1   1 3480.74 150.030  15
 -17   1  -1 3391.92 141.817  13
  17   1   2 2565.99 125.491  15
  17  -1   2 2662.62 127.264  15
 -17   1  -2 2434.07 110.714  13
  17   1   3 4076.22 149.868  15
  17  -1   3 3907.74 143.071  15
 -17   1  -3 3691.53 117.637  13
  17   1   4 954.223 71.3940  15
  17  -1   4 898.873 66.2622  15
  17   1   5 35.2837 25.6505  15
  17  -1   5 17.6656 24.9544  15
  17   1   6 5410.19 124.429  15
 -17  -2  11 3565.70 107.875   9
 -17  -2  11 3943.08 119.423  17
 -17  -2  10 294.789 41.6062   9
 -17  -2  10 313.756 44.8124  17
 -17  -2   9 8.10259 29.9110   9
 -17   2   9 93.3307 31.6897  13
 -17  -2   9 71.5392 31.6686  17
 -17  -2   8 3178.97 135.385   9
 -17   2   8 3127.85 121.032  13
 -17  -2   8 3042.13 120.815  17
 -17  -2   7 301.935 53.5923   9
 -17   2   7 278.895 45.5114  13
 -17  -2   7 267.895 44.2592  17
 -17  -2   6 181.101 44.8557   9
 -17   2   6 245.959 49.9654  13
 -17  -2   6 172.976 38.9631  17
 -17  -2   5 11499.9 263.662   9
 -17   2   5 11518.6 261.608  13
 -17  -2   4 1293.30 91.2285   9
 -17   2   4 1342.50 96.2424  13
 -17  -2   3 11.2564 29.5264   9
 -17   2   3 46.6667 35.1721  13
  17   2  -2-3.16835 27.1887  15
 -17  -2   2-45.0770 30.6728   9
 -17   2   2 46.4958 34.8386  13
  17   2  -1 240.408 40.7291  15
  17  -2  -1 198.135 43.9922  15
 -17  -2   1 233.393 40.9132   9
 -17   2   1 179.769 43.4116  13
  17   2   0 2678.25 114.649  15
  17  -2   0 2767.44 125.215  15
 -17   2   0 2819.26 121.165  13
  17   2   1 51.4431 30.6880  15
  17  -2   1 122.319 36.9865  15
 -17   2  -1 110.968 32.5701  13
  17   2   2 41.1356 28.0550  15
  17  -2   2 44.4778 28.9894  15
 -17   2  -2 46.0756 23.4828  13
  17   2   3 43.5395 26.4440  15
  17  -2   3 17.7336 22.1165  15
  17   2   4 2837.08 99.2595  15
 -17  -3   8 939.561 58.1802   9
 -17  -3   7 2418.76 96.6255   9
 -17   3   7 2471.65 89.5294  13
 -17  -3   6 602.024 53.1231   9
 -17   3   6 584.531 49.3901  13
 -17  -3   5 1854.92 88.8509   9
 -17   3   5 1945.40 90.3482  13
 -17  -3   4-25.6170 27.2395   9
 -17   3   4 41.8676 27.6563  13
 -17  -3   3 2199.79 90.5549   9
 -17   3   3 2487.70 101.973  13
 -17  -3   2 146.840 28.6498   9
 -17   3   2 242.424 36.9351  13
  17  -3  -1 1423.98 74.5127  15
 -17   3   1 1371.56 69.0896  13
  17  -3   0 810.480 54.2446  15
 -18   0  11-8.62794 17.6166  17
 -18   0  10 2897.46 96.3962  17
 -18   0   9 32.1492 24.1256  17
 -18   0   8 1422.39 69.9389  17
 -18   0   7-11.4691 30.6423  13
 -18   0   6 10379.0 239.138  13
  18   0  -5 39.8448 24.3616  15
 -18   0   5 39.3777 33.6810  13
  18   0  -4 1068.36 72.6753  15
 -18   0   4 1136.80 87.7843  13
  18   0  -3 2.89563 28.2694  15
 -18   0   3 18.1651 37.8315  13
  18   0  -2 13000.0 256.411  15
 -18   0   2 13235.4 280.506  13
  18   0  -1 34.4154 26.9582  15
 -18   0   1-4.06732 36.8367  13
  18   0   0 117.236 36.5482  15
  18   0   1-8.04962 27.4701  15
  18   0   2 313.193 42.2783  15
  18   0   3-26.7477 22.5666  15
  18   0   4 533.240 42.3466  15
 -18  -1  10 1099.02 60.8646  17
 -18   1   9-10.0898 16.5788  13
 -18  -1   9-18.5928 22.1558  17
 -18   1   8 1682.04 82.9508  13
 -18  -1   8 1704.25 78.0107  17
 -18   1   7 3185.16 122.024  13
 -18  -1   7 2932.97 98.3111  17
  18  -1  -6 1582.96 75.6451  15
 -18   1   6 1894.34 102.616  13
  18  -1  -5 1829.11 89.2818  15
 -18   1   5 2007.29 107.388  13
  18  -1  -4 143.087 35.5456  15
 -18   1   4 205.490 47.2901  13
  18   1  -3 7827.00 173.542  15
  18  -1  -3 7982.15 197.419  15
 -18   1   3 8425.67 217.058  13
  18   1  -2 13.3024 25.2245  15
  18  -1  -2 56.5609 32.3472  15
 -18  -1   2-6.87630 22.3788   9
 -18   1   2 34.9426 32.5587  13
  18   1  -1 2259.12 101.000  15
  18  -1  -1 2370.94 110.356  15
 -18   1   1 2393.07 112.220  13
  18   1   0 1999.10 95.5081  15
  18  -1   0 2154.95 103.111  15
 -18   1   0 2102.12 99.7512  13
  18   1   1 3947.81 129.065  15
  18  -1   1 3973.17 132.526  15
 -18   1  -1 3709.22 118.924  13
  18   1   2 54.6667 24.7551  15
  18  -1   2 83.4706 27.4877  15
  18   1   3 231.645 32.0269  15
  18  -1   3 264.849 33.6791  15
 -18  -2   9 2656.64 91.2233   9
 -18  -2   8 3204.26 109.233   9
 -18  -2   7 4411.19 133.124   9
 -18   2   7 4483.63 124.062  13
 -18  -2   6 2431.88 101.454   9
 -18   2   6 2601.15 102.640  13
  18  -2  -5 1239.51 67.2055  15
 -18  -2   5 1309.74 76.1573   9
 -18   2   5 1297.57 77.3866  13
  18  -2  -4-7.02128 24.1707  15
 -18  -2   4 48.6164 27.3885   9
 -18   2   4-37.9774 32.9979  13
  18  -2  -3 35.8824 22.9059  15
 -18  -2   3 62.1512 25.3032   9
 -18   2   3 25.9692 27.3478  13
  18  -2  -2 5574.85 148.064  15
 -18   2   2 5341.28 147.882  13
  18  -2  -1 4636.70 132.812  15
 -18   2   1 4602.61 129.382  13
  18  -2   0 108.268 26.5123  15
 -18   2   0 140.689 26.4042  13
  18  -2   1 449.694 39.4972  15
  19   0  -2 47.1401 22.0988  15
  19   0  -1 364.712 36.3345  15
  19   0   0 18.9614 19.3012  15
 -19  -1   7 1813.12 75.9751   9
 -19  -1   6 38.6704 20.1049   9
 -19   1   6 22.6682 19.7198  13
 -19  -1   5 6213.29 135.323   9
 -19   1   5 6788.26 152.291  13
 -19   1   4 4192.83 123.012  13
 -19   1   3 736.578 54.9761  13
  19  -1  -2 3456.66 99.3959  15
 -19   1   2 3661.28 110.546  13
   0   0   0    0.00    0.00   0
TITL ks1325 in P2(1)/n
REM P2(1)/n (#14 in standard setting)
CELL 1.54184  15.614174   5.614240  17.235460  90.0000 101.1382  90.0000
ZERR    4.00   0.000275   0.000097   0.000295   0.0000   0.0018   0.0000
LATT  1
SYMM -x+1/2, y+1/2,-z+1/2
SFAC C H N O S
UNIT 64.00 60.00 8.00 4.00 4.00
TREF
HKLF 4
END
;
_shelx_hkl_checksum     65459
_shelx_res_file
;
TITL ks1325 in P2(1)/n
CELL  1.54184  15.6142   5.6142  17.2355   90.000  101.138   90.000
ZERR     4.00   0.0003   0.0001   0.0003    0.000    0.002    0.000
LATT   1
SYMM  1/2 - X, 1/2 + Y, 1/2 - Z
SFAC  C    H    N    O    S
UNIT  68   64   8    4    4
MERG   2
FMAP   2
PLAN   10
SIZE     0.140   0.190   0.320
ACTA
BOND   $H
mpla c1 > c8
mpla c12 > c17
htab o1 n1
L.S.   4
WGHT    0.050700    0.234300
FVAR       7.76101
MOLE    1
C1    1    0.676326    0.026137    0.102970    11.00000    0.04077    0.05509 =
         0.04257    0.00517    0.01099    0.00773
C2    1    0.686322   -0.160047    0.048455    11.00000    0.04152    0.05311 =
         0.03991    0.00404    0.00707    0.00439
C3    1    0.620898   -0.322499    0.014402    11.00000    0.04629    0.06829 =
         0.05166   -0.00057    0.01014   -0.00492
AFIX  43
H3    2    0.565190   -0.311006    0.025762    11.00000   -1.20000
AFIX   0
C4    1    0.639231   -0.496662   -0.035229    11.00000    0.06088    0.06486 =
         0.05286   -0.00601    0.00696   -0.01217
AFIX  43
H4    2    0.596092   -0.604786   -0.056947    11.00000   -1.20000
AFIX   0
C5    1    0.722490   -0.513646   -0.053658    11.00000    0.06538    0.05648 =
         0.04871   -0.00771    0.01048    0.00108
AFIX  43
H5    2    0.734238   -0.633558   -0.087335    11.00000   -1.20000
AFIX   0
C6    1    0.786598   -0.356113   -0.022731    11.00000    0.05038    0.05971 =
         0.04744   -0.00632    0.01071    0.00652
AFIX  43
H6    2    0.841311   -0.366880   -0.036266    11.00000   -1.20000
AFIX   0
C7    1    0.769938   -0.177463    0.029614    11.00000    0.04135    0.05083 =
         0.04054    0.00067    0.00647    0.00592
C8    1    0.818592    0.135392    0.111310    11.00000    0.03980    0.05144 =
         0.04184   -0.00035    0.00718    0.00757
C9    1    0.592152    0.301925    0.197211    11.00000    0.07772    0.06909 =
         0.08448   -0.01053    0.04352    0.00611
AFIX 137
H9A   2    0.639158    0.262624    0.239973    11.00000   -1.50000
H9B   2    0.540127    0.331239    0.217648    11.00000   -1.50000
H9C   2    0.607046    0.442070    0.170780    11.00000   -1.50000
AFIX   0
C10   1    0.889416    0.305749    0.147450    11.00000    0.04313    0.05105 =
         0.04918   -0.00622    0.00782    0.00519
AFIX  23
H10A  2    0.887015    0.326066    0.202878    11.00000   -1.20000
H10B  2    0.877550    0.459493    0.121962    11.00000   -1.20000
AFIX   0
C11   1    0.981666    0.229839    0.141332    11.00000    0.04333    0.04589 =
         0.04105    0.00085    0.01230    0.00284
AFIX  13
H11   2    0.994141    0.076408    0.168259    11.00000   -1.20000
AFIX   0
C12   1    1.047666    0.409442    0.181049    11.00000    0.03759    0.04335 =
         0.04513   -0.00056    0.01294    0.00612
C13   1    1.069704    0.606487    0.140243    11.00000    0.05084    0.04751 =
         0.04825    0.00368    0.01389    0.00568
AFIX  43
H13   2    1.044065    0.627963    0.087350    11.00000   -1.20000
AFIX   0
C14   1    1.129774    0.771348    0.178025    11.00000    0.05375    0.04340 =
         0.06912    0.00165    0.02435    0.00095
AFIX  43
H14   2    1.144913    0.901101    0.149948    11.00000   -1.20000
AFIX   0
C15   1    1.167156    0.744786    0.256592    11.00000    0.04513    0.05102 =
         0.06772   -0.01100    0.01229   -0.00139
AFIX  43
H15   2    1.207531    0.855630    0.281545    11.00000   -1.20000
AFIX   0
C16   1    1.144257    0.551927    0.298250    11.00000    0.04788    0.06043 =
         0.05167   -0.00373    0.00384    0.00453
AFIX  43
H16   2    1.168101    0.535036    0.351738    11.00000   -1.20000
AFIX   0
C17   1    1.085854    0.384137    0.260296    11.00000    0.04677    0.04887 =
         0.04766    0.00394    0.00981    0.00367
AFIX  43
H17   2    1.072011    0.252624    0.288287    11.00000   -1.20000
AFIX   0
N1    3    0.836029   -0.025340    0.061765    11.00000    0.03899    0.05540 =
         0.04818   -0.00674    0.00843    0.00459
N2    3    0.740196    0.168578    0.133990    11.00000    0.04289    0.05461 =
         0.04623   -0.00211    0.01157    0.00719
O1    4    0.991983    0.203556    0.061868    11.00000    0.06546    0.07403 =
         0.04775   -0.01480    0.02467   -0.01772
AFIX 147
H1    2    0.956276    0.106960    0.039306    11.00000   -1.50000
AFIX   0
S1    5    0.573739    0.059210    0.128647    11.00000    0.04586    0.07546 =
         0.06978   -0.00692    0.02499    0.00317
HKLF 4
REM  ks1325 in P2(1)/n
REM R1 =  0.0322 for    2688 Fo > 4sig(Fo)  and  0.0350 for all    2938 data
REM    192 parameters refined using      0 restraints
END
WGHT      0.0507      0.2343
REM Highest difference peak  0.160,  deepest hole -0.283,  1-sigma level  0.033
Q1    1   0.7245 -0.1630  0.0409  11.00000  0.05    0.16
Q2    1   1.0562  0.4210  0.2211  11.00000  0.05    0.16
Q3    1   0.6594 -0.2539  0.0394  11.00000  0.05    0.14
Q4    1   0.6782 -0.0704  0.0638  11.00000  0.05    0.14
Q5    1   1.0205  0.3249  0.1640  11.00000  0.05    0.13
Q6    1   0.7792 -0.2766  0.0146  11.00000  0.05    0.12
Q7    1   0.5583  0.2224  0.2480  11.00000  0.05    0.12
Q8    1   0.9361  0.2648  0.1448  11.00000  0.05    0.11
Q9    1   1.0762  0.4715  0.1592  11.00000  0.05    0.11
Q10   1   0.8592  0.2022  0.1310  11.00000  0.05    0.11
;
_shelx_res_checksum     7468
_shelxl_version_number         .2013
data_New_Global_Publ_Block
_journal_date_recd_electronic     2014-08-17
_journal_date_accepted     2014-09-04
_journal_name_full     'Acta Crystallographica, Section E'
_journal_year     2014
_journal_volume     70
_journal_issue     10
_journal_page_first     o1101
_journal_page_last     o1101
_journal_paper_category     HO
_journal_paper_doi     10.1107/S1600536814019990
_journal_coeditor_code     GG2141
loop_
    _publ_contact_author_name
    _publ_contact_author_address
    _publ_contact_author_email
    'Gamal A. El-Hiti'
;
Cornea Research Chair
Department of Optometry
College of Applied Medical Sciences
King Saud University
PO Box 10219
Riyadh 11433
Saudi Arabia
;
 gelhiti@ksu.edu.sa
    'Kariuki, Benson M.'
;
School of Chemistry
Cardiff University
Main Building
Park Place
Cardiff CF10 3AT
Wales
;
 kariukib@cardiff.ac.uk
_publ_contact_author_fax     '00966(0)114693536'
_publ_contact_author_phone     '00966(0)114693778'
_publ_section_title
;
Crystal structure of 2-[4-(methylsulfanyl)quinazolin-2-yl]-1-phenylethanol
;
loop_
    _publ_author_name
    _publ_author_footnote
    _publ_author_address
    'El-Hiti, Gamal A.' .
;
Cornea Research Chair
Department of Optometry
College of Applied Medical Sciences
King Saud University
PO Box 10219
Riyadh 11433
Saudi Arabia
;
    'Smith, Keith' .
;
School of Chemistry
Cardiff University
Main Building
Park Place
Cardiff CF10 3AT
Wales
;
    'Hegazy, Amany S.' .
;
School of Chemistry
Cardiff University
Main Building
Park Place
Cardiff CF10 3AT
Wales
;
    'Ajarim, Mansour D.' .
;
Criminal Evidence
Ministry of Interior
Riyadh 11632
PO Box 86985
Saudi Arabia
;
    'Kariuki, Benson M.' .
;
School of Chemistry
Cardiff University
Main Building
Park Place
Cardiff CF10 3AT
Wales
;
