# Supplementary material for: Crystal structure of 2-[4-(methyl­sulfan­yl)quinazolin-2-yl]-1-phenyl­ethanol
Source: Acta Crystallogr Sect E Struct Rep Online. 2014 Sep 10;70(Pt 10):o1101. doi: 10.1107/S1600536814019990 (PMC4257174; doi:10.1107/S1600536814019990)
Supplement: Supplementary file 2 [file e-70-o1101-Isup2.hkl]

#
# h,k,l, Fc-squared, Fo-squared, sigma(Fo-squared), status flag
#
data_I
_shelx_title ' ks1325 in P2(1)/n'
_shelx_refln_list_code          4
_shelx_F_calc_maximum      139.91
_exptl_crystal_F_000       624.00
_reflns_d_resolution_high  0.8019

loop_
 _space_group_symop_operation_xyz
 'x, y, z'
 '-x+1/2, y+1/2, -z+1/2'
 '-x, -y, -z'
 'x-1/2, -y-1/2, z-1/2'

_cell_length_a    15.6142
_cell_length_b     5.6142
_cell_length_c    17.2355
_cell_angle_alpha  90.000
_cell_angle_beta  101.138
_cell_angle_gamma  90.000

_shelx_F_squared_multiplier     1.000

loop_
 _refln_index_h
 _refln_index_k
 _refln_index_l
 _refln_F_squared_calc
 _refln_F_squared_meas
 _refln_F_squared_sigma
 _refln_observed_status
   2   0   0        128.04        154.11         3.35 o
   4   0   0       2607.37       2345.37        19.25 o
   6   0   0        127.96        135.88         2.33 o
   8   0   0        156.70        135.82        10.33 o
  10   0   0         13.29         19.99         1.26 o
  12   0   0        735.07        732.74         6.78 o
  14   0   0        114.76        130.89         3.23 o
  16   0   0         64.64         73.14         2.28 o
  18   0   0          1.21          1.95         0.61 o
   1   1   0       3371.73       3239.87        14.21 o
   2   1   0       2102.79       2017.31         6.44 o
   3   1   0        374.22        407.96         8.04 o
   4   1   0        912.91        933.74         9.55 o
   5   1   0       1807.51       1738.91        14.11 o
   6   1   0       1093.59       1168.75         6.89 o
   7   1   0       3200.29       3222.04        21.01 o
   8   1   0       2119.51       2255.57        32.86 o
   9   1   0        786.13        770.28         8.07 o
  10   1   0        103.17        102.73         2.90 o
  11   1   0         90.84         86.05         1.43 o
  12   1   0        676.30        665.16         4.84 o
  13   1   0         90.18         85.15         1.83 o
  14   1   0        110.06        111.64         2.09 o
  15   1   0        115.01        118.01         2.44 o
  16   1   0          0.17          0.14         0.37 o
  17   1   0          0.89          1.29         0.39 o
  18   1   0         36.69         34.59         0.95 o
   0   2   0         77.53         81.29         1.02 o
   1   2   0        570.57        551.76         2.49 o
   2   2   0        130.63        130.64         1.32 o
   3   2   0        205.13        195.24         1.75 o
   4   2   0        766.89        797.28         5.51 o
   5   2   0        808.82        804.25         8.05 o
   6   2   0         78.49         50.28         1.28 o
   7   2   0         13.80         11.12         0.81 o
   8   2   0       1599.36       1613.40        41.44 o
   9   2   0         38.54         39.36         1.52 o
  10   2   0        417.92        402.79         2.84 o
  11   2   0         26.94         28.85         0.83 o
  12   2   0         49.43         42.42         1.10 o
  13   2   0          2.05          1.49         0.49 o
  14   2   0        211.64        201.70         3.11 o
  15   2   0          1.20          1.62         0.35 o
  16   2   0          3.63          3.13         0.44 o
  17   2   0         39.82         45.71         1.15 o
  18   2   0          2.69          2.10         0.31 o
   1   3   0        246.56        220.65         1.72 o
   2   3   0       1471.98       1504.54         5.75 o
   3   3   0        376.74        359.47         3.60 o
   4   3   0        372.58        391.76         4.18 o
   5   3   0         19.93         24.31         1.11 o
   6   3   0        134.53        119.44         2.34 o
   7   3   0         69.87         79.78         1.31 o
   8   3   0          0.37          0.58         0.28 o
   9   3   0          1.98          1.10         0.30 o
  10   3   0         21.84         22.84         0.84 o
  11   3   0         42.77         43.63         1.30 o
  12   3   0          0.34          0.05         0.35 o
  13   3   0          3.29          3.89         0.47 o
  14   3   0         39.47         36.21         1.06 o
  15   3   0         24.67         23.48         0.77 o
  16   3   0          2.18          2.58         0.56 o
  17   3   0         13.87         13.46         0.90 o
   0   4   0         43.39         48.22         1.38 o
   1   4   0          6.09          7.93         0.98 o
   2   4   0          0.76          1.43         0.32 o
   3   4   0        367.75        370.88         3.27 o
   4   4   0        103.41        117.75         1.66 o
   5   4   0        233.14        248.32         2.25 o
   6   4   0        417.16        415.96         3.26 o
   7   4   0          2.49          2.35         0.37 o
   8   4   0        166.86        169.30         2.50 o
   9   4   0        430.88        428.26         3.94 o
  10   4   0         36.76         48.16         1.34 o
  11   4   0         27.58         31.26         1.06 o
  12   4   0          6.05          6.17         0.51 o
  13   4   0          0.28         -0.06         0.30 o
  14   4   0          1.00          0.76         0.31 o
  15   4   0          2.75          2.61         0.48 o
   1   5   0        424.02        430.12         3.52 o
   2   5   0         38.10         39.35         2.07 o
   3   5   0         20.52         20.25         0.92 o
   4   5   0         27.86         28.60         1.06 o
   5   5   0         11.44         11.16         0.70 o
   6   5   0         20.97         20.44         0.88 o
   7   5   0         15.23         13.29         0.73 o
   8   5   0          6.21          5.80         0.55 o
   9   5   0          4.22          4.39         0.62 o
  10   5   0        278.71        271.47         5.36 o
  11   5   0         24.82         22.57         1.09 o
  12   5   0          5.79          4.28         0.43 o
  13   5   0         56.11         54.88         1.21 o
   0   6   0          6.77          5.88         0.90 o
   1   6   0         19.02         18.75         0.88 o
   2   6   0        203.57        196.72         3.48 o
   3   6   0         21.15         21.99         0.71 o
   4   6   0          6.83          5.77         0.54 o
   5   6   0         17.77         17.79         0.83 o
   6   6   0          1.77          1.63         0.42 o
   7   6   0          2.21          2.48         0.37 o
   8   6   0         23.65         24.99         0.80 o
   9   6   0          0.06          0.26         0.20 o
 -19   0   1          6.38          6.05         0.60 o
 -17   0   1         69.98         71.16         2.08 o
 -15   0   1         66.50         68.85         2.35 o
 -13   0   1        571.47        575.48        17.86 o
 -11   0   1          4.76          6.20         0.70 o
  -9   0   1       1076.17       1072.04         8.87 o
  -7   0   1       1880.05       1867.02        12.43 o
  -5   0   1        802.62        738.96        10.62 o
  -3   0   1       3028.08       2995.14        35.98 o
  -1   0   1         43.25         41.62         1.23 o
   1   0   1        843.22        809.10         5.43 o
   3   0   1       2503.54       2219.70        15.86 o
   5   0   1       7682.51       6810.72        37.28 o
   7   0   1        399.21        382.11         4.36 o
   9   0   1         29.65         24.79         1.64 o
  11   0   1          1.50          1.47         0.59 o
  13   0   1        232.09        243.04         5.46 o
  15   0   1        110.28        114.75         3.17 o
  17   0   1         79.75         83.37         2.97 o
 -18   1   1         34.71         38.80         1.03 o
 -17   1   1         45.63         52.09         1.41 o
 -16   1   1         71.43         70.49         1.82 o
 -15   1   1          7.51          6.26         0.69 o
 -14   1   1          1.94          3.16         0.50 o
 -13   1   1          7.22          6.72         0.61 o
 -12   1   1        666.07        684.39         4.62 o
 -11   1   1          8.96          8.30         0.67 o
 -10   1   1         62.39         43.81         1.92 o
  -9   1   1        254.81        241.57         4.16 o
  -8   1   1       2514.50       2522.30        12.56 o
  -7   1   1         32.42         31.04         1.36 o
  -6   1   1        629.47        645.89         5.78 o
  -5   1   1       1918.33       1910.72         9.31 o
  -4   1   1          1.35          5.58         0.73 o
  -3   1   1       8652.65       8220.04        19.52 o
  -2   1   1        205.20        239.36         2.36 o
  -1   1   1         23.34         25.73         0.39 o
   0   1   1       1430.62       1398.44         4.21 o
   1   1   1         32.42         33.02         0.48 o
   2   1   1        123.93        101.52         1.13 o
   3   1   1          4.59          6.68         0.31 o
   4   1   1         14.98         13.10         0.52 o
   5   1   1          0.74          2.61         0.75 o
   6   1   1        363.97        454.92         2.62 o
   7   1   1         79.70         83.28         3.86 o
   8   1   1         64.97         55.45         2.33 o
   9   1   1         85.81         92.57         2.63 o
  10   1   1         11.73         10.66         0.76 o
  11   1   1        159.58        167.88         2.01 o
  12   1   1        906.46        884.14         4.80 o
  13   1   1        528.85        542.64         4.56 o
  14   1   1          7.89          5.83         0.60 o
  15   1   1         20.37         20.93         1.07 o
  16   1   1          3.85          5.68         0.62 o
  17   1   1         54.95         56.45         1.39 o
  18   1   1         69.14         64.24         1.34 o
 -18   2   1         79.73         76.69         1.54 o
 -17   2   1          3.20          3.61         0.35 o
 -16   2   1         48.96         51.52         1.40 o
 -15   2   1         40.92         40.44         3.01 o
 -14   2   1          9.93         13.46         0.72 o
 -13   2   1         72.93         76.31         1.65 o
 -12   2   1        678.66        692.87         4.40 o
 -11   2   1        324.68        303.63         3.51 o
 -10   2   1         16.89         17.85         0.63 o
  -9   2   1          9.17          2.86         0.79 o
  -8   2   1         79.44         82.74         2.82 o
  -7   2   1         89.26         91.54         2.52 o
  -6   2   1        294.34        329.23         3.27 o
  -5   2   1         22.83         32.39         0.96 o
  -4   2   1        319.60        354.79         3.11 o
  -3   2   1        117.97        102.12         1.48 o
  -2   2   1        326.01        330.79         2.03 o
  -1   2   1       1919.76       1753.57         8.17 o
   0   2   1        167.88        147.43         1.42 o
   1   2   1       1844.84       1813.35        10.74 o
   2   2   1         35.49         30.91         0.86 o
   3   2   1          1.23          2.26         0.39 o
   4   2   1       2698.27       2708.43        13.30 o
   5   2   1        692.65        835.64        20.54 o
   6   2   1        124.46        140.67         4.22 o
   7   2   1        232.90        237.52         4.55 o
   8   2   1        367.23        364.75         6.26 o
   9   2   1        894.58        880.32         5.00 o
  10   2   1         99.10         99.12         1.43 o
  11   2   1        179.25        161.37         2.07 o
  12   2   1          0.51         -0.23         0.37 o
  13   2   1        135.18        132.58         2.59 o
  14   2   1        153.06        157.29         2.33 o
  15   2   1         30.50         34.20         1.04 o
  16   2   1         28.52         28.54         1.27 o
  17   2   1          2.77          1.57         0.34 o
  18   2   1          7.29          7.47         0.66 o
 -17   3   1         24.36         23.18         0.84 o
 -16   3   1          1.58          1.64         0.37 o
 -15   3   1         43.15         42.07         1.23 o
 -14   3   1         17.18         15.21         0.73 o
 -13   3   1        130.59        133.53         2.13 o
 -12   3   1          0.03         -0.23         0.38 o
 -11   3   1        286.04        276.24         2.81 o
 -10   3   1        155.91        152.80         2.03 o
  -9   3   1        338.58        324.73         2.65 o
  -8   3   1        359.08        328.60         2.56 o
  -7   3   1          0.44          0.52         0.28 o
  -6   3   1         56.04         56.94         1.63 o
  -5   3   1        256.23        249.10         3.31 o
  -4   3   1        284.96        342.00         3.72 o
  -3   3   1          8.82          9.34         0.61 o
  -2   3   1        699.28        743.79         4.83 o
  -1   3   1         36.18         33.29         0.81 o
   0   3   1         21.87         23.36         0.58 o
   1   3   1        246.57        216.90         2.06 o
   2   3   1         16.51         22.53         0.67 o
   3   3   1        444.86        420.93         5.60 o
   4   3   1       2216.90       2179.11        14.35 o
   5   3   1         63.40         72.30         2.37 o
   6   3   1        405.52        374.59         5.00 o
   7   3   1         90.09         81.87         1.38 o
   8   3   1         73.73         72.24         1.36 o
   9   3   1        344.36        338.15         3.02 o
  10   3   1        134.07        135.06         1.97 o
  11   3   1         93.61         94.53         1.88 o
  12   3   1          2.96          3.29         0.46 o
  13   3   1         44.38         41.90         1.21 o
  14   3   1          4.27          6.00         0.49 o
  15   3   1         38.84         39.42         1.02 o
  16   3   1         32.90         38.05         1.14 o
 -15   4   1         20.12         19.11         1.16 o
 -14   4   1         28.66         29.18         0.94 o
 -13   4   1         11.40          7.57         0.77 o
 -12   4   1          1.97          1.43         0.39 o
 -11   4   1         18.68         17.98         0.98 o
 -10   4   1        443.41        433.73         5.65 o
  -9   4   1         43.28         43.01         1.27 o
  -8   4   1        107.65        113.82         1.79 o
  -7   4   1         91.77         89.46         1.55 o
  -6   4   1        369.19        362.94         2.76 o
  -5   4   1        293.70        310.88         2.66 o
  -4   4   1        539.29        488.77         3.35 o
  -3   4   1         39.78         41.05         0.98 o
  -2   4   1         47.36         52.15         1.25 o
  -1   4   1          6.19          5.01         0.42 o
   0   4   1        288.55        279.98         2.60 o
   1   4   1         46.69         47.06         1.21 o
   2   4   1        199.15        207.82         2.50 o
   3   4   1        498.14        529.09         5.38 o
   4   4   1        231.67        224.68         2.47 o
   5   4   1        144.05        138.85         1.88 o
   6   4   1          3.01          2.79         0.42 o
   7   4   1        166.71        159.79         2.11 o
   8   4   1          3.77          3.72         0.50 o
   9   4   1          5.49          5.37         0.57 o
  10   4   1        181.17        185.48         2.57 o
  11   4   1         12.18          9.35         0.63 o
  12   4   1         24.04         23.05         0.85 o
  13   4   1          0.00          0.12         0.26 o
  14   4   1         44.64         42.80         1.05 o
 -13   5   1         25.56         28.54         0.74 o
 -12   5   1          8.62          8.27         0.52 o
 -11   5   1          1.68          2.73         0.50 o
 -10   5   1         12.80         13.87         1.39 o
  -9   5   1         14.02         13.25         1.44 o
  -8   5   1          4.85          3.45         1.02 o
  -7   5   1          1.25          1.26         0.62 o
  -6   5   1         33.53         33.26         1.70 o
  -5   5   1        119.11        123.20         3.19 o
  -4   5   1        141.60        145.76         2.68 o
  -3   5   1        282.72        296.59         3.62 o
  -2   5   1         86.73         90.96         1.58 o
  -1   5   1         10.64         11.89         0.57 o
   0   5   1         29.28         31.40         1.11 o
   1   5   1        340.31        359.48         3.70 o
   2   5   1         45.19         43.90         1.52 o
   3   5   1        105.82        104.43         1.99 o
   4   5   1         57.56         56.11         1.47 o
   5   5   1          2.14          0.99         0.38 o
   6   5   1         22.42         21.80         0.93 o
   7   5   1          0.46         -0.20         0.34 o
   8   5   1          0.00          0.12         0.32 o
   9   5   1        125.65        126.34         1.88 o
  10   5   1         12.94         12.80         0.60 o
  11   5   1         58.88         59.09         1.50 o
  12   5   1         31.80         31.18         0.88 o
  -9   6   1          1.89          1.13         0.25 o
  -8   6   1          0.34          0.48         0.26 o
  -7   6   1         12.17         11.63         0.65 o
  -6   6   1          1.99          2.82         0.43 o
  -5   6   1          1.56          1.94         0.48 o
  -4   6   1         42.32         40.90         1.25 o
  -3   6   1          0.31         -0.04         0.32 o
  -2   6   1          5.04          4.74         0.91 o
  -1   6   1        100.19         99.62         2.47 o
   0   6   1         11.26         12.45         0.98 o
   1   6   1         23.76         21.90         1.02 o
   2   6   1         68.19         66.62         1.53 o
   3   6   1          7.75          6.15         0.42 o
   4   6   1          0.06          0.17         0.22 o
   5   6   1         10.82          8.77         0.44 o
   6   6   1          1.86          1.97         0.38 o
   7   6   1          2.36          1.58         0.30 o
   8   6   1         11.68         11.49         0.53 o
   9   6   1          2.52          2.13         0.34 o
 -18   0   2        201.28        217.62         3.14 o
 -16   0   2        110.14        122.92         3.98 o
 -14   0   2         38.83         43.09         2.75 o
 -12   0   2       1073.41       1104.50        11.12 o
 -10   0   2        930.18        927.68        21.86 o
  -8   0   2        431.21        427.45        12.67 o
  -6   0   2       3622.37       3586.82        30.34 o
  -4   0   2      19573.63      16602.11        51.29 o
  -2   0   2       1257.23       1098.92         9.05 o
   0   0   2       1249.20       1291.82         3.62 o
   4   0   2        384.94        353.35         7.51 o
   6   0   2          3.22          3.77         1.27 o
   8   0   2       1549.56       1539.18        13.47 o
  10   0   2       1823.36       1819.14        11.85 o
  12   0   2        196.98        192.04         3.52 o
  14   0   2         90.28         91.57         2.68 o
  16   0   2          6.05          5.88         0.75 o
  18   0   2          6.72          5.20         0.70 o
 -19   1   2         55.39         58.95         1.70 o
 -18   1   2          0.83          0.35         0.22 o
 -17   1   2         73.93         77.46         1.70 o
 -16   1   2         13.15         13.61         0.87 o
 -15   1   2         16.01         15.57         0.98 o
 -14   1   2         73.05         64.88         1.87 o
 -13   1   2         95.76         88.57         1.55 o
 -12   1   2        687.96        694.36         4.19 o
 -11   1   2        361.70        344.32         2.91 o
 -10   1   2          1.12         -0.51         0.96 o
  -9   1   2        611.59        598.06        11.83 o
  -8   1   2         38.25         54.56         1.87 o
  -7   1   2        358.04        365.33         4.42 o
  -6   1   2          8.17          7.96         0.80 o
  -5   1   2       4055.04       4013.88        65.61 o
  -4   1   2       7135.38       6928.70        19.04 o
  -3   1   2       2085.38       2059.01         7.91 o
  -2   1   2       1511.86       1444.94         5.84 o
  -1   1   2       1219.78       1197.03        19.35 o
   0   1   2       7934.52       7432.80        75.28 o
   2   1   2        551.32        528.40         5.65 o
   3   1   2         36.57         38.91         0.93 o
   4   1   2        350.25        327.48         3.69 o
   5   1   2        852.70        812.10         9.88 o
   6   1   2          4.89          3.31         2.32 o
   7   1   2       1258.76       1354.98        21.68 o
   8   1   2        114.00        117.92         6.63 o
   9   1   2        632.03        638.16         6.93 o
  10   1   2        230.56        239.03         2.27 o
  11   1   2       1318.41       1327.59         7.40 o
  12   1   2          0.66          0.27         0.34 o
  13   1   2        127.60        126.97         2.23 o
  14   1   2          3.26          4.11         0.53 o
  15   1   2          0.22          0.52         0.36 o
  16   1   2          2.09          1.30         0.41 o
  17   1   2         37.68         42.28         1.15 o
  18   1   2          1.04          1.14         0.31 o
 -18   2   2         92.38         90.65         1.94 o
 -17   2   2          0.17         -0.04         0.36 o
 -16   2   2          0.21          0.34         0.35 o
 -15   2   2          7.29          5.18         0.54 o
 -14   2   2          0.09          0.20         0.33 o
 -13   2   2        209.74        203.97         2.66 o
 -12   2   2        121.18        124.01         1.65 o
 -11   2   2        519.59        510.56         3.39 o
 -10   2   2        541.64        520.03         3.70 o
  -9   2   2         20.15         20.84         2.65 o
  -8   2   2         56.10         49.37         1.82 o
  -7   2   2        105.12        103.46         1.95 o
  -6   2   2       1203.88       1215.01         8.91 o
  -5   2   2         35.34         31.18         1.28 o
  -4   2   2        256.40        239.33         4.43 o
  -3   2   2        621.83        599.48         8.76 o
  -2   2   2        169.73        189.50         5.29 o
  -1   2   2        260.30        271.31         2.49 o
   0   2   2        568.64        548.69         4.11 o
   1   2   2        121.45        120.29         1.28 o
   2   2   2        772.77        748.81         4.37 o
   3   2   2         46.97         44.40         1.02 o
   4   2   2       4706.54       4801.72        12.97 o
   5   2   2       1451.79       1633.36        24.11 o
   6   2   2        214.34        209.82         5.70 o
   7   2   2        365.65        397.21        13.22 o
   8   2   2          0.31          0.78         0.66 o
   9   2   2         41.11         49.77         1.42 o
  10   2   2         65.85         63.49         1.44 o
  11   2   2         43.77         50.34         1.34 o
  12   2   2          1.48          0.64         0.37 o
  13   2   2         11.66         10.80         0.69 o
  14   2   2         19.93         17.65         0.97 o
  15   2   2          1.24          0.69         0.39 o
  16   2   2         44.54         41.75         1.19 o
  17   2   2          1.15          0.73         0.25 o
 -17   3   2          5.31          3.23         0.79 o
 -16   3   2          3.37          3.30         0.52 o
 -15   3   2          0.03         -0.01         0.48 o
 -14   3   2         18.88         19.29         0.95 o
 -13   3   2         13.44         12.97         0.87 o
 -12   3   2          2.71          1.92         0.43 o
 -11   3   2          0.31          0.61         0.39 o
 -10   3   2        119.99        122.94         2.04 o
  -9   3   2          0.90          0.46         0.37 o
  -8   3   2        258.21        253.58         3.21 o
  -7   3   2         25.16         17.57         0.72 o
  -6   3   2        163.25        168.49         3.73 o
  -5   3   2        497.59        532.87         9.44 o
  -4   3   2         93.48         94.13         2.04 o
  -3   3   2       2917.94       2985.52        14.65 o
  -2   3   2          6.01          6.31         0.60 o
  -1   3   2          0.90          0.56         0.40 o
   0   3   2        285.16        296.18         2.39 o
   1   3   2          2.30          1.79         0.26 o
   2   3   2         57.66         69.01         1.54 o
   3   3   2         27.54         22.43         1.30 o
   4   3   2        457.41        454.08         4.66 o
   5   3   2         15.07         16.56         1.61 o
   6   3   2        141.82        132.59         5.17 o
   7   3   2         19.78         18.42         0.69 o
   8   3   2        273.03        262.15         2.59 o
   9   3   2        217.73        209.58         2.40 o
  10   3   2         10.45          9.90         0.75 o
  11   3   2         30.94         34.61         1.17 o
  12   3   2          1.96          1.87         0.40 o
  13   3   2          6.65          5.70         0.59 o
  14   3   2         32.96         34.52         0.98 o
  15   3   2         19.08         17.70         0.75 o
  16   3   2         41.59         41.08         1.18 o
 -15   4   2         16.53         18.47         0.85 o
 -14   4   2         10.36          8.69         0.57 o
 -13   4   2         70.04         72.29         2.70 o
 -12   4   2         42.52         46.79         1.87 o
 -11   4   2        176.95        181.85         3.76 o
 -10   4   2        100.96        105.42         2.94 o
  -9   4   2        354.08        357.83         5.41 o
  -8   4   2          3.21          3.57         0.62 o
  -7   4   2         60.03         57.48         1.49 o
  -6   4   2        159.74        155.20         2.29 o
  -5   4   2         32.07         29.81         1.02 o
  -4   4   2         27.14         31.64         1.03 o
  -3   4   2        276.89        271.55         2.86 o
  -2   4   2          8.93          6.97         0.58 o
  -1   4   2        538.76        533.79         3.56 o
   0   4   2          0.07         -0.10         0.27 o
   1   4   2        471.51        483.47         3.75 o
   2   4   2        156.25        161.97         2.02 o
   3   4   2         60.57         71.86         2.06 o
   4   4   2         52.23         56.55         1.31 o
   5   4   2          2.08          2.22         0.36 o
   6   4   2          5.91          7.12         0.51 o
   7   4   2         21.08         22.00         0.84 o
   8   4   2          5.32          4.64         0.51 o
   9   4   2        108.94        100.19         1.93 o
  10   4   2         16.61         13.57         0.76 o
  11   4   2         37.73         33.81         1.06 o
  12   4   2          0.38          0.45         0.33 o
  13   4   2         23.98         29.88         0.95 o
  14   4   2         17.77         15.51         0.58 o
 -13   5   2          3.29          3.55         0.50 o
 -12   5   2          1.07          0.67         0.29 o
 -11   5   2         12.30         12.00         0.85 o
 -10   5   2         25.55         21.76         1.22 o
  -9   5   2          0.67          1.20         0.85 o
  -8   5   2        222.36        233.82         5.81 o
  -7   5   2          1.90          3.60         0.80 o
  -6   5   2          2.73          1.62         0.70 o
  -5   5   2         83.90         90.93         2.77 o
  -4   5   2         24.73         23.59         1.18 o
  -3   5   2        118.19        118.98         3.00 o
  -2   5   2          4.31          3.93         0.59 o
  -1   5   2          1.03          0.96         0.50 o
   0   5   2         76.85         80.05         2.09 o
   1   5   2          0.33         -0.51         0.51 o
   2   5   2        500.71        510.64         5.12 o
   3   5   2        349.91        346.81         3.60 o
   4   5   2         53.11         54.90         1.46 o
   5   5   2          8.18          7.03         0.57 o
   6   5   2         75.81         74.73         1.64 o
   7   5   2         60.60         62.82         1.47 o
   8   5   2          0.69          1.64         0.38 o
   9   5   2        127.92        134.95         1.92 o
  10   5   2         14.39         17.78         0.67 o
  11   5   2         20.18         14.34         0.53 o
  12   5   2         17.20         13.79         0.79 o
 -10   6   2          0.13          0.46         0.27 o
  -9   6   2         11.56         10.42         0.51 o
  -8   6   2          1.33          1.47         0.32 o
  -7   6   2          9.37          9.45         0.61 o
  -6   6   2         12.65         12.13         0.91 o
  -5   6   2         11.73         12.84         0.74 o
  -4   6   2         50.09         51.30         1.41 o
  -3   6   2        216.00        222.67         2.49 o
  -2   6   2        106.74        105.54         2.58 o
  -1   6   2         49.59         52.09         1.84 o
   0   6   2        233.41        231.63         3.61 o
   1   6   2         37.12         35.84         1.45 o
   2   6   2          1.51          0.95         0.35 o
   3   6   2         11.23         11.30         0.67 o
   4   6   2         11.02         10.54         0.48 o
   5   6   2         19.17         17.75         0.58 o
   6   6   2          6.94          7.14         0.37 o
   7   6   2         21.51         19.48         0.68 o
   8   6   2          4.67          4.42         0.45 o
   9   6   2         28.41         29.66         1.22 o
 -17   0   3        197.40        211.04         6.07 o
 -15   0   3          2.01          2.18         0.67 o
 -13   0   3        216.37        213.29         3.52 o
 -11   0   3       1296.01       1280.67        16.50 o
  -9   0   3         47.92         57.92         5.24 o
  -7   0   3       7806.05       7957.25        49.82 o
  -5   0   3        880.89        929.30        13.79 o
  -3   0   3       1454.28       1432.38        12.78 o
   1   0   3       7010.92       6563.83        15.17 o
   3   0   3       1179.33       1134.45        11.44 o
   5   0   3          3.20          4.48         1.18 o
   7   0   3         28.79         19.07         2.52 o
   9   0   3        360.79        326.72         4.89 o
  11   0   3        136.92        142.78         2.90 o
  13   0   3       2429.18       2492.87        13.82 o
  15   0   3         25.61         25.22         2.71 o
  17   0   3          2.79          1.01         0.56 o
 -19   1   3          9.80         12.23         0.91 o
 -18   1   3        129.48        133.53         2.58 o
 -17   1   3         33.50         30.89         1.09 o
 -16   1   3         19.96         18.10         0.97 o
 -15   1   3          0.11          0.28         0.33 o
 -14   1   3        199.38        209.01         2.74 o
 -13   1   3        179.38        161.62         2.33 o
 -12   1   3        309.89        304.68         2.46 o
 -11   1   3         61.83         62.63         1.17 o
 -10   1   3         45.97         42.41         3.95 o
  -9   1   3        151.08        118.32         5.35 o
  -8   1   3        552.48        616.52        11.28 o
  -7   1   3       5067.52       5124.19        89.22 o
  -6   1   3         87.81         84.89         3.61 o
  -5   1   3        885.59        875.37        10.33 o
  -4   1   3       1897.57       1806.34        18.80 o
  -3   1   3       2979.37       2782.94        14.71 o
  -2   1   3       5850.52       5443.03        18.67 o
  -1   1   3       4450.42       4355.47        13.52 o
   0   1   3       3426.95       3165.10         8.18 o
   2   1   3        532.33        522.50         4.42 o
   3   1   3         65.72         47.76         2.07 o
   4   1   3         35.05         29.87         0.86 o
   5   1   3       2360.68       2446.23        17.15 o
   6   1   3         15.82         11.86         2.84 o
   7   1   3         23.00         19.48         1.93 o
   8   1   3        205.12        177.11         5.96 o
   9   1   3          3.38          2.82         1.62 o
  10   1   3         86.58         82.69         1.36 o
  11   1   3        237.89        225.67         2.41 o
  12   1   3          2.58          2.44         0.38 o
  13   1   3         29.25         28.64         1.09 o
  14   1   3        169.45        174.02         3.26 o
  15   1   3          1.05          0.73         0.42 o
  16   1   3         55.51         59.17         1.99 o
  17   1   3         61.44         64.17         1.67 o
  18   1   3          5.44          4.13         0.39 o
 -18   2   3          0.42          0.69         0.24 o
 -17   2   3          0.24          0.46         0.38 o
 -16   2   3        151.64        158.73         3.30 o
 -15   2   3         23.00         24.00         1.17 o
 -14   2   3         73.26         77.41         1.89 o
 -13   2   3          0.51          0.78         0.42 o
 -12   2   3        106.13        112.85         1.91 o
 -11   2   3        609.96        585.25         3.85 o
 -10   2   3        146.18        149.88         2.07 o
  -9   2   3        125.20        133.36         8.70 o
  -8   2   3       1257.69       1342.21        25.75 o
  -7   2   3         38.59         48.73         3.07 o
  -6   2   3         83.09         93.62         3.92 o
  -5   2   3        235.81        224.04        10.73 o
  -4   2   3        221.33        185.84        12.23 o
  -3   2   3       1924.59       1989.57        31.72 o
  -2   2   3       1793.80       1723.48        13.21 o
  -1   2   3       1427.81       1372.72         4.48 o
   0   2   3       3067.72       2947.08        27.75 o
   1   2   3        510.50        500.56         3.98 o
   2   2   3        734.56        783.04         5.39 o
   3   2   3         97.73         90.42         1.78 o
   4   2   3         18.54         12.91         0.76 o
   5   2   3        677.31        734.37         6.08 o
   6   2   3       1280.37       1364.04        38.66 o
   7   2   3        206.26        247.02         6.83 o
   8   2   3        148.37        156.59         5.80 o
   9   2   3        527.28        536.05         5.56 o
  10   2   3        268.68        278.64         3.10 o
  11   2   3         20.23         18.36         0.85 o
  12   2   3        212.79        227.24         3.34 o
  13   2   3         13.29         12.92         0.87 o
  14   2   3          0.13          0.31         0.41 o
  15   2   3         30.13         29.05         1.08 o
  16   2   3          2.74          1.33         0.32 o
  17   2   3          0.61          0.49         0.28 o
 -17   3   3         40.52         38.77         2.39 o
 -16   3   3         11.11          9.14         0.73 o
 -15   3   3         41.35         43.52         1.67 o
 -14   3   3         43.68         40.18         1.74 o
 -13   3   3        109.80        116.41         2.44 o
 -12   3   3        102.21         98.66         2.30 o
 -11   3   3          6.35          6.58         0.61 o
 -10   3   3          5.37          5.81         0.55 o
  -9   3   3       1157.70       1185.17        10.81 o
  -8   3   3         61.42         58.55         1.16 o
  -7   3   3         15.07         14.59         0.70 o
  -6   3   3        285.22        271.50         8.09 o
  -5   3   3          1.96          0.69         0.51 o
  -4   3   3         14.84         10.04         1.13 o
  -3   3   3         49.99         34.76         1.23 o
  -2   3   3          4.00          2.36         0.52 o
  -1   3   3       1589.91       1716.05         9.06 o
   0   3   3        349.34        372.32         4.13 o
   1   3   3       1473.60       1609.75         8.09 o
   2   3   3        412.41        401.33         5.58 o
   3   3   3         15.85         22.85         1.37 o
   4   3   3        113.96        111.16         2.93 o
   5   3   3        294.50        300.46        12.16 o
   6   3   3          0.61          1.45         0.37 o
   7   3   3         74.33         69.07         1.30 o
   8   3   3         44.75         40.40         1.04 o
   9   3   3        157.66        150.19         2.74 o
  10   3   3         44.91         47.50         1.33 o
  11   3   3        428.00        404.93         3.75 o
  12   3   3          3.81          3.07         0.43 o
  13   3   3         47.81         54.79         1.53 o
  14   3   3          6.86          6.28         0.54 o
  15   3   3         16.97         10.95         0.76 o
  16   3   3          4.56          4.56         0.43 o
 -15   4   3          1.52          1.35         0.40 o
 -14   4   3         34.61         34.15         1.04 o
 -13   4   3         24.14         25.26         1.04 o
 -12   4   3         14.92         18.15         1.26 o
 -11   4   3        126.18        130.83         3.21 o
 -10   4   3         26.04         29.03         1.65 o
  -9   4   3        479.80        490.56         9.50 o
  -8   4   3        685.29        685.03         5.98 o
  -7   4   3        200.77        198.95         2.95 o
  -6   4   3        162.80        171.69         2.95 o
  -5   4   3         20.53         24.51         0.95 o
  -4   4   3        117.11        107.25         1.87 o
  -3   4   3          1.28          0.60         0.33 o
  -2   4   3         60.60         59.19         1.24 o
  -1   4   3         17.99         18.46         0.63 o
   0   4   3         18.76         21.69         0.66 o
   1   4   3          4.57          3.67         0.61 o
   2   4   3         93.32         81.52         1.46 o
   3   4   3         39.40         43.95         1.28 o
   4   4   3        235.02        228.98         2.63 o
   5   4   3         73.30         79.61         1.62 o
   6   4   3        208.36        215.02         2.68 o
   7   4   3         27.44         24.96         0.89 o
   8   4   3         54.25         60.58         1.51 o
   9   4   3         79.75         63.95         1.53 o
  10   4   3         46.64         39.01         1.35 o
  11   4   3         12.05         10.06         0.70 o
  12   4   3         12.57          9.74         0.63 o
  13   4   3          0.28          0.36         0.35 o
  14   4   3          2.55          1.77         0.31 o
 -13   5   3          4.11          3.57         0.33 o
 -12   5   3         27.33         29.39         0.95 o
 -11   5   3         14.87         12.22         1.10 o
 -10   5   3         51.35         49.47         1.78 o
  -9   5   3         62.80         66.98         3.67 o
  -8   5   3          1.99          2.80         0.70 o
  -7   5   3         21.47         21.12         1.13 o
  -6   5   3          1.56          0.58         0.45 o
  -5   5   3          3.11          3.22         0.57 o
  -4   5   3         64.22         57.41         1.77 o
  -3   5   3         63.16         68.03         2.29 o
  -2   5   3          4.62          3.46         0.54 o
  -1   5   3         14.50         13.61         0.88 o
   0   5   3         15.16         16.59         0.88 o
   1   5   3        130.01        132.50         2.66 o
   2   5   3         10.88         11.75         0.76 o
   3   5   3        226.45        234.72         2.95 o
   4   5   3         26.32         27.38         1.05 o
   5   5   3          0.24          0.27         0.39 o
   6   5   3          2.89          3.67         0.48 o
   7   5   3         36.17         36.73         1.65 o
   8   5   3          0.41          0.72         0.34 o
   9   5   3         13.62         12.20         0.61 o
  10   5   3         44.07         44.52         1.18 o
  11   5   3         50.30         50.73         1.08 o
 -10   6   3          3.19          2.85         0.43 o
  -9   6   3          0.66          0.36         0.24 o
  -8   6   3          0.05          0.31         0.25 o
  -7   6   3          1.77          1.29         0.36 o
  -6   6   3          1.38          1.44         0.56 o
  -5   6   3         29.65         29.54         1.06 o
  -4   6   3         36.59         37.37         1.05 o
  -3   6   3         64.47         63.74         1.76 o
  -2   6   3          0.25          0.83         0.61 o
  -1   6   3          2.14          2.18         0.44 o
   0   6   3          0.11          0.73         0.43 o
   1   6   3          2.99          3.55         0.47 o
   2   6   3         18.64         19.55         0.85 o
   3   6   3          0.51          0.45         0.30 o
   4   6   3          6.18          5.19         0.39 o
   5   6   3          6.09          5.13         0.38 o
   6   6   3          2.82          2.51         0.28 o
   7   6   3          1.66          2.25         0.25 o
   8   6   3          1.40          1.55         0.42 o
 -18   0   4         19.01         18.22         0.93 o
 -16   0   4        158.15        166.39         7.40 o
 -14   0   4        122.38        117.09         2.83 o
 -12   0   4         57.57         62.10         1.91 o
 -10   0   4         20.26         34.31         4.39 o
  -8   0   4        824.60        809.70        17.57 o
  -6   0   4        403.49        385.47        10.07 o
  -4   0   4       2237.02       2181.04        18.65 o
  -2   0   4       8046.95       7902.58        24.19 o
   0   0   4       2131.41       1990.50        14.87 o
   2   0   4        281.62        255.51         4.32 o
   4   0   4         15.26         11.03         1.42 o
   6   0   4       1210.75       1206.34        17.50 o
   8   0   4        552.00        561.59        14.37 o
  10   0   4         97.71         92.24         1.78 o
  12   0   4        988.98       1032.46         6.81 o
  14   0   4         40.02         38.73         3.26 o
  16   0   4        208.41        221.73         4.99 o
  18   0   4         10.15          8.85         0.70 o
 -19   1   4         62.22         69.61         2.04 o
 -18   1   4          2.44          2.84         0.52 o
 -17   1   4         75.53         71.95         1.59 o
 -16   1   4          1.72          2.12         0.39 o
 -15   1   4          6.07          9.38         0.65 o
 -14   1   4         73.20         69.50         1.60 o
 -13   1   4        142.23        125.68         2.05 o
 -12   1   4         93.57         94.47         1.53 o
 -11   1   4          0.19          0.25         0.45 o
 -10   1   4         66.56         67.85         4.37 o
  -9   1   4        310.98        280.17        11.16 o
  -8   1   4        353.22        356.91         8.62 o
  -7   1   4       1330.86       1294.75        15.11 o
  -6   1   4        222.89        205.53         5.55 o
  -5   1   4        180.84        201.37         4.99 o
  -4   1   4          6.65          3.17         0.68 o
  -3   1   4        173.72        150.49         3.72 o
  -2   1   4        136.85        159.06         3.31 o
  -1   1   4        888.02        965.16         6.01 o
   0   1   4       1052.17       1022.22         4.55 o
   1   1   4      17728.02      15471.09        18.78 o
   2   1   4        731.55        804.49        10.76 o
   3   1   4        176.86        202.71         3.68 o
   4   1   4        301.21        310.34         2.58 o
   5   1   4       4196.38       4321.88        24.16 o
   6   1   4        599.06        651.52        11.39 o
   7   1   4        292.30        256.02         6.60 o
   8   1   4          0.21         -0.19         0.78 o
   9   1   4         39.44         38.07         1.30 o
  10   1   4        175.82        176.07         2.03 o
  11   1   4         23.31         23.11         1.18 o
  12   1   4         55.90         53.14         1.25 o
  13   1   4        224.56        220.41         2.84 o
  14   1   4         99.59         98.80         1.87 o
  15   1   4         94.06         98.26         2.19 o
  16   1   4         14.03         15.42         0.73 o
  17   1   4         13.40         15.36         0.81 o
 -18   2   4          0.04          0.05         0.38 o
 -17   2   4         22.47         21.87         1.10 o
 -16   2   4          0.10          0.46         0.44 o
 -15   2   4         25.72         21.32         1.27 o
 -14   2   4         37.40         33.63         1.64 o
 -13   2   4        206.58        209.14         3.19 o
 -12   2   4        107.04         94.15         1.76 o
 -11   2   4        293.19        300.00         3.01 o
 -10   2   4         43.05         43.76         1.12 o
  -9   2   4         45.28         46.82         1.48 o
  -8   2   4       1250.98       1196.66        16.20 o
  -7   2   4         16.88         13.88         1.78 o
  -6   2   4          1.58         -0.19         1.01 o
  -5   2   4          2.71          1.73         2.35 o
  -4   2   4        644.81        650.93         9.25 o
  -3   2   4        720.42        767.03        14.83 o
  -2   2   4        207.94        225.90         5.01 o
  -1   2   4         20.20         27.34         1.29 o
   0   2   4       1018.42       1008.93         5.92 o
   1   2   4        959.38        969.07         6.68 o
   2   2   4         96.68         99.61         2.62 o
   3   2   4        134.52        170.80         2.50 o
   4   2   4         46.00         49.94         1.42 o
   5   2   4        318.77        328.73         6.09 o
   6   2   4        313.70        322.20         6.21 o
   7   2   4        559.96        575.48         8.85 o
   8   2   4        836.36        849.89         6.07 o
   9   2   4         52.83         55.59         1.24 o
  10   2   4          8.80          8.20         0.58 o
  11   2   4        144.07        148.47         2.20 o
  12   2   4        114.14        114.75         2.35 o
  13   2   4          0.82          0.93         0.62 o
  14   2   4         16.47         17.98         0.90 o
  15   2   4          1.16          1.56         0.38 o
  16   2   4         27.17         26.02         1.07 o
  17   2   4         38.47         47.10         1.65 o
 -17   3   4          0.56          0.13         0.56 o
 -16   3   4         35.02         39.68         1.42 o
 -15   3   4         12.87         13.50         1.02 o
 -14   3   4          5.70          5.59         0.66 o
 -13   3   4         28.82         25.78         0.87 o
 -12   3   4          1.14          0.48         0.38 o
 -11   3   4        443.17        459.01         4.65 o
 -10   3   4         69.83         68.26         2.38 o
  -9   3   4        860.56        849.96         5.90 o
  -8   3   4         62.68         60.91         1.23 o
  -7   3   4        114.07        108.33         1.76 o
  -6   3   4         71.85         78.44         4.17 o
  -5   3   4        521.95        583.71         5.01 o
  -4   3   4        429.55        441.17         7.73 o
  -3   3   4         21.05         40.72         1.89 o
  -2   3   4          1.18          0.73         0.34 o
  -1   3   4        102.98         95.96         1.92 o
   0   3   4        296.85        311.95         3.41 o
   1   3   4        172.75        170.54         2.75 o
   2   3   4        156.90        163.13         3.63 o
   3   3   4        119.28        122.95         4.33 o
   4   3   4        342.91        330.52        10.90 o
   5   3   4          1.36          3.50         0.43 o
   6   3   4        117.93        130.88         2.23 o
   7   3   4          0.19         -0.01         0.31 o
   8   3   4          0.86          0.74         0.34 o
   9   3   4         16.60         18.51         0.75 o
  10   3   4         41.59         40.13         1.42 o
  11   3   4         13.45         12.90         0.87 o
  12   3   4         31.48         36.37         1.70 o
  13   3   4          0.36         -0.50         0.50 o
  14   3   4          6.68          7.94         0.78 o
  15   3   4         37.38         42.07         1.03 o
  16   3   4         16.49         19.37         1.03 o
 -15   4   4          4.69          4.25         0.49 o
 -14   4   4          9.56          8.95         0.58 o
 -13   4   4         49.81         52.42         1.81 o
 -12   4   4         26.28         24.22         1.12 o
 -11   4   4         44.44         44.61         1.55 o
 -10   4   4        114.76        120.11         3.14 o
  -9   4   4        117.65        112.12         3.06 o
  -8   4   4          0.33          0.25         0.61 o
  -7   4   4         49.76         48.84         1.34 o
  -6   4   4         43.61         42.10         1.08 o
  -5   4   4         66.23         64.08         1.31 o
  -4   4   4         36.32         39.66         1.21 o
  -3   4   4        375.14        390.52         3.65 o
  -2   4   4        231.95        242.21         2.47 o
  -1   4   4         23.66         21.59         0.68 o
   0   4   4          0.43          0.49         0.24 o
   1   4   4          2.36          1.42         0.39 o
   2   4   4         14.61         14.10         0.71 o
   3   4   4        553.51        538.61         4.33 o
   4   4   4        119.79        120.16         2.28 o
   5   4   4         99.52         98.16         2.12 o
   6   4   4          0.86          1.21         0.56 o
   7   4   4         51.43         52.46         2.37 o
   8   4   4         21.48         20.25         1.35 o
   9   4   4         94.45        115.74         3.25 o
  10   4   4          8.92          6.78         0.85 o
  11   4   4         79.82         81.61         3.57 o
  12   4   4          0.86          0.82         0.40 o
  13   4   4         11.16         11.46         0.75 o
  14   4   4          0.09         -0.02         0.34 o
 -13   5   4          0.78          0.85         0.29 o
 -12   5   4         36.85         35.53         1.02 o
 -11   5   4          0.03          0.36         0.35 o
 -10   5   4        111.80        121.12         2.71 o
  -9   5   4         11.00         11.50         1.02 o
  -8   5   4          1.01          0.88         0.47 o
  -7   5   4          0.14          0.27         0.49 o
  -6   5   4         10.78         11.73         0.88 o
  -5   5   4          0.31          1.03         0.70 o
  -4   5   4          2.09          2.38         0.61 o
  -3   5   4        221.14        222.49         3.34 o
  -2   5   4        123.71        132.15         2.56 o
  -1   5   4        132.68        129.33         2.49 o
   0   5   4          5.18          4.94         0.47 o
   1   5   4        179.04        184.64         2.62 o
   2   5   4        208.85        215.52         2.80 o
   3   5   4         30.18         30.14         1.08 o
   4   5   4          1.91          2.10         0.42 o
   5   5   4          1.43          1.47         0.48 o
   6   5   4         43.86         44.58         1.49 o
   7   5   4          8.52          6.91         0.66 o
   8   5   4         26.64         27.46         1.08 o
   9   5   4         60.19         55.30         1.39 o
  10   5   4        161.43        164.58         2.10 o
  11   5   4          2.09          2.51         0.39 o
  -9   6   4         31.54         29.57         0.80 o
  -8   6   4          0.07         -0.03         0.26 o
  -7   6   4          6.42          6.96         0.52 o
  -6   6   4          4.37          4.53         0.48 o
  -5   6   4        105.98        106.89         1.91 o
  -4   6   4         11.23          9.85         0.58 o
  -3   6   4         14.47         18.28         0.86 o
  -2   6   4         36.85         37.22         1.27 o
  -1   6   4          8.05          8.36         0.62 o
   0   6   4         19.47         18.66         1.59 o
   1   6   4         45.07         45.32         1.65 o
   2   6   4          8.07          8.21         0.77 o
   3   6   4         27.63         32.35         1.33 o
   4   6   4          4.66          4.66         0.56 o
   5   6   4          4.82          5.54         0.44 o
   6   6   4         15.04         15.06         0.62 o
   7   6   4          6.59          7.12         0.47 o
 -17   0   5        117.43        128.33         2.63 o
 -15   0   5        295.02        307.17         3.69 o
 -13   0   5        176.58        175.25         3.33 o
 -11   0   5        523.43        533.04         5.36 o
  -9   0   5        584.37        490.99        15.00 o
  -7   0   5       6679.33       6865.88        46.92 o
  -5   0   5       2019.63       2056.02        20.62 o
  -3   0   5       1125.44       1097.13         8.75 o
  -1   0   5        730.96        666.39        15.66 o
   1   0   5       3934.32       3753.52        27.51 o
   3   0   5          1.78          2.48         0.75 o
   5   0   5        227.57        211.17         5.18 o
   7   0   5        116.06        119.75         4.69 o
   9   0   5         65.29         57.86         2.15 o
  11   0   5         13.85         15.83         0.87 o
  13   0   5          3.17          2.18         0.61 o
  15   0   5         87.73         92.34         3.40 o
  17   0   5          0.35          0.63         0.44 o
 -19   1   5        102.27        107.57         4.77 o
 -18   1   5         37.28         31.64         1.48 o
 -17   1   5         11.22         11.79         0.68 o
 -16   1   5        110.99        119.41         2.27 o
 -15   1   5        284.60        272.51         4.33 o
 -14   1   5        128.89        123.44         2.09 o
 -13   1   5        111.35        120.15         2.06 o
 -12   1   5          5.55          5.36         0.53 o
 -11   1   5         90.70         92.56         1.62 o
 -10   1   5        283.32        279.60         8.77 o
  -9   1   5         10.71          6.22         1.45 o
  -8   1   5       1608.72       1613.17        18.30 o
  -7   1   5       1083.82       1114.65        14.01 o
  -6   1   5         58.48         60.28         3.04 o
  -5   1   5        689.23        696.35        19.99 o
  -4   1   5        278.02        246.16         9.73 o
  -3   1   5        656.19        603.50        14.75 o
  -2   1   5        888.11        844.19         6.20 o
  -1   1   5        225.53        230.33         1.94 o
   0   1   5       4089.50       4066.69        13.92 o
   1   1   5       4349.42       4319.47        19.92 o
   2   1   5        459.36        481.85         4.90 o
   3   1   5        112.08        114.29         2.94 o
   4   1   5        443.06        431.15         6.13 o
   5   1   5         65.66         77.58         2.83 o
   6   1   5          9.23         32.16         2.01 o
   7   1   5         44.77         51.19         2.66 o
   8   1   5        123.86        123.47         4.38 o
   9   1   5         31.30         37.17         1.30 o
  10   1   5        178.37        170.70         2.20 o
  11   1   5          7.21          7.97         0.57 o
  12   1   5        101.49        105.54         2.30 o
  13   1   5         35.62         35.41         1.40 o
  14   1   5        131.04        134.07         2.52 o
  15   1   5         60.11         62.58         1.96 o
  16   1   5          9.67         11.65         0.80 o
  17   1   5          0.08          0.44         0.30 o
 -18   2   5         19.32         21.24         0.70 o
 -17   2   5        193.66        191.08         3.08 o
 -16   2   5          5.16          6.49         0.73 o
 -15   2   5         41.12         39.69         3.19 o
 -14   2   5         43.04         48.97         1.96 o
 -13   2   5        179.05        186.28         3.05 o
 -12   2   5        876.97        892.88         6.01 o
 -11   2   5        323.21        322.89         3.14 o
 -10   2   5         43.56         44.16         1.13 o
  -9   2   5        288.16        286.51         3.86 o
  -8   2   5        652.85        641.29        12.05 o
  -7   2   5       1311.50       1215.67        41.40 o
  -6   2   5       1344.66       1360.20        15.57 o
  -5   2   5        178.10        186.84         5.44 o
  -4   2   5        154.59        162.41         6.32 o
  -3   2   5        937.20        911.69        11.76 o
  -2   2   5       2089.21       2317.14        16.48 o
  -1   2   5       1074.68       1088.50        12.31 o
   0   2   5       2314.58       2334.06        11.49 o
   1   2   5        221.28        239.10         2.76 o
   2   2   5          4.35          5.02         0.73 o
   3   2   5         43.53         57.05         1.49 o
   4   2   5        563.16        605.16         4.82 o
   5   2   5        169.33        171.61         4.43 o
   6   2   5        109.15        115.68         3.87 o
   7   2   5          4.71          3.35         1.02 o
   8   2   5        438.31        446.13         4.53 o
   9   2   5          0.80          1.34         0.48 o
  10   2   5         26.92         26.76         1.13 o
  11   2   5        166.58        160.49         3.59 o
  12   2   5         12.26         10.27         1.38 o
  13   2   5         92.07        103.94         2.82 o
  14   2   5         28.33         29.63         1.15 o
  15   2   5         14.83         12.87         0.70 o
  16   2   5         14.53         15.02         0.61 o
 -17   3   5         32.08         31.55         1.05 o
 -16   3   5         15.88         16.56         0.96 o
 -15   3   5          3.04          4.20         0.67 o
 -14   3   5          0.04          0.47         0.46 o
 -13   3   5        437.35        442.09         3.44 o
 -12   3   5        121.94        116.22         1.85 o
 -11   3   5        307.18        311.69         3.91 o
 -10   3   5       1175.43       1150.89         7.40 o
  -9   3   5         11.21         11.65         0.81 o
  -8   3   5         27.36         30.51         0.90 o
  -7   3   5        699.75        705.86         4.03 o
  -6   3   5         44.97         44.22         1.22 o
  -5   3   5        391.08        408.26         5.51 o
  -4   3   5          0.68          0.41         0.42 o
  -3   3   5        653.43        675.86        10.54 o
  -2   3   5         13.76         13.64         1.00 o
  -1   3   5          0.28          1.70         0.76 o
   0   3   5         81.00         77.97         2.14 o
   1   3   5       1746.01       1823.72        15.27 o
   2   3   5         20.51         18.99         1.31 o
   3   3   5        230.58        255.86         4.56 o
   4   3   5         60.16         59.89         1.42 o
   5   3   5         39.62         37.91         1.77 o
   6   3   5         39.02         34.96         1.20 o
   7   3   5        220.85        220.57         4.01 o
   8   3   5        436.58        441.07         4.64 o
   9   3   5         69.98         81.28         2.59 o
  10   3   5        274.71        240.70         7.00 o
  11   3   5          1.01          1.47         0.63 o
  12   3   5          1.43          2.88         0.70 o
  13   3   5          7.61          6.95         0.80 o
  14   3   5         10.33          8.50         0.56 o
  15   3   5          0.12          0.26         0.29 o
 -15   4   5          0.41         -0.17         0.33 o
 -14   4   5         47.92         46.36         1.58 o
 -13   4   5         34.30         36.50         1.21 o
 -12   4   5        149.09        150.27         2.59 o
 -11   4   5         34.04         35.26         1.37 o
 -10   4   5        116.96        125.30         2.11 o
  -9   4   5          4.64          3.69         0.48 o
  -8   4   5         67.28         66.35         1.59 o
  -7   4   5         58.01         62.06         1.23 o
  -6   4   5         88.11         81.02         1.38 o
  -5   4   5          3.15          2.08         0.30 o
  -4   4   5        531.96        526.08         3.40 o
  -3   4   5         10.27         13.71         0.77 o
  -2   4   5         39.37         37.49         1.01 o
  -1   4   5          9.83         10.27         0.51 o
   0   4   5        124.24        123.40         1.71 o
   1   4   5         13.91         14.84         0.58 o
   2   4   5       1176.14       1193.18         6.47 o
   3   4   5         55.62         56.17         1.40 o
   4   4   5        155.86        146.48         2.22 o
   5   4   5         14.98         13.42         0.86 o
   6   4   5          0.57          1.38         0.61 o
   7   4   5         22.29         25.26         1.51 o
   8   4   5          2.44          2.04         0.65 o
   9   4   5         17.60         17.27         1.24 o
  10   4   5          0.21          0.41         0.53 o
  11   4   5         32.49         31.66         1.44 o
  12   4   5          0.01         -0.15         0.41 o
  13   4   5          0.02         -0.05         0.31 o
  14   4   5         14.12         13.83         0.86 o
 -13   5   5          3.30          4.02         0.32 o
 -12   5   5         12.29         12.69         0.62 o
 -11   5   5          6.71          6.80         0.56 o
 -10   5   5         13.24         13.63         0.80 o
  -9   5   5         11.18         10.95         0.80 o
  -8   5   5         25.54         22.21         1.10 o
  -7   5   5         73.22         80.09         2.01 o
  -6   5   5          0.78          0.06         0.47 o
  -5   5   5        125.16        133.83         2.63 o
  -4   5   5          3.86          3.09         0.46 o
  -3   5   5         16.56         18.72         0.91 o
  -2   5   5         25.08         25.76         1.18 o
  -1   5   5          4.09          3.62         0.54 o
   0   5   5          3.84          3.97         0.57 o
   1   5   5         20.97         21.06         1.13 o
   2   5   5          4.58          4.78         0.65 o
   3   5   5        157.82        166.05         2.92 o
   4   5   5         17.83         15.82         0.97 o
   5   5   5         31.42         30.20         1.25 o
   6   5   5          6.08          7.53         0.67 o
   7   5   5          4.62          3.64         0.50 o
   8   5   5          1.15          1.91         0.40 o
   9   5   5          0.79          1.17         0.46 o
  10   5   5          0.70          1.47         0.40 o
  11   5   5         29.41         35.68         1.03 o
  -9   6   5         23.50         20.01         0.64 o
  -8   6   5          7.46          8.68         0.50 o
  -7   6   5         25.69         25.27         0.90 o
  -6   6   5          8.96          8.72         0.51 o
  -5   6   5         58.71         57.10         1.21 o
  -4   6   5         15.15         12.72         0.86 o
  -3   6   5          2.81          2.14         0.39 o
  -2   6   5         41.05         39.70         1.20 o
  -1   6   5         18.68         18.91         1.14 o
   0   6   5         10.45          9.74         0.86 o
   1   6   5         17.64         17.49         1.05 o
   2   6   5         61.12         65.16         1.90 o
   3   6   5          0.18          0.67         0.73 o
   4   6   5          0.00         -0.01         0.36 o
   5   6   5          1.31          1.29         0.38 o
   6   6   5          0.21          0.31         0.28 o
   7   6   5          6.15          5.80         0.60 o
 -18   0   6        164.04        172.31         3.97 o
 -16   0   6         45.67         49.55         1.40 o
 -14   0   6        201.19        175.21         3.56 o
 -12   0   6        288.00        247.55         6.17 o
 -10   0   6        235.16        206.18        10.45 o
  -8   0   6       1303.82       1483.95        24.03 o
  -6   0   6       3934.98       3947.29        32.22 o
  -4   0   6       1245.45       1163.78        10.56 o
  -2   0   6        459.09        475.04         3.26 o
   0   0   6        454.23        450.89         6.66 o
   2   0   6       3235.43       3079.51        42.73 o
   4   0   6         39.69         44.51         2.14 o
   6   0   6        693.88        813.23        11.21 o
   8   0   6        162.64        177.75         9.87 o
  10   0   6        343.55        339.85         4.54 o
  12   0   6       2485.40       2582.96        13.92 o
  14   0   6        372.23        374.32         7.01 o
  16   0   6         70.89         71.03         2.45 o
 -19   1   6          0.38          0.51         0.23 o
 -18   1   6         35.70         28.32         2.58 o
 -17   1   6        240.04        237.48         3.34 o
 -16   1   6         11.06         11.04         0.63 o
 -15   1   6         19.88         25.79         0.98 o
 -14   1   6          1.19          0.03         0.42 o
 -13   1   6          6.39          5.62         0.58 o
 -12   1   6          5.73          8.18         0.58 o
 -11   1   6        349.74        340.07         3.18 o
 -10   1   6        174.41        159.39         2.30 o
  -9   1   6        394.76        369.75        12.48 o
  -8   1   6         26.05         26.05         2.43 o
  -7   1   6          4.22          4.20         1.21 o
  -6   1   6        364.49        394.45         7.84 o
  -5   1   6        132.81        109.98         3.83 o
  -4   1   6        591.34        613.37         6.56 o
  -3   1   6       2369.26       2325.62         9.24 o
  -2   1   6       2383.19       2484.39         7.75 o
  -1   1   6        108.89        117.04         1.42 o
   0   1   6       1565.04       1606.99         9.94 o
   1   1   6        138.16        128.97         2.16 o
   2   1   6        134.22        136.73         2.77 o
   3   1   6       1877.60       1883.09        16.14 o
   4   1   6        364.33        438.75         6.42 o
   5   1   6        845.76        804.06         9.33 o
   6   1   6       1471.86       1592.66        17.33 o
   7   1   6        113.19        134.71         4.38 o
   8   1   6         12.74         13.40         0.80 o
   9   1   6        452.98        438.29         4.83 o
  10   1   6         43.08         41.98         1.59 o
  11   1   6        427.71        437.42         4.64 o
  12   1   6         60.85         62.23         1.80 o
  13   1   6         26.79         28.27         1.23 o
  14   1   6        104.00        110.01         2.33 o
  15   1   6          3.28          3.95         0.58 o
  16   1   6         66.63         63.04         1.65 o
  17   1   6         95.66         89.82         2.07 o
 -18   2   6         35.52         41.81         1.41 o
 -17   2   6          4.37          3.31         0.42 o
 -16   2   6         82.80         87.12         2.59 o
 -15   2   6          0.28         -0.24         0.51 o
 -14   2   6         10.95          9.74         0.79 o
 -13   2   6          0.70          0.05         0.48 o
 -12   2   6        127.25        121.53         2.48 o
 -11   2   6        411.76        404.29         3.53 o
 -10   2   6        122.34        104.76         1.56 o
  -9   2   6        228.71        229.08         2.80 o
  -8   2   6         90.51         99.72         4.84 o
  -7   2   6         33.99         24.26         2.34 o
  -6   2   6        145.44        167.31         5.60 o
  -5   2   6        189.09        192.96         5.67 o
  -4   2   6         48.00         67.79         1.69 o
  -3   2   6         22.14         11.58         0.86 o
  -2   2   6       2199.24       2375.51        23.61 o
  -1   2   6        225.68        202.51         3.09 o
   0   2   6        296.55        308.13         3.44 o
   1   2   6         32.76         30.31         1.10 o
   2   2   6       5191.76       5340.32        21.58 o
   3   2   6        381.20        382.56         6.11 o
   4   2   6        117.26        107.33         2.08 o
   5   2   6        233.05        214.86         5.14 o
   6   2   6          0.32          2.57         0.85 o
   7   2   6        165.52        173.19         2.77 o
   8   2   6         50.98         44.95         1.51 o
   9   2   6         74.28         79.75         2.31 o
  10   2   6        143.38        140.19         2.73 o
  11   2   6         80.84         83.11         2.61 o
  12   2   6          0.10         -0.12         0.61 o
  13   2   6         62.89         67.35         1.73 o
  14   2   6         19.12         19.12         0.89 o
  15   2   6         19.37         18.30         0.59 o
  16   2   6         28.54         34.67         1.52 o
 -17   3   6         11.79          9.84         0.60 o
 -16   3   6          1.91          2.78         0.48 o
 -15   3   6          0.77          0.88         0.47 o
 -14   3   6         22.84         21.16         1.07 o
 -13   3   6         58.49         54.44         1.23 o
 -12   3   6        266.34        273.42         2.81 o
 -11   3   6         36.35         39.70         1.25 o
 -10   3   6        484.97        497.38         4.12 o
  -9   3   6        105.96        108.04         1.68 o
  -8   3   6        383.30        375.19         3.26 o
  -7   3   6         95.76         86.21         1.28 o
  -6   3   6         82.15         75.21         1.01 o
  -5   3   6        285.97        293.92         3.67 o
  -4   3   6         11.66         12.85         1.06 o
  -3   3   6         47.42         43.78         2.12 o
  -2   3   6          4.19          3.46         0.72 o
  -1   3   6         67.86         62.57         2.81 o
   0   3   6        124.44         95.25         2.24 o
   1   3   6         10.76         12.52         1.15 o
   2   3   6         12.68         11.91         1.42 o
   3   3   6         25.51         25.63         0.97 o
   4   3   6         94.03         91.85         1.79 o
   5   3   6         20.23         19.58         1.47 o
   6   3   6         41.09         44.88         1.71 o
   7   3   6         14.31         12.14         1.00 o
   8   3   6        178.92        191.79         3.22 o
   9   3   6        100.47        107.63         2.98 o
  10   3   6         14.10          9.02         1.00 o
  11   3   6          0.31          1.34         0.57 o
  12   3   6         89.17         89.52         2.50 o
  13   3   6          0.01         -0.11         0.44 o
  14   3   6         53.94         61.69         1.68 o
  15   3   6          0.01         -0.32         0.38 o
 -15   4   6         25.37         29.56         1.11 o
 -14   4   6         14.96         15.73         0.69 o
 -13   4   6         44.95         43.41         1.27 o
 -12   4   6          3.87          4.56         0.45 o
 -11   4   6          0.84          1.24         0.39 o
 -10   4   6         76.36         76.54         1.67 o
  -9   4   6         31.68         31.83         1.13 o
  -8   4   6          1.73          1.13         0.44 o
  -7   4   6        122.25        119.49         1.89 o
  -6   4   6         90.57         97.39         1.42 o
  -5   4   6          1.96          3.16         0.37 o
  -4   4   6        152.51        158.94         1.80 o
  -3   4   6         30.44         22.34         0.76 o
  -2   4   6          6.79          9.67         0.68 o
  -1   4   6          3.89          2.57         0.32 o
   0   4   6         23.22         22.17         0.78 o
   1   4   6         18.57         20.66         0.70 o
   2   4   6        291.57        294.37         2.77 o
   3   4   6          0.27          0.19         0.36 o
   4   4   6        431.47        431.82         3.92 o
   5   4   6        104.56        106.73         1.99 o
   6   4   6          0.01          0.23         0.56 o
   7   4   6         96.63         92.21         3.55 o
   8   4   6        100.67         89.79         2.69 o
   9   4   6          0.13          0.21         0.57 o
  10   4   6          4.02          4.21         0.71 o
  11   4   6          4.55          5.05         0.68 o
  12   4   6          0.01          0.10         0.35 o
  13   4   6          5.31          4.27         0.45 o
 -13   5   6          1.57          1.14         0.27 o
 -12   5   6          2.22          2.99         0.40 o
 -11   5   6          2.38          2.09         0.41 o
 -10   5   6          5.01          4.95         0.52 o
  -9   5   6          0.11          0.10         0.38 o
  -8   5   6         45.70         48.29         1.60 o
  -7   5   6          0.03          0.08         0.44 o
  -6   5   6         50.94         49.77         1.32 o
  -5   5   6          0.69          0.69         0.37 o
  -4   5   6         50.85         46.12         1.30 o
  -3   5   6          8.87          7.02         0.61 o
  -2   5   6         54.89         58.23         2.28 o
  -1   5   6         17.80         20.12         0.91 o
   0   5   6          7.27          7.80         0.72 o
   1   5   6         75.04         67.74         2.37 o
   2   5   6        100.84        106.22         2.81 o
   3   5   6          0.02          0.20         0.42 o
   4   5   6         57.54         54.93         1.63 o
   5   5   6          0.35          0.11         0.38 o
   6   5   6          3.27          3.01         0.64 o
   7   5   6          2.78          2.65         0.59 o
   8   5   6         11.14         11.41         0.90 o
   9   5   6         42.08         45.42         1.48 o
  10   5   6         16.99         13.39         0.74 o
  11   5   6         25.23         25.07         1.46 o
  -9   6   6          8.97          9.64         0.45 o
  -8   6   6          0.49          1.32         0.22 o
  -7   6   6         32.21         38.33         1.09 o
  -6   6   6         10.99         10.84         0.62 o
  -5   6   6         10.30          8.78         0.59 o
  -4   6   6          2.51          1.87         0.39 o
  -3   6   6         26.09         25.11         0.94 o
  -2   6   6          0.19          0.13         0.30 o
  -1   6   6         30.30         32.43         1.39 o
   0   6   6          2.66          1.78         0.53 o
   1   6   6          8.39          9.47         0.80 o
   2   6   6         37.62         38.02         1.42 o
   3   6   6          3.09          1.84         0.43 o
   4   6   6         19.76         19.38         0.96 o
   5   6   6          3.39          3.21         0.44 o
   6   6   6          2.38          1.62         0.34 o
 -17   0   7          5.66          8.86         0.73 o
 -15   0   7         76.35         77.86         2.34 o
 -13   0   7       1262.92       1201.61         9.21 o
 -11   0   7        196.90        186.08         3.20 o
  -9   0   7        328.63        338.39        12.43 o
  -7   0   7         43.95         42.46         3.76 o
  -5   0   7         30.44         34.60         2.48 o
  -3   0   7        417.54        456.10         3.83 o
  -1   0   7        937.16        964.39        12.19 o
   1   0   7        637.57        567.81         8.44 o
   3   0   7        681.04        764.01        16.57 o
   5   0   7         15.43         15.26         2.65 o
   7   0   7        136.26        157.64         9.24 o
   9   0   7         33.41         32.75         1.54 o
  11   0   7          9.97          8.86         0.95 o
  13   0   7         13.57         14.25         1.52 o
  15   0   7          2.11          2.19         0.63 o
 -19   1   7         33.47         30.10         1.26 o
 -18   1   7         56.17         50.42         2.09 o
 -17   1   7         68.52         78.59         1.97 o
 -16   1   7         20.33         16.41         0.74 o
 -15   1   7          0.13          0.65         0.38 o
 -14   1   7         24.49         25.18         1.17 o
 -13   1   7         12.51         11.31         0.73 o
 -12   1   7        261.72        248.44         2.78 o
 -11   1   7         75.95         92.33         1.63 o
 -10   1   7         86.60         78.58         1.67 o
  -9   1   7         82.00        104.66         5.09 o
  -8   1   7        145.98        130.52         5.32 o
  -7   1   7          7.88          4.94         1.08 o
  -6   1   7       2976.86       3089.43        22.07 o
  -5   1   7        631.34        645.71        10.91 o
  -4   1   7         42.90         36.13         1.16 o
  -3   1   7         31.44         31.50         1.00 o
  -2   1   7        234.52        254.33         3.10 o
  -1   1   7       1252.59       1358.88         8.70 o
   0   1   7          7.58         17.22         0.84 o
   1   1   7          0.84          1.39         0.39 o
   2   1   7        400.74        397.35         4.93 o
   3   1   7          5.32          6.96         1.04 o
   4   1   7        970.46       1080.45        10.31 o
   5   1   7         70.22         75.12         4.10 o
   6   1   7        280.58        285.59         8.27 o
   7   1   7         33.05         31.34         4.39 o
   8   1   7         14.66         14.86         0.92 o
   9   1   7         40.35         41.65         1.73 o
  10   1   7         26.33         24.53         1.63 o
  11   1   7         73.77         75.47         1.93 o
  12   1   7         22.21         24.10         1.13 o
  13   1   7         50.34         54.81         1.60 o
  14   1   7         19.99         23.32         1.17 o
  15   1   7          6.45          6.89         0.61 o
  16   1   7          0.82          0.59         0.19 o
 -18   2   7         71.76         73.88         1.51 o
 -17   2   7          5.06          4.67         0.45 o
 -16   2   7         48.86         51.73         1.72 o
 -15   2   7          7.46          5.23         0.63 o
 -14   2   7          2.88          2.43         0.57 o
 -13   2   7          8.28          5.92         0.70 o
 -12   2   7         56.34         59.33         1.76 o
 -11   2   7        444.19        426.71         4.17 o
 -10   2   7         81.44         85.11         1.67 o
  -9   2   7         60.06         52.79         1.19 o
  -8   2   7       1201.21       1175.90         8.69 o
  -7   2   7        465.57        440.09         9.64 o
  -6   2   7         28.49         29.39         1.42 o
  -5   2   7        360.15        335.00         4.58 o
  -4   2   7        996.09       1064.77         7.85 o
  -3   2   7        309.16        259.89         4.07 o
  -2   2   7        109.91         97.46         2.64 o
  -1   2   7        168.85        168.49         3.44 o
   0   2   7       1920.42       2090.10         9.02 o
   1   2   7       2361.60       2394.34        14.80 o
   2   2   7       1894.69       1989.27        23.14 o
   3   2   7         35.93         28.25         1.82 o
   4   2   7         66.00         62.02         2.74 o
   5   2   7         57.22         51.00         2.63 o
   6   2   7          2.65          0.36         0.76 o
   7   2   7          6.71          6.92         0.69 o
   8   2   7         49.94         46.88         1.85 o
   9   2   7        154.26        157.15         3.26 o
  10   2   7          0.59          0.78         0.61 o
  11   2   7          6.56          5.28         0.83 o
  12   2   7         25.31         26.39         1.12 o
  13   2   7          3.74          4.02         0.50 o
  14   2   7          5.27          3.50         0.47 o
  15   2   7          1.79          0.56         0.26 o
 -17   3   7         44.50         40.63         1.09 o
 -16   3   7         23.25         29.44         1.16 o
 -15   3   7        107.67        110.50         2.02 o
 -14   3   7        104.47         99.19         1.78 o
 -13   3   7          9.95          7.93         0.64 o
 -12   3   7        169.27        186.19         2.31 o
 -11   3   7        587.63        582.09         4.46 o
 -10   3   7       1323.10       1344.08         6.46 o
  -9   3   7        190.14        185.17         1.92 o
  -8   3   7        305.79        284.83         2.25 o
  -7   3   7        217.84        218.69         2.05 o
  -6   3   7         26.64         25.39         0.62 o
  -5   3   7          0.17          0.70         0.24 o
  -4   3   7          0.26          0.20         0.32 o
  -3   3   7        793.10        779.06         8.79 o
  -2   3   7         36.14         34.89         3.80 o
  -1   3   7        426.35        445.73        11.71 o
   0   3   7        112.10        102.70         3.12 o
   1   3   7          2.09          6.46         1.38 o
   2   3   7        472.49        503.04         4.21 o
   3   3   7         91.57         88.27         2.26 o
   4   3   7         34.11         30.10         1.37 o
   5   3   7         75.84         76.72         2.74 o
   6   3   7         46.04         42.53         3.31 o
   7   3   7        169.18        174.68         3.71 o
   8   3   7         31.48         30.91         1.66 o
   9   3   7         23.68         25.51         1.52 o
  10   3   7         62.85         57.55         2.56 o
  11   3   7         17.40         16.89         1.19 o
  12   3   7         25.40         20.94         1.23 o
  13   3   7         14.32         18.39         1.41 o
  14   3   7          4.04          3.50         0.45 o
 -15   4   7          0.69          0.84         0.32 o
 -14   4   7          2.99          3.85         0.53 o
 -13   4   7         33.29         26.90         0.81 o
 -12   4   7         49.92         43.78         1.13 o
 -11   4   7          6.66          5.45         0.55 o
 -10   4   7        125.45        122.53         2.08 o
  -9   4   7         77.19         79.29         1.71 o
  -8   4   7         89.33         82.94         1.77 o
  -7   4   7         14.78         13.78         0.68 o
  -6   4   7         33.60         33.50         0.86 o
  -5   4   7          1.27          0.87         0.29 o
  -4   4   7         88.16         78.27         1.19 o
  -3   4   7         63.77         76.69         1.25 o
  -2   4   7        254.73        255.08         2.21 o
  -1   4   7          0.17          0.09         0.28 o
   0   4   7          5.36          4.49         0.64 o
   1   4   7         34.43         37.76         1.02 o
   2   4   7        248.73        262.23         2.60 o
   3   4   7          1.43          2.89         0.75 o
   4   4   7        153.90        161.90         3.64 o
   5   4   7         22.86         22.74         1.47 o
   6   4   7         47.40         60.29         2.26 o
   7   4   7        146.47        147.09         3.46 o
   8   4   7         51.43         68.74         3.25 o
   9   4   7         19.85         17.18         1.21 o
  10   4   7         14.43         15.01         1.05 o
  11   4   7         15.64         14.63         0.93 o
  12   4   7         33.72         39.50         1.28 o
  13   4   7          1.38          1.35         0.28 o
 -12   5   7          8.31          6.42         0.41 o
 -11   5   7          5.56          3.98         0.42 o
 -10   5   7          2.34          2.23         0.40 o
  -9   5   7         55.58         58.38         1.89 o
  -8   5   7          2.17          1.77         0.35 o
  -7   5   7         23.50         20.93         0.84 o
  -6   5   7         59.06         56.75         1.38 o
  -5   5   7          0.07          0.15         0.35 o
  -4   5   7         71.77         66.57         1.52 o
  -3   5   7        125.51        128.94         2.15 o
  -2   5   7          1.06          1.11         0.39 o
  -1   5   7         79.70         86.18         2.07 o
   0   5   7          0.08         -0.02         0.40 o
   1   5   7          0.68          1.70         0.66 o
   2   5   7          6.57          7.51         0.93 o
   3   5   7         49.89         51.97         2.05 o
   4   5   7          9.68          9.82         1.00 o
   5   5   7          3.11          1.53         0.61 o
   6   5   7         38.16         36.97         1.60 o
   7   5   7         45.92         54.71         1.82 o
   8   5   7         17.37         20.09         1.06 o
   9   5   7         23.81         23.50         1.62 o
  10   5   7         19.80         21.01         0.82 o
  -8   6   7         19.16         20.54         0.65 o
  -7   6   7         11.63          9.84         0.53 o
  -6   6   7         31.67         33.63         0.96 o
  -5   6   7         17.64         18.27         0.75 o
  -4   6   7          3.17          2.94         0.46 o
  -3   6   7         33.01         32.62         1.11 o
  -2   6   7         38.66         41.80         1.18 o
  -1   6   7          3.42          3.66         0.42 o
   0   6   7          7.86          7.94         0.54 o
   1   6   7          2.25          3.11         0.44 o
   2   6   7          5.25          4.68         0.47 o
   3   6   7          4.18          5.43         0.58 o
   4   6   7         28.99         28.92         1.08 o
   5   6   7          6.09          4.67         0.47 o
   6   6   7          2.49          3.31         0.63 o
 -18   0   8         23.73         23.61         1.16 o
 -16   0   8        192.45        182.79         3.28 o
 -14   0   8          7.82          4.76         2.97 o
 -12   0   8        171.57        172.89         3.21 o
 -10   0   8        245.98        247.18         4.46 o
  -8   0   8       1311.75       1271.80        35.26 o
  -6   0   8       2166.17       2260.63        18.18 o
  -4   0   8        100.57        102.36         3.10 o
  -2   0   8        324.08        309.09         5.27 o
   0   0   8        391.96        348.91         7.05 o
   2   0   8        262.01        335.79         9.33 o
   4   0   8         74.63         99.15         6.74 o
   6   0   8       1673.37       1734.11        30.47 o
   8   0   8        137.16        130.88         2.58 o
  10   0   8        213.38        216.76         5.51 o
  12   0   8        228.06        229.17         5.41 o
  14   0   8         39.87         39.04         1.98 o
  16   0   8          0.15          0.02         0.33 o
 -18   1   8         26.76         28.12         0.94 o
 -17   1   8          6.83          7.09         0.51 o
 -16   1   8        198.67        192.93         2.69 o
 -15   1   8        225.77        238.92         2.79 o
 -14   1   8          0.01          0.58         0.39 o
 -13   1   8        375.97        370.50         3.65 o
 -12   1   8         64.50         69.28         1.49 o
 -11   1   8         41.73         42.90         1.13 o
 -10   1   8          0.28          0.92         0.29 o
  -9   1   8          1.60          3.57         0.56 o
  -8   1   8        296.32        334.38        12.13 o
  -7   1   8       1614.87       1676.25        14.31 o
  -6   1   8        122.53        138.30         2.97 o
  -5   1   8          3.28          2.82         0.68 o
  -4   1   8        275.81        309.49         3.83 o
  -3   1   8          4.53          1.60         0.50 o
  -2   1   8        445.96        495.91         5.16 o
  -1   1   8       3573.10       3695.38        23.47 o
   0   1   8         72.58         81.61         2.37 o
   1   1   8        251.31        238.41         5.19 o
   2   1   8        130.93        141.85         4.15 o
   3   1   8        105.00        124.44         5.03 o
   4   1   8        143.37        145.15         8.42 o
   5   1   8        491.53        498.24        15.73 o
   6   1   8          2.43         -0.12         1.32 o
   7   1   8        214.80        205.15         3.38 o
   8   1   8         11.08         14.15         0.91 o
   9   1   8         20.71         24.78         1.23 o
  10   1   8         18.99         18.23         0.95 o
  11   1   8        124.91        123.72         2.38 o
  12   1   8         42.69         45.19         1.43 o
  13   1   8        489.58        516.79         4.44 o
  14   1   8          3.10          3.24         0.48 o
  15   1   8         41.95         36.60         0.79 o
 -18   2   8         52.13         53.20         1.81 o
 -17   2   8         50.66         51.68         1.20 o
 -16   2   8        142.57        143.42         2.10 o
 -15   2   8        101.44        105.79         2.60 o
 -14   2   8        301.61        308.93         3.80 o
 -13   2   8         42.64         40.73         1.47 o
 -12   2   8         56.95         57.22         1.73 o
 -11   2   8         26.07         28.16         1.16 o
 -10   2   8        279.20        276.56         3.66 o
  -9   2   8       1091.68       1086.90         5.38 o
  -8   2   8        370.03        349.43         2.48 o
  -7   2   8         22.60         17.52         0.72 o
  -6   2   8        248.04        247.91         4.76 o
  -5   2   8          8.69          2.64         0.79 o
  -4   2   8        449.58        491.64         6.26 o
  -3   2   8        196.52        189.98         6.89 o
  -2   2   8        598.80        559.95         6.55 o
  -1   2   8        638.76        729.34        12.03 o
   0   2   8          9.66         14.07         1.02 o
   1   2   8       1890.92       1898.90        15.04 o
   2   2   8       1120.66       1108.56        20.37 o
   3   2   8         27.98         27.15         2.36 o
   4   2   8        443.03        455.80         9.78 o
   5   2   8          0.20          0.52         0.56 o
   6   2   8        229.20        227.41         3.38 o
   7   2   8        144.85        147.88         4.60 o
   8   2   8         16.43         13.49         1.03 o
   9   2   8          0.48         -0.18         0.53 o
  10   2   8         22.39         23.32         1.43 o
  11   2   8         86.73         81.62         2.48 o
  12   2   8          6.19          7.01         0.54 o
  13   2   8         34.27         32.66         0.92 o
  14   2   8          4.04          4.21         0.37 o
  15   2   8          1.80          0.48         0.33 o
 -17   3   8         18.02         15.60         0.97 o
 -16   3   8        104.80        115.22         2.11 o
 -15   3   8          2.03          3.36         0.45 o
 -14   3   8         61.84         58.40         1.35 o
 -13   3   8         73.23         69.51         1.57 o
 -12   3   8          5.18          5.47         0.50 o
 -11   3   8         14.64         15.55         0.74 o
 -10   3   8        176.38        180.59         2.31 o
  -9   3   8        100.87         99.68         1.40 o
  -8   3   8        138.33        138.91         1.62 o
  -7   3   8        109.08        108.79         1.41 o
  -6   3   8         82.42         80.17         1.59 o
  -5   3   8         34.30         31.20         0.74 o
  -4   3   8        154.28        147.38         1.68 o
  -3   3   8          0.15          0.32         0.26 o
  -2   3   8        192.15        210.20         2.18 o
  -1   3   8          9.80         12.32         0.56 o
   0   3   8          3.81          5.73         0.45 o
   1   3   8         76.03         77.07         1.32 o
   2   3   8         95.33         98.70         1.65 o
   3   3   8        819.23        824.67         5.72 o
   4   3   8         28.37         29.29         1.14 o
   5   3   8        301.71        298.68         4.67 o
   6   3   8         66.07         61.54         2.21 o
   7   3   8          5.21          4.62         0.76 o
   8   3   8         51.19         45.04         1.95 o
   9   3   8        211.43        207.99         4.02 o
  10   3   8         68.70         78.62         2.84 o
  11   3   8          0.06          0.21         0.53 o
  12   3   8          1.85          1.68         0.47 o
  13   3   8          0.95          0.47         0.35 o
  14   3   8         29.14         31.04         0.95 o
 -15   4   8         32.26         25.28         0.84 o
 -14   4   8         42.27         37.87         1.24 o
 -13   4   8          5.34          6.89         0.44 o
 -12   4   8         18.06         18.36         0.74 o
 -11   4   8        129.24        129.55         2.00 o
 -10   4   8          0.82          0.89         0.43 o
  -9   4   8          1.20          0.74         0.37 o
  -8   4   8         13.93         13.56         0.66 o
  -7   4   8          2.36          1.80         0.37 o
  -6   4   8          0.03          0.20         0.33 o
  -5   4   8         29.05         34.56         0.85 o
  -4   4   8         76.63         84.06         1.24 o
  -3   4   8          2.29          4.28         0.40 o
  -2   4   8         41.89         35.79         0.95 o
  -1   4   8         61.56         74.46         1.46 o
   0   4   8        147.76        141.66         1.98 o
   1   4   8          3.83          5.40         0.47 o
   2   4   8        301.44        301.51         3.26 o
   3   4   8        286.62        301.62         4.93 o
   4   4   8          0.69          0.68         0.65 o
   5   4   8          0.55          1.09         0.71 o
   6   4   8        109.31        113.44         3.02 o
   7   4   8          0.76          0.97         0.61 o
   8   4   8          6.02          5.82         0.80 o
   9   4   8         89.61         92.59         2.46 o
  10   4   8          1.94          1.84         0.51 o
  11   4   8          0.26          1.26         0.43 o
  12   4   8          0.22          0.25         0.26 o
 -12   5   8          9.59         10.15         0.56 o
 -11   5   8         11.89         10.97         0.62 o
 -10   5   8         20.29         22.08         0.91 o
  -9   5   8         13.21         14.33         0.61 o
  -8   5   8          0.70          0.59         0.29 o
  -7   5   8         38.97         40.15         1.10 o
  -6   5   8         28.52         25.79         0.92 o
  -5   5   8         52.90         56.35         1.35 o
  -4   5   8         38.73         38.90         1.15 o
  -3   5   8        105.31         94.47         1.61 o
  -2   5   8          0.09          0.02         0.36 o
  -1   5   8         18.30         19.48         1.02 o
   0   5   8          1.51          0.38         0.39 o
   1   5   8          1.14          0.62         0.38 o
   2   5   8         73.83         78.66         2.45 o
   3   5   8         15.70         12.79         1.10 o
   4   5   8         73.37         76.50         2.34 o
   5   5   8         23.64         21.36         1.25 o
   6   5   8         15.29         14.74         1.02 o
   7   5   8          6.45          5.23         0.64 o
   8   5   8          3.60          3.21         0.50 o
   9   5   8          6.45          6.20         0.53 o
  -8   6   8         19.94         17.20         0.94 o
  -7   6   8         11.86         11.10         0.50 o
  -6   6   8          0.56          0.61         0.26 o
  -5   6   8         66.11         71.68         1.32 o
  -4   6   8          0.01          0.28         0.29 o
  -3   6   8          4.13          7.25         0.48 o
  -2   6   8         19.26         14.97         0.75 o
  -1   6   8          1.61          2.32         0.37 o
   0   6   8          9.22          9.01         0.53 o
   1   6   8          1.53          2.52         0.33 o
   2   6   8          4.93          2.98         0.37 o
   3   6   8         14.01         15.13         0.61 o
   4   6   8          0.90          0.22         0.27 o
   5   6   8          5.22          3.39         0.40 o
 -17   0   9        250.49        230.74         3.11 o
 -15   0   9          2.74          0.62         0.46 o
 -13   0   9         78.06         60.14         2.06 o
 -11   0   9          3.54          1.53         0.65 o
  -9   0   9        103.16        104.62         2.78 o
  -7   0   9         14.58         10.86         2.35 o
  -5   0   9        251.00        254.89         4.95 o
  -3   0   9        508.29        490.67         4.75 o
  -1   0   9       5105.99       5210.62        31.26 o
   1   0   9       1272.71       1355.71        20.14 o
   3   0   9          1.58          1.35         1.16 o
   5   0   9       1428.40       1602.61        29.40 o
   7   0   9        454.49        512.29        27.22 o
   9   0   9        266.75        275.84         4.01 o
  11   0   9          0.42         -0.48         0.64 o
  13   0   9         73.15         72.78         2.66 o
  15   0   9          7.57          7.21         0.81 o
 -18   1   9          0.15         -0.22         0.22 o
 -17   1   9         28.88         26.31         1.02 o
 -16   1   9         79.36         78.64         1.69 o
 -15   1   9          4.61          3.31         0.51 o
 -14   1   9         30.98         33.22         1.10 o
 -13   1   9        131.36        131.13         2.54 o
 -12   1   9         56.15         54.91         1.58 o
 -11   1   9         74.70         77.48         1.76 o
 -10   1   9        178.69        163.64         2.42 o
  -9   1   9         14.45         13.16         0.61 o
  -8   1   9        137.93        117.97         2.31 o
  -7   1   9        622.60        661.17        10.14 o
  -6   1   9        759.27        743.00        10.74 o
  -5   1   9          3.81          7.29         0.75 o
  -4   1   9        139.66        124.94         2.62 o
  -3   1   9        228.08        266.76         3.63 o
  -2   1   9        594.59        600.24         5.38 o
  -1   1   9        324.48        369.81         3.78 o
   0   1   9        636.68        691.98         7.54 o
   1   1   9         10.71         13.19         1.41 o
   2   1   9        373.06        349.53        10.08 o
   3   1   9          4.57          1.99         1.04 o
   4   1   9        154.34        150.87         6.13 o
   5   1   9        195.29        190.10         7.12 o
   6   1   9         86.11         84.05         1.94 o
   7   1   9          1.07          1.04         0.55 o
   8   1   9        234.16        225.28         3.46 o
   9   1   9        438.69        433.61         5.43 o
  10   1   9          1.67          1.49         0.63 o
  11   1   9        122.33        123.93         2.92 o
  12   1   9         61.91         65.10         2.13 o
  13   1   9        141.88        144.80         2.30 o
  14   1   9          5.88          6.47         0.55 o
  15   1   9         22.70         18.66         0.60 o
 -18   2   9         38.86         44.11         1.51 o
 -17   2   9          1.26          0.94         0.39 o
 -16   2   9          6.47          5.51         0.67 o
 -15   2   9         32.26         32.66         1.42 o
 -14   2   9         14.34         11.88         0.88 o
 -13   2   9          0.86          0.50         0.51 o
 -12   2   9        106.49        104.95         2.28 o
 -11   2   9         21.62         18.79         0.87 o
 -10   2   9         64.36         67.91         1.89 o
  -9   2   9       2405.83       2295.10         7.62 o
  -8   2   9         25.70         28.17         0.85 o
  -7   2   9         33.80         34.41         0.83 o
  -6   2   9        623.21        621.76         4.12 o
  -5   2   9         55.54         49.89         2.17 o
  -4   2   9        430.82        458.19         6.32 o
  -3   2   9         35.18         21.37         1.40 o
  -2   2   9         17.88         23.98         1.47 o
  -1   2   9        187.36        215.95         4.28 o
   0   2   9         88.19         82.74         4.07 o
   1   2   9         42.86         62.40         2.96 o
   2   2   9        741.04        713.33        12.13 o
   3   2   9        339.94        341.66         8.68 o
   4   2   9        128.56        122.45         1.95 o
   5   2   9         22.93         24.76         0.73 o
   6   2   9         50.47         45.95         1.03 o
   7   2   9        127.63        121.54         1.88 o
   8   2   9        100.63         96.88         1.83 o
   9   2   9         38.39         33.93         1.11 o
  10   2   9         84.11         88.80         1.73 o
  11   2   9        190.55        187.56         2.81 o
  12   2   9          4.33          3.16         0.38 o
  13   2   9         20.71         21.10         0.69 o
  14   2   9          1.49          0.48         0.41 o
 -16   3   9        156.24        154.47         2.20 o
 -15   3   9         97.23         99.38         1.75 o
 -14   3   9         34.76         31.71         0.97 o
 -13   3   9          0.51          0.94         0.37 o
 -12   3   9        266.74        254.28         2.58 o
 -11   3   9         19.14         22.68         0.84 o
 -10   3   9         47.46         50.72         1.10 o
  -9   3   9          9.91         14.12         0.62 o
  -8   3   9          3.89          3.46         0.36 o
  -7   3   9        452.29        423.79         3.46 o
  -6   3   9         11.95          8.14         0.43 o
  -5   3   9        275.06        279.96         2.32 o
  -4   3   9         65.19         55.61         1.07 o
  -3   3   9          0.20         -0.06         0.25 o
  -2   3   9        229.04        237.37         2.12 o
  -1   3   9         15.04         12.22         0.48 o
   0   3   9        193.71        205.02         3.11 o
   1   3   9        911.09        920.04         4.78 o
   2   3   9        172.80        169.83         2.29 o
   3   3   9        758.75        737.74         5.59 o
   4   3   9          5.24          7.27         0.70 o
   5   3   9         77.16         75.19         2.40 o
   6   3   9          0.09          0.05         0.53 o
   7   3   9          4.50          5.37         1.15 o
   8   3   9         16.45         13.53         1.14 o
   9   3   9         15.49         22.21         1.62 o
  10   3   9          0.76         -0.53         0.53 o
  11   3   9          3.43          5.01         0.65 o
  12   3   9         18.00         17.57         0.95 o
  13   3   9          2.06          2.17         0.41 o
 -14   4   9         29.94         28.81         0.98 o
 -13   4   9         32.54         32.56         0.80 o
 -12   4   9         29.54         31.25         0.89 o
 -11   4   9        111.88        110.93         1.78 o
 -10   4   9         70.00         71.57         1.51 o
  -9   4   9         87.20         86.42         1.50 o
  -8   4   9         55.02         50.89         1.20 o
  -7   4   9         11.94         11.46         0.62 o
  -6   4   9        192.97        183.04         2.59 o
  -5   4   9        217.88        201.66         2.44 o
  -4   4   9         30.67         33.86         1.03 o
  -3   4   9          5.35          1.75         0.36 o
  -2   4   9          4.05          1.70         0.37 o
  -1   4   9          4.39          5.59         0.52 o
   0   4   9         82.77         81.48         1.76 o
   1   4   9         52.31         52.33         1.41 o
   2   4   9         48.57         54.16         1.43 o
   3   4   9        244.91        257.96         3.01 o
   4   4   9         96.51        106.38         2.94 o
   5   4   9          0.48          0.34         0.54 o
   6   4   9          3.03          3.40         0.71 o
   7   4   9         71.31         67.09         2.20 o
   8   4   9        146.39        155.07         3.16 o
   9   4   9          1.47          2.13         0.56 o
  10   4   9          5.71          6.67         0.64 o
  11   4   9          9.95          8.71         0.48 o
 -11   5   9         69.37         74.86         1.52 o
 -10   5   9         13.91         17.11         0.67 o
  -9   5   9          4.05          3.41         0.40 o
  -8   5   9          9.03          9.72         0.63 o
  -7   5   9         54.47         56.75         1.46 o
  -6   5   9         25.59         25.22         1.04 o
  -5   5   9         82.09         80.57         1.61 o
  -4   5   9         15.45         13.45         0.73 o
  -3   5   9         31.35         34.80         1.27 o
  -2   5   9         10.35          7.51         0.57 o
  -1   5   9         29.20         26.95         0.97 o
   0   5   9         42.99         42.33         1.62 o
   1   5   9          0.66          0.76         0.38 o
   2   5   9         92.72        100.35         2.65 o
   3   5   9          9.01         11.93         1.00 o
   4   5   9          0.21          0.68         0.50 o
   5   5   9          6.53          8.12         0.80 o
   6   5   9          4.36          4.15         0.60 o
   7   5   9         47.94         58.45         1.62 o
   8   5   9         20.51         20.68         0.90 o
   9   5   9         17.30         12.30         0.58 o
  -7   6   9          0.07          0.62         0.34 o
  -6   6   9         23.25         22.95         0.82 o
  -5   6   9          0.06          0.23         0.21 o
  -4   6   9          0.79          1.12         0.26 o
  -3   6   9         10.71          8.24         0.38 o
  -2   6   9          0.42          0.20         0.20 o
  -1   6   9          4.64          2.81         0.32 o
   0   6   9         11.91         11.63         0.53 o
   1   6   9         32.82         28.02         1.24 o
   2   6   9          4.16          5.48         0.46 o
   3   6   9         20.57         19.91         0.80 o
   4   6   9          0.36          0.15         0.21 o
 -18   0  10         52.70         48.10         1.60 o
 -16   0  10        126.31        116.89         3.67 o
 -14   0  10          0.58          0.11         0.79 o
 -12   0  10        692.60        704.21        10.08 o
 -10   0  10        625.86        601.55         7.85 o
  -8   0  10        574.34        542.13        16.39 o
  -6   0  10        265.31        272.40        10.79 o
  -4   0  10         28.07         40.78         3.95 o
  -2   0  10          5.72          1.70         1.17 o
   0   0  10       1995.70       2132.07        60.40 o
   2   0  10        151.60        135.76         8.20 o
   4   0  10        490.11        495.22        18.11 o
   6   0  10         15.65         14.00         3.37 o
   8   0  10         69.33         73.24         2.91 o
  12   0  10         12.80         10.49         0.82 o
  14   0  10         12.12         12.08         1.07 o
 -18   1  10         17.80         18.25         1.01 o
 -17   1  10        174.08        175.57         2.98 o
 -16   1  10          0.48          0.43         0.32 o
 -15   1  10         13.50         13.49         0.80 o
 -14   1  10          4.35          3.09         0.68 o
 -13   1  10         10.49         13.71         0.87 o
 -12   1  10        108.27        103.96         2.88 o
 -11   1  10        670.76        659.63         5.06 o
 -10   1  10          4.01          4.84         0.67 o
  -9   1  10        339.84        326.52         2.96 o
  -8   1  10        136.00        136.09         1.98 o
  -7   1  10        161.04        144.14         1.87 o
  -6   1  10         83.94         93.02         3.26 o
  -5   1  10       1343.77       1349.94         8.87 o
  -4   1  10        171.06        192.93         3.29 o
  -3   1  10         37.05         55.06         2.58 o
  -2   1  10        724.78        781.05         8.61 o
  -1   1  10        347.49        366.11         7.06 o
   0   1  10        130.48        130.86         3.94 o
   1   1  10        226.14        234.02         5.95 o
   2   1  10         24.30         24.24         2.55 o
   3   1  10        232.20        212.35         7.41 o
   4   1  10          0.43         -0.51         0.51 o
   5   1  10          6.28          7.19         1.32 o
   6   1  10         53.98         58.55         1.49 o
   7   1  10        313.60        323.05         3.07 o
   8   1  10          3.29          2.85         0.61 o
   9   1  10         33.81         35.80         1.30 o
  10   1  10          4.61          5.13         0.52 o
  11   1  10          4.82          4.95         0.50 o
  12   1  10         78.97         77.48         1.71 o
  13   1  10         31.75         32.62         1.01 o
  14   1  10          0.01          0.35         0.23 o
 -17   2  10          4.76          5.04         0.51 o
 -16   2  10         54.19         55.99         1.09 o
 -15   2  10        197.89        215.08         4.49 o
 -14   2  10          3.88          3.15         0.50 o
 -13   2  10        253.70        259.29         2.87 o
 -12   2  10         20.71         18.30         0.99 o
 -11   2  10         30.21         29.47         1.46 o
 -10   2  10        132.09        132.61         2.46 o
  -9   2  10        458.52        471.02         4.27 o
  -8   2  10          3.32          1.60         0.32 o
  -7   2  10        495.55        487.39         2.89 o
  -6   2  10        710.74        691.09         3.41 o
  -5   2  10         55.17         58.78         1.16 o
  -4   2  10        288.09        275.42         2.72 o
  -3   2  10          6.02          6.36         0.87 o
  -2   2  10        349.08        357.75         5.70 o
  -1   2  10          4.78         40.16         4.45 o
   0   2  10         71.33         77.78         2.39 o
   1   2  10        271.40        289.42         4.27 o
   2   2  10         67.02         69.96         1.74 o
   3   2  10         23.44         25.89         0.67 o
   4   2  10         10.90          8.38         0.66 o
   5   2  10         17.38         18.12         0.68 o
   6   2  10         75.04         73.69         1.30 o
   7   2  10          5.83          3.78         0.46 o
   8   2  10         24.61         27.67         1.07 o
   9   2  10         17.70         16.81         0.78 o
  10   2  10         79.46         75.69         1.81 o
  11   2  10          0.06         -0.01         0.29 o
  12   2  10         19.93         21.99         0.72 o
  13   2  10         38.29         33.92         0.96 o
 -16   3  10         20.14         18.63         1.09 o
 -15   3  10         21.12         24.10         0.82 o
 -14   3  10        268.56        267.90         3.87 o
 -13   3  10         32.33         35.07         1.04 o
 -12   3  10        204.66        204.62         2.22 o
 -11   3  10          8.36          8.31         0.49 o
 -10   3  10         14.36         14.27         0.62 o
  -9   3  10         33.07         31.87         0.88 o
  -8   3  10         50.50         55.20         1.13 o
  -7   3  10          2.18          2.90         0.34 o
  -6   3  10         70.68         70.60         1.17 o
  -5   3  10         23.42         26.21         0.89 o
  -4   3  10          0.10          0.12         0.25 o
  -3   3  10         40.17         39.59         0.94 o
  -2   3  10         85.14         75.53         1.18 o
  -1   3  10          2.09          2.82         0.32 o
   0   3  10         38.16         36.27         1.01 o
   1   3  10        532.37        533.64         3.70 o
   2   3  10        177.72        169.75         2.73 o
   3   3  10       1912.55       1923.15        10.25 o
   4   3  10          0.45          0.65         0.42 o
   5   3  10         15.72         15.91         0.90 o
   6   3  10          3.27          1.95         0.64 o
   7   3  10          0.04          0.46         0.53 o
   8   3  10         45.34         46.35         1.84 o
   9   3  10          0.82          0.58         0.46 o
  10   3  10          3.88          5.05         0.68 o
  11   3  10          4.10          5.45         0.62 o
  12   3  10          2.04          3.45         0.44 o
 -13   4  10          0.32          0.50         0.24 o
 -12   4  10         18.17         17.29         0.63 o
 -11   4  10         52.17         53.23         1.17 o
 -10   4  10         21.67         21.19         0.71 o
  -9   4  10         71.48         77.57         1.37 o
  -8   4  10          8.09          6.62         0.64 o
  -7   4  10         66.61         75.70         1.64 o
  -6   4  10         22.86         24.05         0.98 o
  -5   4  10        267.11        258.27         2.74 o
  -4   4  10          4.88          3.33         0.48 o
  -3   4  10         31.75         26.40         0.83 o
  -2   4  10          1.20          0.48         0.29 o
  -1   4  10          9.93         10.97         1.08 o
   0   4  10         41.77         44.02         1.31 o
   1   4  10          6.55          4.80         0.53 o
   2   4  10          2.99          2.16         0.40 o
   3   4  10          6.99          5.91         0.54 o
   4   4  10         22.99         23.80         1.15 o
   5   4  10          0.28          0.39         0.53 o
   6   4  10        110.03        107.91         2.72 o
   7   4  10          4.60          4.78         0.70 o
   8   4  10         12.83         10.57         0.86 o
   9   4  10         16.87         16.68         0.94 o
  10   4  10         28.42         29.39         0.85 o
  11   4  10          4.52          3.37         0.50 o
 -11   5  10          4.36          3.37         0.51 o
 -10   5  10          2.40          2.65         0.31 o
  -9   5  10         13.14         13.73         0.54 o
  -8   5  10         16.47         17.31         0.66 o
  -7   5  10          0.96         -0.05         0.28 o
  -6   5  10         15.79         17.87         0.73 o
  -5   5  10         74.33         70.82         1.43 o
  -4   5  10         31.73         29.93         0.97 o
  -3   5  10          1.07          0.64         0.33 o
  -2   5  10         33.24         37.72         0.95 o
  -1   5  10         22.00         19.33         0.69 o
   0   5  10         59.10         64.24         1.19 o
   1   5  10          1.84          1.56         0.29 o
   2   5  10         26.03         29.60         1.15 o
   3   5  10          0.77          1.04         0.36 o
   4   5  10         21.92         17.97         1.09 o
   5   5  10          7.97          7.95         0.79 o
   6   5  10          0.57          0.16         0.33 o
   7   5  10          0.88          1.61         0.36 o
   8   5  10          1.79          1.84         0.34 o
  -5   6  10          0.20          0.08         0.26 o
  -4   6  10          8.43          8.90         0.51 o
  -3   6  10          9.07         11.40         0.88 o
  -2   6  10         19.79         15.17         0.68 o
  -1   6  10          9.96          9.27         1.19 o
   0   6  10          1.72          2.37         0.33 o
   1   6  10         14.36         15.24         2.01 o
   2   6  10          7.26          6.16         0.63 o
 -17   0  11         31.09         28.27         1.54 o
 -15   0  11        184.70        172.00         4.79 o
 -13   0  11         16.47         20.03         1.94 o
 -11   0  11         54.39         53.53         6.76 o
  -9   0  11         98.86        103.82         2.33 o
  -7   0  11        362.28        342.38         5.57 o
  -5   0  11        682.74        650.58        16.73 o
  -3   0  11        485.00        481.43        13.74 o
  -1   0  11         38.87         45.68         3.21 o
   1   0  11        584.71        597.02        11.55 o
   3   0  11          2.98         10.37         2.10 o
   5   0  11         57.08         58.81         2.66 o
   7   0  11        453.04        461.70         8.60 o
   9   0  11        366.71        374.97         7.67 o
  11   0  11         90.26         95.76         3.65 o
  13   0  11         37.59         38.90         1.91 o
 -17   1  11          4.76          5.56         0.52 o
 -16   1  11          0.94          1.76         0.46 o
 -15   1  11         17.62         19.65         1.36 o
 -14   1  11          0.53         -0.23         0.59 o
 -13   1  11        163.86        154.53         3.44 o
 -12   1  11        183.30        173.15         3.67 o
 -11   1  11         16.41         15.49         0.91 o
 -10   1  11        271.29        267.46         3.25 o
  -9   1  11        314.90        318.95         3.46 o
  -8   1  11        426.62        404.60         3.28 o
  -7   1  11         87.96         86.61         1.25 o
  -6   1  11        328.10        341.36         2.61 o
  -5   1  11        492.39        521.34         3.94 o
  -4   1  11        114.70        125.95         3.73 o
  -3   1  11       1434.11       1517.07         9.38 o
  -2   1  11         22.62         23.62         2.09 o
  -1   1  11        260.13        243.76         5.60 o
   0   1  11        302.24        333.33         7.36 o
   1   1  11         83.19         82.35         2.33 o
   2   1  11        342.02        334.03         3.34 o
   3   1  11          5.78          5.95         0.57 o
   4   1  11        175.69        173.56         2.53 o
   5   1  11        392.17        387.86         4.67 o
   6   1  11        131.10        125.54         2.73 o
   7   1  11         16.37         18.92         0.98 o
   8   1  11         10.98          9.41         0.74 o
   9   1  11         12.99         13.52         0.72 o
  10   1  11        147.98        147.23         2.12 o
  11   1  11          1.18          0.72         0.31 o
  12   1  11         13.97         14.53         0.70 o
  13   1  11          8.27          9.01         1.16 o
  14   1  11          6.26          5.65         0.41 o
 -17   2  11         60.92         62.17         3.13 o
 -16   2  11         43.68         47.32         1.14 o
 -15   2  11         17.53         20.14         1.11 o
 -14   2  11          0.33          0.43         0.55 o
 -13   2  11         70.15         66.52         2.07 o
 -12   2  11         58.03         59.87         2.18 o
 -11   2  11         32.11         32.70         1.65 o
 -10   2  11        131.48        133.71         3.18 o
  -9   2  11        312.57        321.49         2.87 o
  -8   2  11        595.49        588.56         4.72 o
  -7   2  11        220.60        211.41         1.97 o
  -6   2  11         27.88         32.59         0.78 o
  -5   2  11        585.09        610.24         3.53 o
  -4   2  11          5.04          4.99         0.42 o
  -3   2  11        267.02        249.24         2.03 o
  -2   2  11        301.29        278.99         2.63 o
  -1   2  11        679.54        701.55         3.89 o
   0   2  11        120.07        120.92         1.54 o
   1   2  11         74.47         77.03         2.06 o
   2   2  11        176.53        173.87         2.09 o
   3   2  11        224.35        231.62         3.57 o
   4   2  11       1251.10       1238.93         5.19 o
   5   2  11         75.46         73.17         1.30 o
   6   2  11          6.80          4.74         0.50 o
   7   2  11         24.67         24.14         0.92 o
   8   2  11          1.44          1.54         0.33 o
   9   2  11          0.12          0.13         0.29 o
  10   2  11          1.69          2.52         0.35 o
  11   2  11          6.14          5.59         0.41 o
  12   2  11        107.41         95.83         1.41 o
 -15   3  11         32.70         39.63         1.16 o
 -14   3  11         37.71         37.46         1.65 o
 -13   3  11         22.29         20.03         0.98 o
 -12   3  11          2.08          2.42         0.33 o
 -11   3  11        211.35        216.63         2.54 o
 -10   3  11          6.08          7.17         0.61 o
  -9   3  11        345.76        347.71         3.94 o
  -8   3  11         31.64         30.16         1.09 o
  -7   3  11         66.78         66.44         1.56 o
  -6   3  11         18.88         23.66         0.81 o
  -5   3  11          2.32          1.09         0.30 o
  -4   3  11          0.07          0.56         0.29 o
  -3   3  11        161.85        148.25         1.56 o
  -2   3  11         15.36         13.08         0.57 o
  -1   3  11        155.08        156.97         1.85 o
   0   3  11        191.54        185.04         2.06 o
   1   3  11         26.85         25.64         0.81 o
   2   3  11        712.29        721.46         5.60 o
   3   3  11        303.32        301.24         3.65 o
   4   3  11        309.50        311.98         3.69 o
   5   3  11        220.08        231.30         3.13 o
   6   3  11          7.23          6.81         0.81 o
   7   3  11          0.08         -0.21         0.47 o
   8   3  11         22.40         23.17         1.25 o
   9   3  11          0.92          1.05         0.52 o
  10   3  11          0.08          0.05         0.33 o
  11   3  11         51.66         51.36         1.33 o
 -13   4  11         23.41         18.97         1.15 o
 -12   4  11         27.27         32.29         2.58 o
 -11   4  11         42.36         40.10         1.29 o
 -10   4  11        101.48        103.64         1.93 o
  -9   4  11          6.82          7.47         0.55 o
  -8   4  11          0.92          0.87         0.32 o
  -7   4  11          2.01          2.75         0.54 o
  -6   4  11         52.67         52.99         1.66 o
  -5   4  11         78.48         77.07         1.53 o
  -4   4  11        201.81        195.38         2.68 o
  -3   4  11         11.43          7.53         0.55 o
  -2   4  11         86.07         94.92         1.99 o
  -1   4  11          3.12          1.72         0.37 o
   0   4  11        163.66        171.34         2.48 o
   1   4  11         19.26         17.83         1.14 o
   2   4  11         35.95         36.17         1.15 o
   3   4  11        101.51        100.43         1.82 o
   4   4  11         19.28         20.73         0.85 o
   5   4  11         28.12         26.59         0.93 o
   6   4  11          8.03          8.71         0.66 o
   7   4  11          0.90          0.82         0.34 o
   8   4  11         22.95         21.85         0.69 o
   9   4  11          0.08          0.11         0.23 o
  10   4  11         14.28         10.44         1.23 o
 -10   5  11          1.50          1.71         0.31 o
  -9   5  11         24.15         21.75         0.69 o
  -8   5  11         63.20         58.09         1.90 o
  -7   5  11          4.33          2.45         0.38 o
  -6   5  11          0.14         -0.25         0.33 o
  -5   5  11         39.00         34.40         1.13 o
  -4   5  11        117.85        118.00         2.08 o
  -3   5  11          7.94          7.76         0.62 o
  -2   5  11          6.84          8.26         0.60 o
  -1   5  11         15.27         16.85         0.70 o
   0   5  11          2.23          1.57         0.41 o
   1   5  11          5.97          4.41         0.39 o
   2   5  11          6.34          6.58         0.59 o
   3   5  11          8.18          9.22         0.58 o
   4   5  11          1.47          0.66         0.28 o
   5   5  11         15.62         14.68         0.88 o
   6   5  11          4.25          3.20         0.39 o
 -16   0  12         81.46         78.60         2.82 o
 -14   0  12         92.80         92.48         3.67 o
 -12   0  12          0.75          1.09         0.56 o
 -10   0  12        248.93        263.87         3.83 o
  -8   0  12        406.14        412.98         4.65 o
  -6   0  12        309.67        294.50         4.08 o
  -4   0  12         27.27         30.36         1.29 o
  -2   0  12        821.09        933.47         9.21 o
   0   0  12       1481.10       1520.16         8.33 o
   2   0  12        131.21        127.00         2.84 o
   4   0  12         17.48         14.18         1.42 o
   6   0  12         87.45         90.90         3.82 o
   8   0  12          0.45          0.31         0.78 o
  10   0  12         13.39         11.95         1.43 o
  12   0  12        119.75        126.32         3.45 o
 -17   1  12         26.23         21.47         1.81 o
 -16   1  12         25.33         23.45         1.09 o
 -15   1  12        293.54        298.53         4.15 o
 -14   1  12         18.25         17.53         1.19 o
 -13   1  12        100.55        115.37         2.91 o
 -12   1  12         83.59         81.77         2.49 o
 -11   1  12          3.73          2.89         0.51 o
 -10   1  12          0.96          2.09         0.48 o
  -9   1  12         45.12         43.91         1.16 o
  -8   1  12       1613.40       1603.72         6.74 o
  -7   1  12        293.84        282.45         2.82 o
  -6   1  12        115.88        121.56         1.48 o
  -5   1  12         74.79         68.32         1.16 o
  -4   1  12         37.24         37.87         0.80 o
  -3   1  12         51.70         60.35         1.08 o
  -2   1  12          3.04          5.53         0.59 o
  -1   1  12        169.97        146.64         1.81 o
   0   1  12        159.04        164.87         2.04 o
   1   1  12         65.61         57.17         1.24 o
   2   1  12        162.41        156.28         2.43 o
   3   1  12          1.33          2.22         0.45 o
   4   1  12         63.66         64.45         1.64 o
   5   1  12         63.74         72.17         3.09 o
   6   1  12          1.94          2.57         0.61 o
   7   1  12          1.26          1.15         0.96 o
   8   1  12        191.80        191.07         6.43 o
   9   1  12         32.98         32.73         1.29 o
  10   1  12         14.50         13.52         0.76 o
  11   1  12         35.50         37.33         1.57 o
  12   1  12         26.60         24.68         1.16 o
  13   1  12         13.26         13.69         0.65 o
 -16   2  12        186.61        190.05         3.32 o
 -15   2  12         59.60         64.19         1.59 o
 -14   2  12         94.23         92.81         1.65 o
 -13   2  12          4.70          4.28         0.54 o
 -12   2  12         37.34         38.59         1.38 o
 -11   2  12        208.57        211.43         3.96 o
 -10   2  12          5.97          5.63         0.82 o
  -9   2  12          0.47          0.91         0.36 o
  -8   2  12         21.49         18.38         0.72 o
  -7   2  12         17.68         18.57         0.70 o
  -6   2  12        171.59        176.23         1.98 o
  -5   2  12        204.65        198.42         2.09 o
  -4   2  12          0.55          1.20         0.27 o
  -3   2  12         23.47         18.85         0.61 o
  -2   2  12        113.53        111.24         1.40 o
  -1   2  12        124.66        118.62         1.44 o
   0   2  12        187.96        183.52         1.90 o
   1   2  12        175.87        175.89         2.87 o
   2   2  12         17.80         17.23         0.74 o
   3   2  12         25.96         22.51         1.01 o
   4   2  12        734.91        746.21         5.66 o
   5   2  12          1.69          2.33         0.38 o
   6   2  12         49.44         48.55         1.45 o
   7   2  12          9.60          7.80         0.55 o
   8   2  12          2.05          1.22         0.35 o
   9   2  12         12.55         12.56         0.60 o
  10   2  12         87.95         75.41         1.27 o
  11   2  12          0.59          0.04         0.31 o
 -15   3  12         15.81         13.83         0.90 o
 -14   3  12          0.06          0.78         0.27 o
 -13   3  12          0.90         -0.19         0.51 o
 -12   3  12         13.17         14.24         0.78 o
 -11   3  12          3.89          3.55         0.42 o
 -10   3  12         28.58         26.65         0.97 o
  -9   3  12         71.13         73.44         1.61 o
  -8   3  12         25.20         25.09         0.99 o
  -7   3  12         35.16         34.60         1.39 o
  -6   3  12        217.41        225.14         2.63 o
  -5   3  12         23.99         25.21         0.92 o
  -4   3  12        101.00         89.38         1.87 o
  -3   3  12          6.63          7.21         0.72 o
  -2   3  12          1.69          0.50         0.38 o
  -1   3  12         77.77         87.17         1.78 o
   0   3  12        695.19        714.25         4.04 o
   1   3  12         12.42         11.02         0.58 o
   2   3  12         70.87         76.88         1.64 o
   3   3  12         86.56         85.33         1.92 o
   4   3  12         36.29         40.37         1.33 o
   5   3  12         36.97         39.97         1.29 o
   6   3  12          0.73          0.70         0.44 o
   7   3  12          7.15          8.05         0.91 o
   8   3  12          7.08          6.40         0.64 o
   9   3  12          0.88          1.20         0.38 o
  10   3  12          1.66          0.78         0.28 o
 -13   4  12         18.65         18.72         1.04 o
 -12   4  12         20.21         17.46         0.75 o
 -11   4  12          7.36          9.11         0.72 o
 -10   4  12          2.00          1.42         0.36 o
  -9   4  12        208.22        211.32         3.17 o
  -8   4  12          7.54          6.73         0.63 o
  -7   4  12         21.48         21.32         1.05 o
  -6   4  12         41.25         37.44         1.19 o
  -5   4  12         20.94         16.45         1.03 o
  -4   4  12         80.61         78.94         1.51 o
  -3   4  12         33.34         33.73         1.02 o
  -2   4  12          0.01          0.18         0.36 o
  -1   4  12          0.71          0.83         0.34 o
   0   4  12          0.10         -0.17         0.34 o
   1   4  12         13.47         11.86         0.68 o
   2   4  12        125.58        117.23         1.69 o
   3   4  12         50.69         58.44         1.17 o
   4   4  12         37.61         36.23         1.03 o
   5   4  12         37.78         38.54         1.02 o
   6   4  12          0.74          0.98         0.27 o
   7   4  12          0.70          0.64         0.24 o
   8   4  12         38.58         36.74         0.90 o
   9   4  12          0.89          0.13         0.28 o
  -9   5  12          2.85          2.19         0.34 o
  -8   5  12          0.14          0.75         0.33 o
  -7   5  12          8.49          9.06         0.51 o
  -6   5  12          1.16          1.72         0.33 o
  -5   5  12         12.04         14.59         0.70 o
  -4   5  12          3.29          4.23         0.46 o
  -3   5  12          3.28          2.46         0.39 o
  -2   5  12          5.74          6.11         0.62 o
  -1   5  12          0.83          0.54         0.28 o
   0   5  12          5.65          5.04         0.38 o
   1   5  12         11.82         11.84         0.59 o
   2   5  12         56.02         59.28         1.25 o
   3   5  12          0.22          0.71         0.28 o
   4   5  12          1.63          2.45         0.37 o
   5   5  12          4.10          3.86         0.70 o
 -17   0  13         29.34         34.27         1.46 o
 -15   0  13        195.29        216.75         4.91 o
 -13   0  13        201.17        201.31         5.44 o
 -11   0  13          1.21          1.05         0.52 o
  -9   0  13         21.23         17.24         1.08 o
  -7   0  13         64.34         78.25         2.96 o
  -5   0  13         67.41         70.69         1.76 o
  -3   0  13        336.94        335.24         5.76 o
  -1   0  13       1003.45       1001.28         7.42 o
   1   0  13          0.63          1.91         0.77 o
   3   0  13        188.22        183.91         4.80 o
   5   0  13        167.88        183.03         5.42 o
   7   0  13          0.39          0.38         0.85 o
   9   0  13          0.35          1.08         0.71 o
  11   0  13         15.70         14.56         1.28 o
 -17   1  13         13.39         11.26         0.80 o
 -16   1  13        103.49        102.03         2.04 o
 -15   1  13          4.15          4.13         0.63 o
 -14   1  13          0.22          0.39         0.48 o
 -13   1  13          9.70          8.66         0.87 o
 -12   1  13         11.58         11.52         0.99 o
 -11   1  13          1.46          1.06         0.41 o
 -10   1  13          1.29          0.98         0.32 o
  -9   1  13          1.38          1.43         0.38 o
  -8   1  13       1054.53       1043.85         5.72 o
  -7   1  13        487.23        489.48         4.22 o
  -6   1  13        133.44        137.71         1.86 o
  -5   1  13         73.06         63.99         1.16 o
  -4   1  13        180.45        187.26         1.70 o
  -3   1  13         48.50         46.66         0.93 o
  -2   1  13         23.80         21.96         0.71 o
  -1   1  13          0.03          0.05         0.25 o
   0   1  13         27.84         30.63         0.88 o
   1   1  13         15.82         18.59         0.80 o
   2   1  13         86.70         82.93         1.86 o
   3   1  13         10.36         10.13         0.73 o
   4   1  13        141.87        137.04         3.24 o
   5   1  13        270.84        272.22         4.56 o
   6   1  13        109.48        111.49         2.94 o
   7   1  13         79.27         74.32         2.37 o
   8   1  13         74.40         77.71         2.34 o
   9   1  13         22.08         21.19         1.21 o
  10   1  13          1.74          0.77         0.42 o
  11   1  13         36.38         33.70         1.23 o
  12   1  13         12.87         12.97         0.66 o
 -16   2  13         14.28         17.54         0.95 o
 -15   2  13         12.11         11.34         0.93 o
 -14   2  13         94.46         97.84         1.46 o
 -13   2  13          0.31          0.78         0.46 o
 -12   2  13        165.67        165.42         2.67 o
 -11   2  13        332.47        329.42         3.91 o
 -10   2  13         59.09         59.62         2.08 o
  -9   2  13        300.97        308.62         3.18 o
  -8   2  13          5.23          5.12         0.53 o
  -7   2  13          6.84          6.76         0.55 o
  -6   2  13        365.25        361.73         2.94 o
  -5   2  13         25.77         26.90         0.76 o
  -4   2  13         72.83         74.57         1.34 o
  -3   2  13          9.95         10.54         0.50 o
  -2   2  13        350.28        354.61         2.71 o
  -1   2  13         20.36         16.48         0.59 o
   0   2  13        387.30        393.62         2.69 o
   1   2  13         92.08         91.17         1.58 o
   2   2  13         22.81         24.50         1.40 o
   3   2  13        367.84        371.43         4.05 o
   4   2  13        134.23        130.67         2.40 o
   5   2  13          3.91          3.90         0.68 o
   6   2  13        151.69        147.38         3.72 o
   7   2  13         13.73         11.72         0.90 o
   8   2  13          1.64          0.87         0.31 o
   9   2  13          0.61          0.63         0.35 o
  10   2  13          1.01          0.64         0.27 o
 -14   3  13          6.55          7.60         0.59 o
 -13   3  13         44.59         46.55         1.44 o
 -12   3  13          1.67          1.66         0.50 o
 -11   3  13          0.25          0.43         0.34 o
 -10   3  13          0.24          0.13         0.31 o
  -9   3  13          3.80          4.49         0.48 o
  -8   3  13          9.09         10.24         0.79 o
  -7   3  13         35.00         37.65         2.04 o
  -6   3  13          0.00          0.23         0.41 o
  -5   3  13         14.09         13.59         0.72 o
  -4   3  13        338.19        324.20         3.17 o
  -3   3  13         22.93         18.06         1.02 o
  -2   3  13          0.31         -0.22         0.42 o
  -1   3  13        439.19        447.46         5.09 o
   0   3  13         36.90         32.47         1.16 o
   1   3  13        460.48        479.58         4.96 o
   2   3  13        296.92        288.15         3.81 o
   3   3  13          0.70          0.35         0.39 o
   4   3  13         85.24         90.01         1.65 o
   5   3  13          0.04          0.34         0.38 o
   6   3  13          1.53          1.15         0.38 o
   7   3  13          0.22          0.06         0.41 o
   8   3  13          0.17          0.36         0.88 o
   9   3  13         20.25         19.27         1.14 o
  10   3  13          0.17         -0.07         0.34 o
 -12   4  13         23.20         23.25         1.23 o
 -11   4  13          5.01          5.41         0.51 o
 -10   4  13         20.47         26.65         0.89 o
  -9   4  13         18.50         17.07         0.81 o
  -8   4  13         24.96         22.83         0.99 o
  -7   4  13         10.21          9.05         0.71 o
  -6   4  13         39.02         52.12         1.55 o
  -5   4  13          8.21          8.01         0.73 o
  -4   4  13        171.30        177.53         2.51 o
  -3   4  13         21.21         24.31         1.14 o
  -2   4  13          3.95          2.70         0.38 o
  -1   4  13         10.37         10.76         0.62 o
   0   4  13         11.69         11.71         0.56 o
   1   4  13         32.76         32.34         0.88 o
   2   4  13         98.30         95.09         1.42 o
   3   4  13         84.45         82.41         1.30 o
   4   4  13         58.03         48.00         1.06 o
   5   4  13         26.39         21.10         0.92 o
   6   4  13         48.65         50.19         1.10 o
   7   4  13          2.04          2.09         0.25 o
   8   4  13         48.81         61.15         1.80 o
  -8   5  13         11.70         11.38         1.26 o
  -7   5  13         11.23         10.10         0.63 o
  -6   5  13          5.27          4.69         1.21 o
  -5   5  13         40.92         43.57         1.35 o
  -4   5  13          2.38          2.23         0.58 o
  -3   5  13          2.09          1.30         0.28 o
  -2   5  13         14.03         12.78         0.60 o
  -1   5  13          9.76         10.98         0.55 o
   0   5  13          0.06         -0.14         0.24 o
   1   5  13         11.07         12.33         0.64 o
   2   5  13          1.51          1.49         0.30 o
 -16   0  14         18.42         18.42         1.22 o
 -14   0  14         10.51         10.59         1.26 o
 -12   0  14        224.93        237.30         5.76 o
 -10   0  14        726.92        724.38         7.41 o
  -8   0  14        783.40        788.72        10.69 o
  -6   0  14        221.53        230.09         4.52 o
  -4   0  14        259.84        264.63         2.92 o
  -2   0  14        146.68        162.58         2.60 o
   0   0  14          1.57          1.92         0.48 o
   2   0  14        384.15        388.82         7.43 o
   4   0  14        407.30        391.96         7.94 o
   6   0  14          2.89          4.70         1.06 o
   8   0  14          0.11          0.11         0.70 o
  10   0  14         48.56         51.34         2.28 o
  12   0  14          3.65          4.55         0.53 o
 -16   1  14          0.10          0.81         0.31 o
 -15   1  14          7.08          6.90         0.51 o
 -14   1  14          0.31          0.82         0.48 o
 -13   1  14         28.76         27.53         1.33 o
 -12   1  14         38.39         35.32         1.55 o
 -11   1  14         63.35         62.85         1.68 o
 -10   1  14         85.24         86.08         1.67 o
  -9   1  14        240.62        244.84         2.85 o
  -8   1  14        127.59        133.32         2.12 o
  -7   1  14         19.13         19.40         0.90 o
  -6   1  14        274.12        275.99         3.33 o
  -5   1  14        468.87        463.89         3.14 o
  -4   1  14        109.49        115.44         1.50 o
  -3   1  14        206.56        197.86         1.95 o
  -2   1  14         64.69         61.70         1.10 o
  -1   1  14        111.30        104.35         1.41 o
   0   1  14        197.13        198.79         2.18 o
   1   1  14        148.09        163.56         2.09 o
   2   1  14        106.84        108.34         2.66 o
   3   1  14         42.08         39.92         1.82 o
   4   1  14        121.32        117.14         3.03 o
   5   1  14          0.67          0.22         0.60 o
   6   1  14         11.51         13.22         1.08 o
   7   1  14          2.03          1.56         0.54 o
   8   1  14          6.80          7.76         0.80 o
   9   1  14          9.61          9.06         0.76 o
  10   1  14         18.57         18.05         0.91 o
  11   1  14         40.66         35.93         1.06 o
 -15   2  14         30.67         33.64         1.10 o
 -14   2  14         78.63         79.56         1.77 o
 -13   2  14        136.02        142.38         2.50 o
 -12   2  14          9.39         10.88         0.72 o
 -11   2  14          0.03         -0.12         0.36 o
 -10   2  14          2.45          2.34         0.49 o
  -9   2  14          6.33          5.76         0.42 o
  -8   2  14         33.60         32.87         0.99 o
  -7   2  14        179.34        184.89         2.60 o
  -6   2  14         41.64         39.81         1.03 o
  -5   2  14         59.18         58.04         1.23 o
  -4   2  14        587.06        592.73         4.46 o
  -3   2  14         28.30         29.72         0.90 o
  -2   2  14         29.03         28.81         0.80 o
  -1   2  14          3.12          3.85         0.35 o
   0   2  14          8.12          6.22         0.41 o
   1   2  14         43.51         39.68         0.99 o
   2   2  14         93.56         92.23         1.82 o
   3   2  14        234.09        233.12         3.21 o
   4   2  14         88.27         86.92         2.36 o
   5   2  14        125.39        129.59         2.80 o
   6   2  14          2.84          3.40         0.56 o
   7   2  14          5.77          4.04         0.55 o
   8   2  14         40.91         39.36         1.31 o
   9   2  14         55.08         48.48         2.82 o
  10   2  14         10.68          9.51         0.86 o
 -14   3  14         76.29         73.92         2.02 o
 -13   3  14         25.25         22.10         2.33 o
 -12   3  14        100.36         94.88         1.74 o
 -11   3  14         12.20         14.17         0.71 o
 -10   3  14          0.51          0.60         0.28 o
  -9   3  14         35.54         35.46         1.23 o
  -8   3  14         80.61         82.67         2.24 o
  -7   3  14         20.51         18.50         1.00 o
  -6   3  14         47.63         51.29         1.42 o
  -5   3  14         61.33         64.31         1.41 o
  -4   3  14         98.07         92.44         1.70 o
  -3   3  14         97.77         91.41         1.80 o
  -2   3  14          1.81          1.43         0.54 o
  -1   3  14         10.49         11.71         0.76 o
   0   3  14         28.23         31.40         1.12 o
   1   3  14          3.26          3.58         0.60 o
   2   3  14         60.04         54.23         1.65 o
   3   3  14         18.72         19.16         1.29 o
   4   3  14         29.72         31.83         1.21 o
   5   3  14         15.29         17.18         1.65 o
   6   3  14         14.77         14.44         1.43 o
   7   3  14          3.50          3.04         0.77 o
   8   3  14          7.09          6.06         0.56 o
   9   3  14          0.08         -0.18         0.22 o
 -11   4  14         34.39         32.37         1.47 o
 -10   4  14         11.48         14.11         0.73 o
  -9   4  14         16.66         16.63         0.73 o
  -8   4  14          8.04          6.88         0.56 o
  -7   4  14         86.92         88.53         1.80 o
  -6   4  14          4.56          3.86         0.53 o
  -5   4  14         38.67         44.57         1.39 o
  -4   4  14         22.74         27.59         1.12 o
  -3   4  14          0.19         -0.43         0.43 o
  -2   4  14         41.31         41.55         1.66 o
  -1   4  14         53.84         61.01         1.51 o
   0   4  14          5.53          6.66         0.58 o
   1   4  14        229.30        220.04         3.02 o
   2   4  14          0.08         -0.05         0.45 o
   3   4  14         35.98         30.44         0.93 o
   4   4  14         18.84         16.14         0.83 o
   5   4  14          2.69          1.88         0.50 o
   6   4  14          2.17          2.04         0.50 o
  -7   5  14          3.00          1.81         0.28 o
  -6   5  14         18.13         15.60         0.70 o
  -5   5  14          7.06          5.98         0.49 o
  -4   5  14          2.82          2.36         0.37 o
  -3   5  14          7.15          6.25         0.52 o
  -2   5  14         27.67         28.59         0.98 o
  -1   5  14          2.24          2.36         0.36 o
   0   5  14          3.88          2.75         0.55 o
   1   5  14          2.54          4.54         0.60 o
   2   5  14          0.53          1.02         0.34 o
 -15   0  15          0.09         -0.06         0.48 o
 -13   0  15         22.42         22.84         1.70 o
 -11   0  15          1.76          3.05         0.58 o
  -9   0  15        455.13        475.15         5.62 o
  -7   0  15       1325.96       1336.87        14.31 o
  -5   0  15        116.88        114.25         3.01 o
  -3   0  15          3.00          5.42         0.54 o
  -1   0  15         18.36         16.32         1.22 o
   1   0  15          3.86          2.49         0.87 o
   3   0  15         55.65         49.78         2.91 o
   5   0  15         40.32         45.16         2.72 o
   7   0  15          5.21          4.90         1.00 o
   9   0  15         23.02         24.72         1.60 o
  11   0  15        121.51        123.47         2.43 o
 -16   1  15         16.47         16.20         0.91 o
 -15   1  15         36.35         37.57         1.35 o
 -14   1  15        113.28        110.24         2.08 o
 -13   1  15         19.38         20.12         1.09 o
 -12   1  15         95.28         92.96         2.27 o
 -11   1  15         31.60         31.21         1.13 o
 -10   1  15         73.86         75.00         1.51 o
  -9   1  15         68.13         68.25         1.48 o
  -8   1  15         69.21         70.21         1.81 o
  -7   1  15          4.86          4.99         0.59 o
  -6   1  15         28.69         28.03         1.21 o
  -5   1  15         37.46         35.70         1.18 o
  -4   1  15          3.08          2.22         0.35 o
  -3   1  15         22.90         23.61         0.68 o
  -2   1  15          0.23          0.27         0.33 o
  -1   1  15        157.16        156.72         1.98 o
   0   1  15        100.57        100.66         1.58 o
   1   1  15         30.72         33.22         0.92 o
   2   1  15         52.27         58.04         1.73 o
   3   1  15          0.41          0.28         0.41 o
   4   1  15         27.42         29.02         1.22 o
   5   1  15        279.17        290.85         4.54 o
   6   1  15          9.59          7.43         0.85 o
   7   1  15         33.65         29.94         1.37 o
   8   1  15          2.84          3.13         0.54 o
   9   1  15          8.21          7.73         0.68 o
  10   1  15         10.94          9.61         0.65 o
 -15   2  15         57.75         56.56         1.72 o
 -14   2  15          0.51          0.64         0.31 o
 -13   2  15          7.45          6.88         0.53 o
 -12   2  15          6.09          6.36         0.53 o
 -11   2  15         25.57         24.61         0.98 o
 -10   2  15          8.09          8.67         0.65 o
  -9   2  15          4.78          3.98         0.46 o
  -8   2  15          8.55          8.01         0.63 o
  -7   2  15          0.25          0.26         0.37 o
  -6   2  15         18.84         21.73         0.77 o
  -5   2  15         36.10         33.52         0.95 o
  -4   2  15         34.61         36.08         0.98 o
  -3   2  15         24.94         22.39         0.78 o
  -2   2  15          0.22          0.18         0.26 o
  -1   2  15          2.41          3.06         0.32 o
   0   2  15          2.53          2.53         0.30 o
   1   2  15         83.27         85.20         1.58 o
   2   2  15         91.61         94.52         1.64 o
   3   2  15        302.37        300.11         4.80 o
   4   2  15          0.96          1.16         0.45 o
   5   2  15         22.14         21.80         0.95 o
   6   2  15         10.12          9.49         0.99 o
   7   2  15          4.23          4.00         0.41 o
   8   2  15          1.79          1.23         0.29 o
   9   2  15          6.55          4.75         0.63 o
 -13   3  15         13.77         13.58         0.94 o
 -12   3  15          0.93          1.53         0.36 o
 -11   3  15          5.51          5.91         0.60 o
 -10   3  15          0.86          0.95         0.30 o
  -9   3  15         21.26         24.77         0.97 o
  -8   3  15          8.91          9.77         0.70 o
  -7   3  15         49.47         49.61         1.48 o
  -6   3  15         19.78         26.91         1.14 o
  -5   3  15         55.73         61.79         1.34 o
  -4   3  15        263.18        272.28         3.57 o
  -3   3  15         66.46         65.00         1.39 o
  -2   3  15          2.59          2.96         0.42 o
  -1   3  15         82.76         83.87         1.73 o
   0   3  15         40.45         46.57         1.52 o
   1   3  15          6.53          6.87         0.68 o
   2   3  15          0.06          0.41         0.39 o
   3   3  15          3.12          5.46         0.59 o
   4   3  15         51.97         55.72         1.85 o
   5   3  15         20.98         21.40         2.59 o
   6   3  15          6.13          7.55         1.66 o
   7   3  15          5.03          5.88         0.54 o
   8   3  15          7.01          9.54         0.54 o
 -10   4  15          8.28         10.37         0.84 o
  -9   4  15          1.43          1.95         0.37 o
  -8   4  15         18.47         21.20         0.95 o
  -7   4  15         17.04         19.02         0.97 o
  -6   4  15         19.63         17.41         0.98 o
  -5   4  15         99.11        109.73         2.62 o
  -4   4  15         46.02         48.67         3.03 o
  -3   4  15          2.68          1.27         0.39 o
  -2   4  15          1.10          1.12         0.38 o
  -1   4  15         25.94         26.61         0.82 o
   0   4  15          0.93          1.63         0.29 o
   1   4  15         52.83         40.91         1.92 o
   2   4  15          3.06          4.13         0.70 o
   3   4  15         35.00         26.04         1.75 o
   4   4  15         38.30         42.55         1.81 o
   5   4  15         26.37         23.90         1.22 o
  -3   5  15          6.65          7.15         0.64 o
  -2   5  15          5.89          6.13         0.59 o
 -14   0  16        148.87        149.48         3.37 o
 -12   0  16         35.39         38.20         1.62 o
 -10   0  16         86.09         95.79         2.37 o
  -8   0  16        582.75        607.77        10.57 o
  -6   0  16          0.91          1.90         0.93 o
  -4   0  16         29.65         35.89         2.22 o
  -2   0  16        317.10        321.04         4.07 o
   0   0  16        295.35        284.61         3.73 o
   2   0  16         30.64         24.60         1.09 o
   4   0  16          9.52          8.48         0.85 o
   6   0  16         11.14         11.01         1.29 o
   8   0  16         12.12         11.36         0.97 o
 -15   1  16        183.76        194.25         3.15 o
 -14   1  16          2.22          2.56         0.33 o
 -13   1  16         20.68         20.03         0.79 o
 -12   1  16          5.54          5.99         0.63 o
 -11   1  16         74.82         79.65         1.61 o
 -10   1  16        148.79        144.03         1.93 o
  -9   1  16         79.26         85.54         1.85 o
  -8   1  16        107.44        108.03         2.78 o
  -7   1  16        330.83        340.27         5.05 o
  -6   1  16          4.14          4.97         0.54 o
  -5   1  16          0.59          0.74         0.32 o
  -4   1  16         67.32         71.95         1.45 o
  -3   1  16         97.39        107.05         1.38 o
  -2   1  16          7.65          7.67         0.45 o
  -1   1  16          0.33          0.02         0.31 o
   0   1  16         59.37         58.75         1.20 o
   1   1  16        151.03        144.89         2.43 o
   2   1  16          0.65          0.13         0.37 o
   3   1  16          4.34          3.05         0.45 o
   4   1  16        104.03         98.52         1.80 o
   5   1  16        271.89        275.52         3.25 o
   6   1  16         14.82         16.31         0.79 o
   7   1  16          0.14          0.16         0.23 o
   8   1  16          4.76          4.32         0.40 o
   9   1  16          2.18          1.96         0.25 o
 -14   2  16         16.29         16.31         0.98 o
 -13   2  16          0.03         -0.24         0.24 o
 -12   2  16          0.16          0.52         0.26 o
 -11   2  16         69.52         69.75         1.87 o
 -10   2  16          1.07          0.46         0.41 o
  -9   2  16         23.07         20.88         0.91 o
  -8   2  16        132.99        130.19         1.75 o
  -7   2  16          2.13          1.98         0.40 o
  -6   2  16         79.72         79.07         1.60 o
  -5   2  16         75.55         74.98         1.33 o
  -4   2  16         20.30         20.95         0.74 o
  -3   2  16        321.59        307.13         2.63 o
  -2   2  16          0.67          1.24         0.35 o
  -1   2  16          3.08          2.28         0.30 o
   0   2  16         13.56         14.70         0.75 o
   1   2  16         62.23         65.58         2.16 o
   2   2  16          2.41          3.17         0.40 o
   3   2  16         28.52         29.13         0.96 o
   4   2  16         11.04         13.25         0.65 o
   5   2  16         58.89         53.82         1.16 o
   6   2  16         67.12         59.58         1.57 o
   7   2  16         12.43         13.38         0.48 o
   8   2  16          0.40          0.80         0.26 o
 -12   3  16         45.38         40.02         1.38 o
 -11   3  16         30.32         32.79         1.09 o
 -10   3  16         30.21         30.95         1.17 o
  -9   3  16         12.81         15.74         0.71 o
  -8   3  16          0.08          0.40         0.31 o
  -7   3  16         13.30         12.70         0.62 o
  -6   3  16         37.04         39.51         1.56 o
  -5   3  16         80.83         71.00         1.50 o
  -4   3  16         62.78         66.76         1.31 o
  -3   3  16         94.31         90.65         1.51 o
  -2   3  16        120.21        119.27         1.71 o
  -1   3  16          2.97          3.51         0.44 o
   0   3  16          6.44          5.54         0.53 o
   1   3  16         37.23         40.57         1.08 o
   2   3  16          7.11          6.10         0.57 o
   3   3  16          1.05          0.59         0.40 o
   4   3  16          9.30          8.73         0.72 o
   5   3  16          0.24          0.01         0.55 o
   6   3  16          0.13          0.32         0.26 o
  -9   4  16         35.20         35.36         1.34 o
  -8   4  16          2.49          1.68         0.31 o
  -7   4  16          1.25          0.23         0.28 o
  -6   4  16          2.93          3.10         0.44 o
  -5   4  16         44.74         48.52         1.40 o
  -4   4  16          1.82          2.45         0.45 o
  -3   4  16          8.62          9.38         0.70 o
  -2   4  16         33.89         34.15         1.00 o
  -1   4  16          6.71          7.19         0.50 o
   0   4  16          0.30          0.61         0.31 o
   1   4  16          9.16          6.73         0.55 o
   2   4  16          0.71          0.59         0.24 o
   3   4  16         50.28         46.88         1.69 o
 -13   0  17         11.49         11.20         0.91 o
 -11   0  17          7.65          9.37         0.71 o
  -9   0  17        102.36        103.97         3.62 o
  -7   0  17       1105.74       1128.65        12.73 o
  -5   0  17         51.74         56.48         2.09 o
  -3   0  17         63.07         67.54         1.87 o
  -1   0  17          0.16          0.28         0.40 o
   1   0  17          1.54          0.42         0.38 o
   3   0  17          8.22         14.49         1.04 o
   5   0  17         58.64         55.77         2.60 o
   7   0  17          6.35          4.92         0.77 o
 -14   1  17         14.94         15.12         0.64 o
 -13   1  17         59.44         58.81         1.26 o
 -12   1  17         10.30          8.46         0.50 o
 -11   1  17         21.79         22.65         1.10 o
 -10   1  17          1.87          2.30         0.34 o
  -9   1  17         40.94         39.94         1.56 o
  -8   1  17        118.27        123.15         2.32 o
  -7   1  17         17.89         16.08         0.94 o
  -6   1  17          2.66          5.28         0.71 o
  -5   1  17          1.85          0.89         0.36 o
  -4   1  17          4.54          5.06         0.41 o
  -3   1  17          2.20          0.52         0.28 o
  -2   1  17          4.75          4.86         0.41 o
  -1   1  17          6.96          4.96         0.45 o
   0   1  17         57.83         52.69         1.33 o
   1   1  17         12.22         13.77         0.74 o
   2   1  17         41.82         37.05         1.11 o
   3   1  17         80.49         75.64         1.30 o
   4   1  17        132.21        148.79         2.43 o
   5   1  17          1.84          1.97         0.42 o
   6   1  17          1.88          1.16         0.31 o
   7   1  17         20.62         23.66         0.76 o
   8   1  17          0.88          0.10         0.27 o
 -13   2  17          5.67          4.14         0.36 o
 -12   2  17         28.63         28.62         1.00 o
 -11   2  17          6.94          6.72         0.57 o
 -10   2  17          1.02          1.65         0.44 o
  -9   2  17          4.04          3.53         0.47 o
  -8   2  17         12.43         10.25         0.53 o
  -7   2  17         17.99         16.52         0.63 o
  -6   2  17          1.82          2.35         0.32 o
  -5   2  17          1.92          0.82         0.29 o
  -4   2  17          1.80          1.92         0.35 o
  -3   2  17         78.20         80.93         1.44 o
  -2   2  17         13.19         13.00         0.62 o
  -1   2  17          0.62          0.43         0.27 o
   0   2  17         28.66         27.28         0.84 o
   1   2  17         13.22         13.21         0.66 o
   2   2  17          0.90          0.71         0.28 o
   3   2  17         14.86         11.41         0.58 o
   4   2  17          1.47          1.10         0.25 o
   5   2  17          0.61          1.07         0.23 o
   6   2  17         26.87         25.40         0.93 o
   7   2  17         13.34         10.10         0.80 o
 -11   3  17          3.99          1.90         0.42 o
 -10   3  17         74.37         78.73         1.55 o
  -9   3  17         10.56         11.17         0.70 o
  -8   3  17          8.34          9.63         0.73 o
  -7   3  17          3.27          3.91         0.38 o
  -6   3  17          1.54          2.26         0.33 o
  -5   3  17          0.97          1.40         0.35 o
  -4   3  17         67.43         76.11         1.24 o
  -3   3  17          0.24          0.37         0.25 o
  -2   3  17          1.90          2.34         0.39 o
  -1   3  17          1.57          1.89         0.32 o
   0   3  17         28.78         31.54         1.07 o
   1   3  17         31.78         35.01         1.35 o
   2   3  17          4.37          4.67         0.68 o
   3   3  17          8.74          7.56         0.61 o
   4   3  17         11.28         11.92         0.67 o
   5   3  17          6.34          6.35         0.63 o
  -6   4  17          6.87          6.34         0.45 o
  -5   4  17         54.16         57.46         1.24 o
  -4   4  17          2.25          3.31         0.31 o
  -3   4  17         18.88         19.00         0.75 o
  -2   4  17          1.46          0.89         0.76 o
  -1   4  17          0.89          0.75         0.27 o
   0   4  17          4.80          4.93         0.62 o
   1   4  17         18.63         13.39         0.86 o
 -10   0  18        134.44        140.82         3.53 o
  -8   0  18         83.07         74.87         3.03 o
  -6   0  18        223.18        250.01         5.09 o
  -4   0  18        124.31        136.14         3.01 o
  -2   0  18         18.81         16.46         0.90 o
   0   0  18         69.14         63.85         1.60 o
   2   0  18         87.31         86.51         4.61 o
   4   0  18         50.41         51.32         2.57 o
   6   0  18        123.95        129.50         3.04 o
 -13   1  18         84.40         84.11         2.10 o
 -12   1  18         13.34         12.66         0.63 o
 -11   1  18         40.06         37.11         2.41 o
 -10   1  18          1.81          1.91         0.27 o
  -9   1  18          0.37          0.35         0.32 o
  -8   1  18        174.57        180.84         2.58 o
  -7   1  18         46.95         51.15         1.45 o
  -6   1  18         26.24         28.18         1.12 o
  -5   1  18         62.34         71.05         1.52 o
  -4   1  18         22.34         22.47         0.87 o
  -3   1  18         46.30         43.10         1.16 o
  -2   1  18          0.94          0.65         0.41 o
  -1   1  18         24.38         26.01         0.83 o
   0   1  18          5.46          4.40         0.39 o
   1   1  18         36.38         38.34         1.07 o
   2   1  18          8.43         11.65         0.59 o
   3   1  18          2.72          1.67         0.48 o
   4   1  18        132.76        130.48         1.98 o
   5   1  18         13.35         12.22         0.60 o
   6   1  18          8.71          6.48         0.39 o
 -11   2  18          6.25          6.46         0.75 o
 -10   2  18         22.85         23.33         1.21 o
  -9   2  18         16.87         17.45         0.83 o
  -8   2  18          0.53          0.45         0.32 o
  -7   2  18         44.69         40.11         1.08 o
  -6   2  18         17.43         18.84         0.71 o
  -5   2  18          2.45          2.69         0.37 o
  -4   2  18         76.22         75.89         1.28 o
  -3   2  18         16.82         15.07         0.63 o
  -2   2  18         33.15         33.46         0.83 o
  -1   2  18         10.52         11.41         0.88 o
   0   2  18         21.83         15.90         0.98 o
   1   2  18         11.82         12.68         1.25 o
   2   2  18         31.19         34.15         1.27 o
   3   2  18          0.70          1.10         0.27 o
   4   2  18          1.28          1.52         0.33 o
   5   2  18          0.87          0.53         0.39 o
  -9   3  18          3.68          3.64         0.54 o
  -8   3  18          6.09          6.47         0.77 o
  -7   3  18          7.49          6.63         0.37 o
  -6   3  18         23.87         19.72         0.70 o
  -5   3  18          0.91          0.50         0.22 o
  -4   3  18          0.02          0.02         0.22 o
  -3   3  18         12.81         11.70         1.03 o
  -2   3  18         18.11         17.48         0.73 o
  -1   3  18          1.20          0.36         0.34 o
   0   3  18         14.17         14.79         0.81 o
   1   3  18          0.08          0.55         0.28 o
   2   3  18          8.93         10.06         0.59 o
   3   3  18          5.95          6.21         0.60 o
 -11   0  19        264.45        242.43         3.91 o
  -9   0  19          3.67          4.20         0.96 o
  -7   0  19         12.21         13.66         0.84 o
  -5   0  19         21.52         17.61         1.52 o
  -3   0  19          5.29          4.33         1.68 o
  -1   0  19          0.11          0.41         0.36 o
   1   0  19         19.96         20.08         0.76 o
   3   0  19         47.31         36.91         3.29 o
   5   0  19        135.10        139.64         2.83 o
 -11   1  19         16.43         20.91         1.15 o
 -10   1  19          8.68          5.21         0.80 o
  -9   1  19          4.20          4.98         0.42 o
  -8   1  19         35.21         31.68         0.98 o
  -7   1  19          6.72          6.04         0.52 o
  -6   1  19        193.02        197.85         2.51 o
  -5   1  19          1.06          0.65         0.32 o
  -4   1  19         15.11         16.02         0.84 o
  -3   1  19         18.87         18.17         0.85 o
  -2   1  19         19.80         20.65         0.87 o
  -1   1  19          2.82          2.79         0.39 o
   0   1  19          0.93          0.04         0.36 o
   1   1  19          0.13         -0.14         0.26 o
   2   1  19          0.21         -0.12         0.34 o
   3   1  19          2.75          3.89         0.38 o
   4   1  19         49.12         39.42         0.89 o
 -10   2  19          0.06          0.69         0.34 o
  -9   2  19          5.77          8.50         0.79 o
  -8   2  19         16.49         18.79         1.36 o
  -7   2  19          2.24          3.52         0.46 o
  -6   2  19          2.81          3.73         0.47 o
  -5   2  19          9.54          7.91         0.63 o
  -4   2  19          1.99          0.77         0.37 o
  -3   2  19          7.19          7.59         0.93 o
  -2   2  19         33.89         31.75         1.43 o
  -1   2  19          9.91          8.96         0.63 o
   0   2  19          9.70          5.38         0.43 o
   1   2  19         24.97         24.43         0.74 o
   2   2  19         15.67         16.57         0.70 o
   3   2  19          9.46          9.23         0.80 o
  -5   3  19          0.61          0.38         0.30 o
  -4   3  19          4.79          4.79         0.59 o
  -3   3  19         19.84         23.04         1.19 o
  -2   3  19          0.73          1.22         0.44 o
  -1   3  19          0.38          0.44         0.33 o
  -8   0  20          0.78         -0.11         0.27 o
  -6   0  20         14.67         13.18         1.13 o
  -4   0  20         21.11         23.48         1.49 o
  -2   0  20         15.87         13.73         1.07 o
   0   0  20          2.40          1.32         0.35 o
  -9   1  20          5.04          2.14         0.28 o
  -8   1  20         11.22          8.87         0.54 o
  -7   1  20        111.92        110.26         1.66 o
  -6   1  20         60.74         59.21         2.32 o
  -5   1  20          8.99         10.75         0.72 o
  -4   1  20          0.23          0.43         0.34 o
  -3   1  20         65.08         71.71         1.63 o
  -2   1  20         21.27         20.58         0.73 o
  -1   1  20          0.49          0.41         0.32 o
   0   1  20          0.29         -0.07         0.32 o
   1   1  20          1.46          1.44         0.44 o
   2   1  20         22.83         17.67         0.96 o
  -6   2  20          0.02          0.12         0.34 o
  -5   2  20          4.07          2.29         0.50 o
  -4   2  20          0.05          0.39         0.39 o
  -3   2  20          8.41          9.36         0.86 o
  -2   2  20         87.62         92.57         2.36 o
  -1   2  20         25.66         26.08         0.89 o
   0   2  20          0.10          0.51         0.39 o
  -7   0  21          9.81          8.55         0.71 o
  -5   0  21          1.71          4.16         0.57 o
  -3   0  21         17.05         17.56         0.99 o
  -6   1  21         33.26         27.96         1.19 o
  -5   1  21         21.04         22.96         1.13 o
  -4   1  21          2.49          2.51         0.47 o
  -3   1  21          0.02          0.46         0.34 o
                                                
